# Supplementary material for: Comparative transcriptomic profiling of peripheral efferent and afferent nerve fibres at different developmental stages in mice
Source: Sci Rep. 2018 Aug 10;8:11990. doi: 10.1038/s41598-018-30463-0 (PMC6086926; doi:10.1038/s41598-018-30463-0)
Supplement: Supplementary file 1 — Dataset 1 [file 41598_2018_30463_MOESM1_ESM.xls]

## Sheet: Table S1
Species: [Mus musculus]
No.	Gene Symbol	GeneBank	Forward primer	Reverse primer	Product length(bp)	Ta(℃)
1	Mpz	NM_008623	TACTCCTCCTTCGCCTTTAC	TGTCTGAGAGACAGGCAC	104	60
2	Slit2	NM_178804	ACCTTGATGTCTGACCATTG	GGCAGATAGATTCACTTGCT	106	60
3	Unc13c	NM_001081153	AGTGCTCATCTACCCGGAA	CCATTGGCGATAGCAACTC	100	60
4	Ncam1	NM_010875	CATGGAAGGCATTGTCACC	GACTGGCTGTGTCTTGAAC	123	60
5	Nrxn1	NM_020252	CCGAATGTAGAAGGCAAAGAGA	ACACACGGAACCTGATATG	100	60
6	Nlgn1	NM_138666	AACTGCTGTAACAGAAACCT	TCGTGATACACAGCATCCT	114	60
7	Gabrb2	NM_008070	ATTATCAGCCTTACAACGACC	GATGCAATGAATCCTGCTAGT	102	60
8	Gabra1	NM_010250	CCTTTCATTATTGCCCAGATGT	ATGATCCGTGGATTCTGAACTA	121	60
9	Npy	NM_023456	TCACCAGACAGAGATATGGCAA	CCACATGGAAGGGTCTTCAA	116	60
