# Supplementary material for: Comparative transcriptomic profiling of peripheral efferent and afferent nerve fibres at different developmental stages in mice
Source: Sci Rep. 2018 Aug 10;8:11990. doi: 10.1038/s41598-018-30463-0 (PMC6086926; doi:10.1038/s41598-018-30463-0)
Supplement: Supplementary file 2 — Dataset 2 [file 41598_2018_30463_MOESM2_ESM.xls]

## Sheet: Profile 26
ProbeName	PO EN	1W EN	3W EN	5W EN		ProbeName	PO AN	1W AN	3W AN	5W AN
A_52_P641477	0	0.51	1.09	0.54		A_55_P2744310	0	0.8	1.05	0.93
A_55_P2739989	0	0.73	1.16	1.04		A_52_P641477	0	0.6	1.23	0.89
A_52_P682099	0	0.78	1.62	1.34		A_52_P682099	0	0.99	1.57	1.27
A_52_P134899	0	0.49	1.1	0.9		A_52_P134899	0	0.94	1.2	0.89
A_66_P134652	0	0.54	2.01	0.93		A_66_P134652	0	0.91	1.18	1.04
A_55_P2731106	0	0.69	1.29	1.09		A_66_P135616	0	1.27	1.63	1.17
A_55_P2080956	0	0.78	1.02	0.72		A_52_P595561	0	0.39	1.04	0.84
A_30_P01020307	0	0.99	1.15	0.86		A_66_P114211	0	1.09	1.58	1.61
A_51_P362429	0	1.09	2.32	2.01		A_55_P1979818	0	0.51	1.45	0.91
A_66_P121171	0	0.66	1.73	1.38		A_66_P110576	0	0.15	1.1	0.72
A_66_P135616	0	1.63	1.84	1.16		A_55_P2494508	0	0.21	1.37	0.87
A_30_P01028822	0	0.94	1.58	1.12		A_55_P2130438	0	0.91	1.02	1.17
A_55_P2139587	0	1.18	1.41	1.58		A_55_P2087622	0	1.26	1.38	1.26
A_66_P117353	0	0.47	1.44	0.69		A_30_P01026599	0	0.72	1.42	0.92
A_51_P388329	0	1.28	1.19	0.79		A_55_P2589852	0	1.22	1.94	1.69
A_66_P101017	0	0.6	1.1	1.06		A_51_P342652	0	0.45	1.34	0.99
A_55_P2733222	0	1.67	2.78	2.72		A_30_P01029256	0	1.35	1.24	1.2
A_66_P105965	0	3.14	4.47	4.7		A_55_P2099448	0	0.7	1.05	1.08
A_52_P619219	0	1.21	2.29	1.19		A_51_P187507	0	0.5	1.34	0.74
A_66_P114211	0	1	1.08	1.09		A_55_P2019615	0	0.81	0.99	1.06
A_55_P1979818	0	0.68	1.29	0.81		A_55_P2860418	0	0.81	1.11	0.7
A_66_P110576	0	0.51	1.42	1.04		A_55_P2935081	0	1.18	2.18	1.65
A_66_P118837	0	1.57	2	2.05		A_55_P2905362	0	1.18	1.26	0.95
A_55_P2013043	0	2.84	3.33	3.55		A_66_P137782	0	1.72	2.29	2.2
A_52_P730698	0	2.07	2.68	2.08		A_55_P2733297	0	2.82	4.45	4.45
A_51_P189272	0	2.19	3.61	3.59		A_66_P103807	0	2.55	3.27	3.42
A_55_P2589852	0	2.5	2.85	2.48		A_66_P138645	0	1.11	1.57	0.98
A_51_P342652	0	1.33	2.08	1.71		A_55_P2498688	0	3.51	5.03	4.29
A_52_P68235	0	1.36	1.65	1.6		A_55_P2741180	0	0.86	1.42	1.24
A_55_P2099448	0	0.79	1.09	1.02		A_30_P01019086	0	0.59	1.69	1.22
A_30_P01024113	0	0.72	1.92	0.98		A_52_P827311	0	3.07	3.74	3.66
A_66_P106848	0	1.22	1.19	0.86		A_52_P350616	0	0.79	1.13	0.87
A_55_P2736690	0	0.37	1.19	0.71		A_55_P2763608	0	1.32	1.45	1.62
A_55_P2019615	0	1.03	0.93	0.93		A_51_P225224	0	1.35	2.75	2.28
A_55_P2738017	0	0.81	1.12	0.84		A_52_P349356	0	1.07	1.51	1.21
A_52_P237102	0	1.15	1.3	1.27		A_55_P2719852	0	0.75	1.32	0.65
A_55_P2647095	0	2.05	2.25	2.18		A_55_P2179221	0	0.85	1.02	1.13
A_52_P390844	0	1.54	2.31	1.5		A_55_P2723014	0	3.84	3.68	3.6
A_66_P125003	0	2.14	2.45	2.52		A_55_P2132549	0	1.78	1.86	2.09
A_55_P2935081	0	1.39	1.72	0.88		A_55_P2508918	0	0.64	1.17	1.07
A_55_P2905362	0	1.07	1.12	0.84		A_66_P117941	0	0.91	1.47	0.97
A_55_P2745482	0	0.37	1.4	0.69		A_52_P516091	0	0.44	1.17	0.83
A_55_P2733297	0	1.87	2.69	2.38		A_55_P2159518	0	1.48	2.79	2.58
A_55_P2114074	0	0.86	1.63	1.2		A_51_P303424	0	2.03	2.06	2.14
A_66_P103807	0	2.49	2.3	2		A_55_P1998244	0	1.94	2.4	2.24
A_66_P138645	0	0.86	1.96	1.2		A_55_P2087404	0	1.32	1.52	1.43
A_55_P2498688	0	2.18	3.65	3		A_55_P2021792	0	1.24	1.15	0.7
A_55_P2741180	0	0.97	1.41	1.22		A_51_P452798	0	0.59	1.35	1.09
A_52_P827311	0	2.13	2.66	2.25		A_55_P2168267	0	1.87	1.65	1.65
A_55_P2716521	0	0.7	1.01	0.46		A_55_P2048794	0	0.66	2.03	1.62
A_51_P500344	0	0.71	1.55	1.31		A_52_P322535	0	0.81	1.13	1.18
A_51_P187782	0	1.02	1.13	1.24		A_30_P01032674	0	0.72	2.3	1.53
A_51_P225224	0	1.69	2.55	2.19		A_51_P207940	0	0.78	1.39	0.99
A_30_P01026550	0	1.45	2.28	1.76		A_55_P2090415	0	0.85	1.31	0.84
A_55_P2723014	0	2.32	4.15	3.6		A_30_P01022177	0	1.09	1.17	1.26
A_52_P670812	0	1.31	1.73	1.47		A_52_P220275	0	2.82	2.66	2.03
A_55_P2102664	0	1.04	1.35	0.77		A_55_P1973868	0	1.42	1.48	1.68
A_52_P514352	0	0.89	1.24	1.08		A_52_P562196	0	1	1.36	0.98
A_51_P455647	0	0.84	1.53	0.59		A_55_P1955227	0	0.25	1.04	0.69
A_66_P117941	0	1.62	1.58	1.05		A_52_P564551	0	1.06	1.91	1.3
A_55_P2159518	0	1.2	1.96	1.9		A_55_P2934742	0	1.16	1.62	1.64
A_55_P1998244	0	1.41	2.05	1.66		A_55_P2010003	0	1.38	1.63	1.3
A_55_P2101266	0	0.74	1.14	1.12		A_55_P2735325	0	0.93	2.12	1.11
A_51_P398723	0	0.99	1.54	1.53		A_55_P2812133	0	1.12	1.64	1.3
A_30_P01022083	0	0.81	1.04	0.96		A_52_P232508	0	1.22	1.77	1.04
A_51_P452798	0	0.53	1.1	0.88		A_55_P2042923	0	1.72	1.79	1.86
A_66_P108009	0	2.4	2.76	2.27		A_55_P2771125	0	0.74	2	1.49
A_55_P2168267	0	1.39	1.38	1.11		A_55_P2071466	0	0.78	1.29	1.25
A_66_P136077	0	1.64	1.69	1.93		A_55_P2013612	0	0.9	1.78	1.62
A_66_P103051	0	0.78	1.01	0.9		A_52_P486482	0	0.63	1.87	1.26
A_55_P2048794	0	0.41	1.44	1		A_66_P127991	0	1.97	3.69	2.11
A_55_P2047196	0	1.59	2.89	2.62		A_30_P01021480	0	1.29	1.64	1.31
A_66_P108392	0	0.85	1.16	1.16		A_55_P2003129	0	1.18	1.6	0.85
A_52_P322535	0	1.06	1.16	1.2		A_51_P422893	0	1.24	1.7	1.8
A_52_P1179890	0	0.79	1.42	1.08		A_55_P2148385	0	0.44	1.51	1.12
A_30_P01031145	0	1.46	1.83	1.88		A_55_P2715550	0	1.89	2.2	2.16
A_55_P2119009	0	0.96	1.54	0.85		A_51_P352232	0	1.07	1.34	0.65
A_51_P304296	0	1.43	1.41	1.46		A_55_P1996553	0	0.45	1.17	0.67
A_66_P113317	0	0.47	1.22	1.02		A_55_P2734427	0	0.73	1.31	0.99
A_30_P01032674	0	0.92	2.02	1.42		A_52_P104824	0	1.17	1.4	0.98
A_30_P01018681	0	0.61	1.2	0.72		A_55_P2057941	0	0.61	1.13	0.98
A_51_P207940	0	0.96	1.51	1.15		A_55_P2076631	0	1.42	1.33	1.04
A_55_P2760042	0	0.38	1.05	0.87		A_55_P2053838	0	1.55	1.59	1.71
A_51_P445683	0	1.03	1.6	1.47		A_55_P2170536	0	0.46	1.34	1.03
A_30_P01022177	0	1.08	0.97	0.98		A_55_P2804199	0	1.8	2.21	1.7
A_52_P249937	0	1.22	1.35	1.33		A_55_P2179483	0	0.93	1.6	1.44
A_55_P1973868	0	1.47	1.85	1.96		A_55_P2805666	0	0.93	1.47	1.26
A_52_P648738	0	0.62	2.15	1.5		A_55_P2009895	0	0.66	1.38	1.22
A_52_P562196	0	1.01	1.39	0.81		A_51_P441837	0	1.03	1.18	1.2
A_30_P01032425	0	0.44	1.23	0.88		A_66_P124318	0	1.11	1.17	0.56
A_55_P2508089	0	0.76	1.78	1.29		A_51_P161724	0	0.78	1.5	1.29
A_65_P05703	0	1.44	1.3	1.31		A_52_P374825	0	0.61	1.19	1
A_52_P564551	0	1.02	1.69	1.04		A_66_P125518	0	1.18	1.8	1.82
A_55_P2934742	0	1.59	1.48	1.52		A_51_P454190	0	2.21	3.2	3.17
A_55_P2010003	0	1.05	1.38	1.01		A_55_P2146520	0	2.58	3.2	3.25
A_55_P2935495	0	0.84	1.15	0.41		A_65_P18306	0	0.49	2.05	1.08
A_55_P2935470	0	0.86	1.41	1.15		A_55_P2740829	0	1.13	1.77	1.71
A_55_P2055727	0	0.51	1.94	1.32		A_55_P2142393	0	0.46	1.02	0.58
A_55_P1970621	0	0.23	1.08	0.66		A_30_P01032782	0	0.92	1.25	1.17
A_30_P01023935	0	1.05	2.12	1.65		A_52_P493806	0	0.76	1.3	1.22
A_55_P2771125	0	1.55	3.01	2.84		A_51_P509140	0	0.56	1.3	1.14
A_55_P2071466	0	1.11	1.66	1.54		A_55_P2064856	0	1.29	1.23	1.32
A_55_P2013612	0	0.97	1.63	1.58		A_55_P2762365	0	0.59	1.84	1.35
A_52_P486482	0	0.85	1.93	1.4		A_55_P2074656	0	2.93	3.96	4.16
A_55_P2003592	0	1.15	1.26	1.48		A_51_P341647	0	0.53	1.4	0.68
A_66_P127991	0	1.02	2.49	1.79		A_55_P2931966	0	0.73	1	0.84
A_30_P01021480	0	0.83	1.6	0.98		A_51_P117236	0	0.51	1.09	0.8
A_55_P2741395	0	0.76	1.52	1.21		A_55_P2065726	0	0.48	1.06	0.69
A_51_P290648	0	1.09	2.38	1.56		A_52_P282091	0	0.76	1.39	1.15
A_51_P422893	0	1.06	1.43	1.52		A_55_P2074536	0	0.63	1.06	0.85
A_55_P2148385	0	0.36	1.5	1.02		A_52_P664220	0	1.54	2.34	1.83
A_55_P1998797	0	0.9	1.63	1.42		A_55_P2730208	0	0.79	0.95	1.07
A_55_P1996553	0	0.46	1.19	0.82		A_51_P426875	0	1.67	2.31	2.29
A_55_P2174982	0	0.99	1.32	0.74		A_55_P2302848	0	1.57	2.2	1.72
A_55_P2124115	0	0.66	1.52	1.31		A_65_P20015	0	1.75	1.89	2.04
A_55_P2080378	0	1.05	0.97	0.95		A_52_P560797	0	1.07	1.63	1.41
A_52_P104824	0	0.98	1.49	0.87		A_66_P129539	0	0.86	1.82	1.62
A_66_P111690	0	0.81	1.96	1.29		A_51_P217706	0	0.75	1.28	1.13
A_55_P2057941	0	0.75	1.06	0.73		A_52_P674331	0	1.61	2.35	2.21
A_30_P01021246	0	0.37	1.08	0.6		A_30_P01020579	0	0.37	1.01	0.81
A_55_P2053838	0	1.51	1.39	1.39		A_66_P108518	0	0.96	1.53	1.27
A_55_P2076916	0	1.64	2	1.78		A_52_P43994	0	1.2	2.13	1.94
A_52_P93284	0	0.81	1.38	1.27		A_51_P386182	0	1.64	2.34	2.36
A_52_P97699	0	1.26	1.95	1.92		A_52_P140497	0	0.79	1.19	1.08
A_55_P2732483	0	0.67	1.03	0.67		A_55_P2794313	0	1.32	2.19	2.09
A_65_P02958	0	1.52	1.82	1.91		A_51_P433192	0	1.45	1.57	1.66
A_55_P2873722	0	0.81	2.12	1.5		A_52_P742125	0	1.65	1.47	1.31
A_55_P2804199	0	1.45	2.53	2.08		A_51_P262325	0	3.09	3.91	4.16
A_55_P2179483	0	1.06	1.35	1.09		A_51_P485410	0	1.34	1.62	1.37
A_55_P2805666	0	0.88	1.33	1.11		A_51_P106249	0	2.54	3.38	2.62
A_30_P01033030	0	1.35	1.45	1.23		A_52_P538145	0	0.97	1.6	0.88
A_55_P2167160	0	0.94	1.57	1.45		A_52_P470030	0	0.68	1.41	1.28
A_51_P382512	0	1.84	2.45	2.36		A_52_P180023	0	0.98	2.03	1.18
A_66_P132257	0	2.32	2.65	2.61		A_52_P473140	0	0.18	1.11	0.64
A_55_P2009895	0	0.68	1.42	1.23		A_52_P371063	0	0.76	1.7	1.39
A_55_P2719684	0	1.43	1.52	1.49		A_52_P505143	0	1.05	1.22	0.79
A_52_P128262	0	0.83	1.16	0.88		A_55_P2156598	0	1.28	1.23	0.98
A_51_P441837	0	1.12	1.24	1.29		A_55_P2549324	0	2.83	4.52	3.44
A_52_P435699	0	0.79	1.11	0.8		A_30_P01030078	0	1	2.05	1.63
A_51_P352594	0	0.77	1.21	1.1		A_55_P2107468	0	0.55	1.53	1.24
A_55_P2010097	0	0.62	1.43	0.65		A_55_P2417434	0	1.5	1.67	1.46
A_55_P2157463	0	1.05	1.34	1.09		A_55_P2615536	0	0.6	1.83	1.42
A_51_P161724	0	1.05	1.75	1.38		A_55_P2934891	0	0.81	1.76	1.57
A_51_P138760	0	0.85	1.05	0.93		A_51_P234847	0	0.86	1.56	1.09
A_55_P1982400	0	0.79	2.2	1.83		A_52_P1068320	0	0.69	1.1	0.83
A_55_P2129975	0	1.09	2.09	1.93		A_55_P2877120	0	0.7	1.41	1.05
A_66_P125518	0	1.32	1.73	1.44		A_55_P2559931	0	0.78	1.2	0.85
A_55_P2079388	0	0.7	1.41	0.89		A_55_P2044827	0	2.42	2.89	2.55
A_55_P2719394	0	1.22	1.15	1.09		A_52_P538447	0	0.56	1	0.94
A_51_P454190	0	1.98	2.61	2.49		A_52_P671700	0	1.54	2.81	2.45
A_55_P2146520	0	1.84	2.05	1.84		A_55_P2895406	0	0.54	1.23	1.04
A_51_P203844	0	1.96	2.6	2.29		A_66_P114518	0	1.12	1.62	1.32
A_65_P18306	0	0.8	1.18	0.97		A_51_P464838	0	2.79	5.41	5.06
A_55_P2740829	0	1.28	1.7	1.46		A_52_P338059	0	0.69	1.05	0.87
A_52_P20727	0	0.72	1.01	1.02		A_30_P01030824	0	0.44	1.57	1.07
A_30_P01031937	0	1.27	1.3	1.22		A_51_P426195	0	1.47	2.06	1.97
A_51_P451588	0	1.11	1.62	1.66		A_66_P114730	0	0.51	1.22	0.96
A_30_P01032782	0	0.7	1.23	1.17		A_66_P116867	0	1.49	1.93	1.74
A_52_P493806	0	0.87	1.23	1.23		A_52_P898478	0	0.7	1.22	1.17
A_55_P2718458	0	0.44	1.41	0.87		A_30_P01031779	0	0.49	1.16	0.9
A_51_P158638	0	1.16	2.97	2.51		A_55_P1977289	0	1.28	1.61	1.49
A_51_P391380	0	1.04	1.35	1.45		A_51_P362671	0	1.81	3.76	2.56
A_66_P100440	0	0.59	1.18	0.89		A_55_P2008437	0	1.06	1.56	0.98
A_51_P509140	0	0.7	1.46	1.27		A_55_P2740477	0	0.85	1.75	1.16
A_55_P2740405	0	1.46	1.65	1.87		A_55_P2499803	0	1.12	1.67	1.55
A_30_P01033628	0	1.02	1.75	1.55		A_30_P01020124	0	1.58	1.96	1.74
A_30_P01030161	0	0.96	1.92	1.55		A_30_P01030147	0	0.56	1.29	1.15
A_55_P2762365	0	0.75	1.36	0.94		A_55_P2075230	0	1.27	2.69	1.72
A_55_P2074656	0	2.12	2.34	2.35		A_55_P2152872	0	1.16	1.42	1.47
A_51_P341647	0	0.65	1.4	0.84		A_55_P2020796	0	0.68	1.57	1.37
A_55_P2931966	0	0.8	0.99	1.07		A_55_P2228918	0	0.94	1.82	1.37
A_52_P730743	0	3.36	5.43	5.03		A_55_P2095508	0	0.62	1.24	0.91
A_51_P124606	0	1.35	1.32	1.18		A_52_P167114	0	1.03	1.22	0.89
A_55_P2862638	0	0.83	1.09	1.01		A_55_P2076360	0	0.65	1.07	1.03
A_66_P108055	0	0.59	2.23	1.5		A_55_P2069850	0	1.2	1.96	1.83
A_30_P01029394	0	1.81	3.08	2.65		A_66_P106296	0	0.76	1.03	0.82
A_55_P1976097	0	0.91	1.14	1.22		A_51_P162116	0	0.73	1.12	0.68
A_52_P282091	0	0.91	1.2	0.87		A_55_P2033120	0	1.1	1.27	0.84
A_52_P664220	0	2.49	2.82	2.54		A_55_P2752103	0	1.25	1.45	1.58
A_51_P374549	0	0.97	0.99	1.05		A_55_P2743349	0	2.18	2.59	1.19
A_55_P1964960	0	1.65	2.35	2.35		A_51_P285669	0	1.55	1.64	1.04
A_51_P426875	0	1.76	2.34	2.28		A_52_P295067	0	0.66	1.16	1.12
A_55_P2142990	0	0.69	1.78	0.97		A_52_P673863	0	1.07	2.45	1.95
A_55_P2302848	0	2.04	2.08	2.19		A_52_P488768	0	1.33	1.67	1.14
A_65_P20015	0	1.26	1.46	1.36		A_55_P1969566	0	0.42	1.49	0.92
A_55_P2723654	0	0.64	1.47	0.92		A_30_P01026712	0	1.82	1.7	1.67
A_52_P560797	0	0.72	1.22	1		A_55_P2104422	0	1.15	1.35	1.23
A_55_P2715869	0	0.51	1.68	1.01		A_55_P1981964	0	0.95	1.22	0.97
A_51_P444005	0	2.23	2.64	2.78		A_52_P75584	0	0.76	1.13	0.34
A_55_P1957088	0	0.55	1.51	1.14		A_66_P136701	0	0.81	1.72	1.15
A_55_P2804287	0	1.44	1.83	2.01		A_55_P2214408	0	0.43	1.15	0.86
A_51_P217706	0	0.37	1.13	0.89		A_52_P294955	0	1.33	1.72	1.63
A_55_P2430472	0	0.32	1.27	0.6		A_66_P131822	0	0.42	1.23	0.66
A_52_P674331	0	1.44	2.26	2.11		A_30_P01018575	0	3.26	4.34	4.44
A_55_P2084820	0	1.05	1.73	1.27		A_55_P2579066	0	0.33	1.13	0.81
A_52_P574378	0	1.33	2.2	2.08		A_51_P308549	0	2.36	2.24	2.32
A_65_P20855	0	1.9	2.38	1.47		A_55_P2015277	0	1.44	2.19	2.14
A_30_P01028832	0	1.5	2.95	2.44		A_55_P2523444	0	2.12	2.12	1.92
A_55_P2066505	0	1.66	3.05	2.15		A_55_P2737572	0	0.36	1.37	1.03
A_55_P2733207	0	0.51	1.14	0.91		A_66_P104675	0	0.94	1.41	1.36
A_55_P1956593	0	0.94	1.28	1.32		A_55_P2173331	0	1.76	2.06	1.95
A_51_P490795	0	0.51	1.54	1.1		A_55_P2637561	0	0.55	1.04	0.49
A_65_P20736	0	0.52	1.07	0.91		A_52_P569023	0	1.69	1.62	1.77
A_52_P43994	0	1.34	1.74	1.6		A_55_P1993984	0	0.74	1.06	1
A_51_P386182	0	1.18	1.86	1.55		A_55_P2915969	0	1.61	2.89	2.75
A_55_P2592020	0	2.55	3.69	3.67		A_52_P40345	0	3.51	3.78	3.13
A_52_P140497	0	0.82	1.12	1.11		A_51_P366672	0	3.04	3.97	4.27
A_55_P2794313	0	1.66	2.07	1.79		A_55_P2002466	0	0.77	1.37	1.26
A_51_P433192	0	0.89	1.02	0.99		A_55_P2000818	0	0.29	1.02	0.61
A_51_P450740	0	0.77	1.44	1.3		A_66_P108725	0	2.38	2.49	2.63
A_55_P2734582	0	1.84	3.12	2.68		A_52_P257705	0	0.7	1.22	0.77
A_55_P1962946	0	0.97	1.46	1.48		A_52_P556140	0	0.34	1.43	0.88
A_55_P2546940	0	1	1.09	0.52		A_55_P2493994	0	1.46	2.03	2.08
A_51_P163624	0	0.45	1.19	0.78		A_66_P128918	0	1.09	1.05	1.12
A_66_P112711	0	1.16	1.66	1.17		A_55_P2713660	0	1.25	1.71	1.72
A_51_P262325	0	2.64	3.56	3.6		A_51_P358722	0	0.55	1.57	1.23
A_55_P2216997	0	0.46	1.01	0.72		A_52_P1149693	0	1.56	2.43	2.09
A_52_P453508	0	0.63	1.15	0.33		A_51_P320980	0	0.77	1.22	1.1
A_51_P485410	0	1.64	1.73	1.7		A_51_P185465	0	0.89	1.74	1.58
A_55_P2598769	0	2.78	3.35	3.58		A_51_P443686	0	1	2.11	1.86
A_30_P01028912	0	0.72	1.21	0.89		A_52_P39247	0	0.53	1.01	0.56
A_55_P2931767	0	1.7	3.07	2.34		A_55_P2740019	0	0.7	1.98	1.58
A_51_P119588	0	0.68	1.02	0.81		A_55_P2046149	0	1.12	1.48	0.65
A_52_P470030	0	0.6	1.12	0.69		A_55_P2137314	0	3	4.18	4.21
A_52_P180023	0	0.83	1.42	0.79		A_66_P107179	0	0.85	1.2	1.13
A_55_P2059357	0	1.46	2.13	2.15		A_66_P119735	0	0.66	1.28	1.05
A_52_P505143	0	1.09	1.18	0.76		A_52_P93066	0	0.82	1.15	1
A_55_P2549324	0	2.18	2.54	1.54		A_55_P2320308	0	0.5	1.74	0.84
A_30_P01030078	0	1.99	2.9	1.61		A_52_P542172	0	0.93	1.19	1.2
A_55_P2740152	0	0.26	1.17	0.63		A_55_P2155116	0	2.37	3.18	2.63
A_55_P2743235	0	2.41	2.9	2.95		A_55_P2500688	0	1.52	1.97	1.65
A_55_P2615536	0	0.96	2.1	1.46		A_55_P2183010	0	0.77	1.67	1.45
A_55_P2934891	0	1.07	2.08	1.75		A_55_P2909627	0	1.06	1.53	1.57
A_55_P2719024	0	2.36	4.44	4.1		A_55_P2048800	0	0.69	1.6	1.34
A_55_P2877120	0	1	1.51	1.29		A_51_P154867	0	2.29	3.17	3.06
A_52_P20391	0	1.23	1.97	1.21		A_66_P103252	0	1.78	2.33	2.17
A_30_P01027374	0	0.6	1.47	0.92		A_66_P114378	0	0.74	1.39	0.99
A_55_P2044827	0	2.31	2.35	1.8		A_52_P113672	0	0.63	1.18	0.85
A_55_P2496954	0	1.34	2	1.9		A_55_P2084112	0	1.13	1.7	1.57
A_55_P1986228	0	0.8	1.46	1.39		A_55_P2042600	0	1.75	4.35	3.78
A_51_P241769	0	1.81	3.01	1.21		A_66_P114744	0	0.27	1.25	0.68
A_51_P267494	0	0.81	1.44	1.26		A_66_P109319	0	0.9	1.51	1.1
A_55_P2119985	0	0.98	1.49	1.41		A_51_P468807	0	1.92	2.26	1.28
A_51_P464838	0	2.79	4.68	4		A_55_P2485059	0	0.67	1.53	1.11
A_55_P2715978	0	1.39	1.55	1.34		A_55_P2743499	0	1.68	2.56	2.37
A_55_P2001223	0	1.92	1.98	2.06		A_55_P2070039	0	0.24	1.07	0.67
A_30_P01020169	0	0.67	1.19	1.01		A_66_P133052	0	0.85	2.39	1.88
A_55_P1960298	0	0.82	1.17	1.22		A_55_P2078246	0	1.08	1.43	1.41
A_52_P114722	0	1.19	1.79	1.83		A_55_P1997106	0	0.37	1.14	0.65
A_51_P159503	0	1.4	1.58	1.46		A_55_P2059095	0	0.46	1.17	0.62
A_55_P2363030	0	0.6	2.02	1.25		A_55_P2799050	0	0.51	1.03	0.78
A_55_P2137586	0	0.98	1.14	1.28		A_55_P1968340	0	0.69	1.38	1.11
A_51_P335292	0	0.62	1.23	0.99		A_52_P81214	0	0.21	1.16	0.74
A_30_P01029012	0	1.49	2.06	2.03		A_55_P2097478	0	0.82	1.26	0.81
A_66_P126019	0	0.58	1.29	0.8		A_51_P490955	0	1.21	1.95	1.83
A_66_P114730	0	0.95	1.13	0.82		A_55_P2026783	0	1.07	1	0.97
A_55_P2045931	0	2.2	3.53	1.29		A_30_P01018771	0	0.37	1.57	1.08
A_30_P01031779	0	0.42	1.68	1.21		A_52_P269672	0	1.68	1.8	1.52
A_55_P1977289	0	1.26	1.44	1.41		A_55_P2038007	0	0.22	1.13	0.77
A_55_P2143572	0	0.35	1.6	0.93		A_55_P2018944	0	0.45	1.01	0.54
A_55_P2499803	0	1.14	1.72	1.56		A_55_P2150452	0	0.62	1.3	1.04
A_55_P2081790	0	0.66	1.37	0.54		A_55_P2898096	0	0.38	1.32	0.83
A_30_P01021994	0	1.58	2.64	2.08		A_55_P2381921	0	2.04	2.62	2.31
A_55_P2075230	0	0.77	2.17	1.06		A_55_P2060502	0	2.24	2.72	2.55
A_52_P371401	0	0.59	1.53	1.32		A_55_P2130408	0	1.03	2.16	1.38
A_30_P01026330	0	1.09	1.59	1.61		A_66_P111844	0	0.99	1.68	1.55
A_55_P2152872	0	1.32	1.56	1.57		A_51_P193524	0	0.49	1.25	0.96
A_55_P2020796	0	0.81	1.58	1.4		A_55_P2019694	0	3.07	3.71	3.9
A_30_P01020677	0	1.78	3.02	2.93		A_55_P2497647	0	1	1.43	1.36
A_51_P288986	0	1.28	2.11	1.59		A_55_P2037294	0	0.47	1.52	0.95
A_55_P1987984	0	0.76	1.09	0.61		A_51_P100034	0	0.62	1.3	1.04
A_52_P966930	0	1.71	1.9	1.71		A_51_P167105	0	0.8	1.47	1.07
A_55_P2228918	0	0.8	1.35	1.12		A_55_P2076418	0	0.43	1.39	0.85
A_30_P01025122	0	1.48	2.85	2.57		A_55_P2724604	0	1.03	2.26	1.73
A_55_P2805797	0	1.67	2.1	2.14		A_52_P501707	0	1.52	1.82	0.79
A_55_P2037558	0	0.74	1.22	1.08		A_51_P426373	0	0.27	1.04	0.62
A_52_P167114	0	1.08	1.42	1.13		A_66_P139711	0	2.33	2.57	3.02
A_55_P2076360	0	0.95	1.41	1.27		A_55_P2926131	0	1.34	1.89	1.92
A_52_P92347	0	2.06	2.21	2.28		A_55_P2093163	0	0.56	1.03	0.96
A_55_P2069850	0	0.76	1.02	0.88		A_55_P2918660	0	0.99	1.44	1.25
A_65_P10921	0	0.56	1.04	0.79		A_55_P2917770	0	0.52	1.22	1.01
A_51_P205000	0	0.91	1.26	1.07		A_51_P472078	0	0.55	1.53	0.99
A_51_P162116	0	0.67	1.04	0.63		A_51_P300297	0	0.75	1.04	0.81
A_66_P107279	0	0.77	0.96	1.02		A_52_P114905	0	1.32	1.57	0.87
A_55_P2743349	0	0.92	1.19	0.69		A_55_P2011385	0	0.64	1.31	1.12
A_55_P2015405	0	1.48	2.97	2.29		A_55_P2600172	0	0.22	1.37	0.89
A_52_P627256	0	1.98	1.89	1.72		A_55_P2127303	0	1.1	1.8	1.78
A_52_P295067	0	0.69	1.2	1.07		A_51_P459661	0	0.77	2.02	1.7
A_55_P1969566	0	0.31	1.25	0.78		A_55_P2607513	0	1.69	2.37	2.11
A_30_P01032330	0	0.55	1.08	0.85		A_52_P222669	0	1.57	2.98	2.55
A_30_P01026712	0	1.23	1.51	1.43		A_55_P2734257	0	0.78	1.46	1.32
A_55_P2935291	0	0.41	1.09	0.5		A_55_P2154724	0	0.74	1.64	0.81
A_55_P2740818	0	0.47	1.13	0.75		A_55_P2016119	0	0.72	1.11	1.11
A_55_P2552745	0	2.58	2.99	2.43		A_55_P1984391	0	1.5	2.03	1.56
A_66_P126574	0	0.39	1.03	0.64		A_55_P2737942	0	1.42	2.75	2.5
A_55_P1981964	0	1.16	1.52	1.22		A_52_P413530	0	0.56	1.95	1.49
A_55_P1976490	0	0.55	1.18	1.03		A_66_P130179	0	0.87	2.02	1.12
A_55_P2214408	0	0.66	1.13	0.68		A_51_P270904	0	2.54	3.71	3.71
A_52_P181468	0	0.23	1.47	1.04		A_52_P611213	0	1.43	2.86	2.54
A_30_P01028842	0	1.07	2.58	2.16		A_55_P2505760	0	0.59	1.02	0.94
A_55_P1980200	0	1.64	2.1	1.16		A_55_P2253284	0	0.83	1.45	1.34
A_52_P294955	0	1.01	1.29	1.06		A_51_P372473	0	0.75	1.24	1.21
A_55_P2718072	0	1.66	2.24	2.06		A_51_P167360	0	1.24	1.62	1.64
A_30_P01032661	0	0.78	1.03	0.57		A_51_P296764	0	1.02	1.59	1.47
A_55_P2289800	0	0.77	1.18	1.14		A_66_P114685	0	0.5	1.03	0.94
A_55_P2835357	0	3.98	5.05	5.17		A_51_P472518	0	0.74	1.01	0.69
A_55_P2807846	0	1.12	2.18	1.28		A_66_P138743	0	0.74	1.53	1.2
A_30_P01018575	0	2.62	3.84	3.28		A_55_P2429714	0	0.48	1.13	0.62
A_55_P1985698	0	0.73	1.39	0.83		A_66_P135651	0	2.24	2.5	2.21
A_55_P2015277	0	1.47	2	1.87		A_55_P2740959	0	0.66	1.86	1.48
A_55_P2523444	0	1.05	1.83	1.37		A_51_P507832	0	1.68	1.94	1.81
A_55_P2718528	0	1.59	2.38	2.08		A_55_P2094049	0	0.55	1.07	0.95
A_66_P104675	0	0.83	0.97	1.06		A_55_P2057826	0	1.27	2.85	0.95
A_55_P2739441	0	1.68	2.14	2.36		A_52_P64001	0	0.69	1.57	1.16
A_65_P09473	0	3.08	4.44	4.18		A_55_P2036580	0	1.64	1.61	1.18
A_51_P356265	0	1.31	2.44	2.16		A_55_P2177386	0	0.8	1.02	1.01
A_55_P2173331	0	1.8	2.29	2.4		A_51_P146149	0	0.33	1.17	0.91
A_55_P2006183	0	0.89	1.07	0.56		A_55_P1963036	0	0.62	1.13	1.05
A_55_P1972001	0	0.45	1.28	0.87		A_55_P2089253	0	0.84	1.14	1.23
A_30_P01021534	0	0.93	1.4	0.76		A_66_P127825	0	0.87	2.16	1.87
A_52_P569023	0	2.21	2.12	1.59		A_55_P2392395	0	0.61	1.44	1.22
A_55_P1993984	0	0.95	1.36	1.27		A_51_P358037	0	1.69	1.95	1.61
A_55_P2915969	0	1.52	2.55	2.1		A_51_P108459	0	2.05	2.22	2.28
A_55_P2114218	0	0.48	1.14	0.7		A_55_P2061779	0	2.97	3.68	4.12
A_51_P366672	0	2	2.45	2.54		A_55_P2015232	0	0.55	1.01	0.72
A_55_P2064240	0	0.85	1.12	1.06		A_51_P202623	0	0.91	0.98	1.04
A_52_P834112	0	1.32	1.28	0.78		A_55_P2813458	0	1.19	1.56	1.51
A_55_P1995607	0	1	1.73	1.43		A_30_P01032083	0	0.54	1.01	0.64
A_66_P136961	0	1.34	2.19	1.71		A_52_P292853	0	0.32	1.59	1.07
A_55_P2576929	0	0.79	1.31	0.94		A_55_P2794729	0	0.6	1.23	1.03
A_55_P2321004	0	1	1.58	1.58		A_52_P557098	0	0.77	1.2	1.03
A_66_P108725	0	1.98	2.03	1.8		A_55_P2129354	0	0.98	1.02	0.8
A_51_P374991	0	1.83	2.23	2.32		A_66_P116376	0	1.45	1.65	1.57
A_30_P01024641	0	1.39	2.01	1.77		A_66_P112756	0	1.34	1.81	1.81
A_55_P2043554	0	0.68	1.23	1.05		A_66_P104063	0	1.53	1.84	1.75
A_30_P01030292	0	0.86	1.41	0.95		A_55_P2714199	0	0.81	1.93	1.58
A_52_P257705	0	0.7	1.26	0.95		A_30_P01022639	0	1.82	2.16	1.82
A_52_P314299	0	0.3	1.05	0.72		A_66_P119350	0	0.53	1.76	1.35
A_52_P556140	0	0.41	1.53	0.97		A_51_P509573	0	2.08	2.43	2.45
A_55_P2493994	0	1.15	1.49	0.89		A_51_P485791	0	2.18	2.07	2.06
A_55_P2028610	0	1.01	1.45	1.17		A_55_P2523189	0	0.54	1.04	0.6
A_66_P140273	0	0.26	1.39	0.88		A_55_P2364841	0	2.94	3.61	4.04
A_55_P2719329	0	1.69	3.17	2.89		A_55_P2119458	0	0.31	1.12	0.89
A_52_P1149693	0	2.05	2.38	2.12		A_66_P103753	0	1.66	2.76	2.73
A_52_P674309	0	0.89	1.02	0.8		A_66_P115389	0	0.88	1.22	1.28
A_55_P2750662	0	1.54	1.73	1.76		A_30_P01021098	0	1.75	2.73	2.38
A_51_P320980	0	0.75	1.04	1.02		A_65_P19863	0	1.9	1.81	1.93
A_51_P185465	0	0.97	1.77	1.37		A_55_P1978424	0	1.82	1.94	1.87
A_51_P268234	0	1.53	2.76	2.55		A_55_P2745124	0	0.93	3.56	2.02
A_55_P2011867	0	0.86	1.74	1.5		A_51_P385697	0	1.13	1.41	1.52
A_55_P2137314	0	2.86	4.27	4.28		A_30_P01030882	0	0.31	1.63	1.2
A_66_P107179	0	0.97	1.35	0.91		A_55_P2800330	0	2.76	4.51	4.19
A_55_P2050453	0	0.78	2.04	1.43		A_55_P2234164	0	0.84	1.67	1.48
A_66_P125396	0	0.82	1.37	1.2		A_51_P111595	0	0.8	1.23	1.07
A_30_P01028839	0	0.37	1.28	0.99		A_55_P2928356	0	0.98	1.69	1.29
A_51_P291224	0	1.5	3.6	3.16		A_55_P1960238	0	1.39	1.31	1.24
A_52_P93066	0	0.8	1.01	1.04		A_55_P2089799	0	0.86	1.53	1.07
A_55_P2320308	0	0.66	1.13	0.39		A_51_P402617	0	1.7	2.6	2.63
A_55_P2155116	0	2.79	3.25	2.71		A_66_P116886	0	1.26	1.73	1.53
A_55_P2786076	0	0.68	1.3	1.2		A_55_P2936021	0	1.04	1.24	0.76
A_52_P438359	0	1.26	1.75	1.83		A_55_P2054285	0	2.29	2.49	2.42
A_55_P2500688	0	1.77	1.85	1.75		A_51_P519251	0	0.24	1.08	0.75
A_52_P633785	0	0.82	1.92	1.65		A_55_P1973164	0	1.39	1.68	1.89
A_55_P2183010	0	0.69	1.22	0.97		A_55_P2058487	0	1.91	2.29	1.55
A_55_P2909627	0	0.85	1.18	1.12		A_55_P2871488	0	0.54	1.06	0.68
A_52_P244803	0	1	1.33	0.88		A_52_P588997	0	0.68	1.33	1.22
A_55_P2041592	0	0.88	1.06	0.88		A_55_P2904034	0	0.53	1.3	1.08
A_51_P154867	0	1.33	2.23	1.64		A_55_P2149787	0	1.84	2.41	2.37
A_51_P199012	0	1.19	1.78	1.72		A_52_P551001	0	1.15	1.87	1.34
A_55_P2178491	0	0.86	2.2	1.88		A_30_P01032764	0	0.4	1.52	1.2
A_66_P114378	0	0.98	1.21	1.21		A_55_P2877258	0	0.75	1.7	1.26
A_52_P113672	0	0.68	1.39	0.99		A_51_P181772	0	1.44	1.79	1.74
A_55_P2084112	0	1.27	1.83	1.76		A_52_P258124	0	0.94	1.52	1.43
A_55_P2042600	0	1.7	3.38	3.02		A_52_P692499	0	0.86	2.31	1.76
A_66_P114744	0	0.3	1.25	0.7		A_52_P476610	0	1.67	2.1	1.68
A_66_P109319	0	0.9	1.55	1.18		A_51_P372826	0	0.84	1.09	1.04
A_55_P2004016	0	2.45	4.04	3.92		A_52_P213696	0	0.28	1.33	0.75
A_51_P468807	0	1.32	1.99	1.35		A_30_P01030119	0	1.46	1.81	1.45
A_55_P2743499	0	2.66	3.89	2.9		A_66_P102628	0	1.47	2.64	2.36
A_30_P01021471	0	1.01	1.73	1.53		A_52_P450675	0	0.95	1.37	1.29
A_66_P133052	0	1.45	2.19	1.5		A_55_P2092963	0	1.06	1.78	1.54
A_55_P2078246	0	1.33	1.61	1.59		A_51_P446085	0	1	1.57	1.35
A_55_P1997106	0	0.48	1.46	1.19		A_52_P9777	0	0.35	1.15	0.93
A_51_P453401	0	1.41	2.01	1.8		A_30_P01019863	0	1.35	2.11	1.61
A_55_P2740606	0	1.25	1.83	1.8		A_51_P286106	0	0.96	1.21	0.7
A_55_P2796227	0	0.8	1.22	0.95		A_51_P167660	0	2.31	2.91	2.53
A_55_P2621196	0	1.2	1.32	1.3		A_51_P118300	0	1.49	1.93	1.92
A_55_P2163857	0	0.48	3.07	2.02		A_55_P1971522	0	0.84	1.05	1.1
A_51_P490955	0	1.49	2.01	1.72		A_52_P226664	0	0.24	1.85	1.21
A_30_P01018771	0	0.54	1.36	0.92		A_55_P1977008	0	1.56	1.73	1.53
A_30_P01020749	0	0.99	1.3	1.31		A_55_P2935580	0	1.4	2.51	2.27
A_66_P115768	0	0.85	1.03	1.14		A_30_P01024278	0	1.99	3.2	1.41
A_30_P01026788	0	0.59	1.62	1.37		A_52_P446457	0	1.97	2.02	2.15
A_52_P269672	0	1.53	1.44	1.04		A_55_P2727429	0	2.47	3.35	3.4
A_51_P165602	0	0.81	1.21	1.23		A_55_P2714020	0	0.66	2.28	1.79
A_55_P2150452	0	0.89	1.4	1.26		A_52_P244381	0	0.47	1.09	0.49
A_52_P148184	0	1.45	1.89	2.05		A_51_P337020	0	0.67	1.12	0.92
A_66_P132910	0	0.94	1.05	0.83		A_55_P1973553	0	0.73	1.03	0.46
A_52_P73475	0	1.13	1.37	1.03		A_55_P2064492	0	0.37	1.33	0.99
A_55_P2381921	0	1.43	1.61	1.23		A_51_P207706	0	1.19	2.61	1.82
A_52_P437850	0	1.45	2.37	1.44		A_52_P58503	0	0.92	1.39	1.14
A_52_P356419	0	1.62	3.3	2.78		A_55_P2102862	0	1.18	1.34	1.02
A_52_P168271	0	0.31	1.12	0.77		A_52_P1123358	0	0.98	1.75	1.18
A_55_P2060502	0	1.68	2.56	2.3		A_66_P112177	0	0.84	1.5	1.26
A_55_P2130408	0	1.31	2.06	1.34		A_52_P100069	0	0.28	1.25	0.94
A_51_P193524	0	0.48	1.08	0.72		A_66_P119381	0	0.78	1.44	1.36
A_55_P2019694	0	2.89	3.71	3.96		A_55_P2807346	0	0.89	1.32	1.13
A_55_P2497647	0	1.12	1.47	1.28		A_52_P677956	0	1.35	1.98	1.92
A_51_P100034	0	0.69	1.11	0.87		A_55_P2732186	0	0.35	1.19	0.81
A_51_P167105	0	0.68	1.35	0.93		A_66_P139886	0	1.43	2.52	2.29
A_55_P2724604	0	0.88	1.92	1.59		A_51_P506822	0	2.89	4.16	4.07
A_52_P501707	0	1.5	1.96	1.28		A_52_P151393	0	0.93	1.13	1.27
A_30_P01022441	0	0.45	1.21	0.93		A_52_P356313	0	0.88	1.04	0.94
A_55_P1977776	0	1.44	2.21	1.14		A_51_P244061	0	0.46	1.07	0.58
A_66_P133326	0	1.5	2.43	0.86		A_66_P102727	0	0.77	1.9	1.28
A_55_P2049831	0	1	1.94	1.72		A_55_P1994720	0	0.4	1.07	0.91
A_66_P107715	0	0.69	1.13	1.11		A_30_P01017845	0	1.98	3.87	3.45
A_55_P2926131	0	1.05	1.97	1.49		A_55_P2144716	0	1.87	2.57	2.39
A_55_P2177233	0	0.6	1.01	0.86		A_55_P2797167	0	2.17	2.94	3.09
A_55_P2917770	0	0.44	1.45	0.95		A_55_P1987805	0	1.31	2.02	1.93
A_51_P451759	0	1.09	0.97	0.94		A_66_P128445	0	0.68	1.62	1.21
A_55_P2080151	0	1.12	1.8	1.71		A_55_P2326205	0	1.06	2.56	2.05
A_51_P300297	0	0.82	1.21	1.04		A_66_P118195	0	0.79	1.16	0.97
A_66_P132304	0	0.85	1.45	1.21		A_55_P2006386	0	2.59	3.25	3.17
A_51_P347859	0	1.79	2.41	2.49		A_51_P173601	0	1.2	1.41	1.31
A_52_P520375	0	0.35	1.05	0.75		A_55_P2183393	0	1.06	1.95	1.76
A_55_P2600172	0	0.58	1.43	0.59		A_55_P2373872	0	1.1	1.94	1.68
A_55_P2054437	0	0.66	1.91	1.57		A_55_P2027737	0	0.69	2.35	1.82
A_55_P2127303	0	1.21	1.72	1.71		A_51_P318381	0	0.99	1.18	1.27
A_51_P459661	0	1.13	2.36	2.01		A_55_P2077510	0	1.89	2.19	2.19
A_55_P2607513	0	1.38	2.35	1.73		A_66_P117430	0	0.98	1.15	1.21
A_55_P2734257	0	0.42	1.03	0.9		A_30_P01030330	0	0.79	1.11	0.96
A_55_P2110290	0	0.98	1.44	1.2		A_51_P291227	0	0.8	1.37	1.33
A_55_P2154724	0	0.42	1.42	0.72		A_51_P278994	0	1.14	1.22	1.29
A_66_P139906	0	0.7	1.96	1.6		A_51_P294778	0	0.5	1.09	0.82
A_52_P276776	0	1.21	1.38	1.58		A_55_P2728232	0	0.69	2.12	1
A_55_P2714554	0	0.63	1.32	0.98		A_51_P101075	0	0.95	1.75	1.55
A_52_P413530	0	1.16	2.23	1.74		A_66_P104665	0	0.93	1.05	0.55
A_55_P2716631	0	0.99	1.45	1.46		A_51_P519040	0	2.69	3.31	3.54
A_66_P130179	0	1.19	1.99	1.13		A_55_P2108738	0	0.78	1.2	1.15
A_51_P270904	0	1.82	2.78	2.59		A_52_P281711	0	1.36	1.77	1.52
A_52_P611213	0	1.35	2.89	2.63		A_55_P2671706	0	1.22	2.25	1.75
A_55_P2247235	0	0.28	1.11	0.67		A_55_P2116305	0	1.71	2.99	2.9
A_51_P237040	0	0.56	1.75	1.01		A_55_P2088530	0	0.35	1.1	0.7
A_51_P167360	0	1.58	2.4	2.31		A_55_P2604358	0	0.93	1.61	1.32
A_66_P138743	0	0.76	1.18	1.12		A_30_P01017853	0	0.64	1.95	1.62
A_55_P2740985	0	0.56	1.53	1.2		A_55_P2043662	0	0.95	1.2	1.15
A_55_P2168791	0	0.82	1.2	0.89		A_66_P130510	0	0.49	2.53	1.68
A_52_P239536	0	0.68	1.34	1.08		A_30_P01024936	0	0.93	1.11	1.09
A_30_P01028273	0	0.74	1.15	1.12		A_51_P396818	0	0.48	1.18	0.98
A_51_P507832	0	1.59	1.91	1.99		A_66_P126554	0	3.46	3.77	2.72
A_51_P432858	0	1.28	2.02	1.81		A_51_P153973	0	0.85	1.18	1.1
A_51_P497123	0	0.6	1.19	0.74		A_55_P2738197	0	1.66	2.48	2.34
A_55_P2462940	0	0.33	1.39	0.81		A_55_P1966714	0	0.66	1.14	0.85
A_52_P64001	0	0.65	1.47	0.91		A_51_P185141	0	1.14	2.24	1.91
A_55_P2036580	0	1.05	1.5	0.89		A_52_P319073	0	0.39	1.62	1.09
A_66_P131322	0	0.74	1.31	1.27		A_55_P1958798	0	7.35	8.35	8.1
A_51_P134070	0	1.5	1.36	1.04		A_30_P01025441	0	0.82	1.25	1.22
A_55_P2720690	0	1.12	1.2	0.96		A_51_P343818	0	1.23	1.93	1.76
A_52_P497188	0	1.64	1.68	1.75		A_55_P2107207	0	0.79	1.56	1.2
A_55_P2335529	0	0.68	1.14	0.97		A_51_P208435	0	0.72	1.58	1.34
A_55_P2395732	0	0.46	1.68	1.2		A_66_P111166	0	1.13	1.45	0.86
A_51_P251352	0	1.4	1.43	1.63		A_55_P2006754	0	0.96	1.46	1.34
A_66_P115693	0	1.06	1.84	1.6		A_52_P533930	0	0.26	1.69	1.04
A_52_P587738	0	1.37	1.54	1.57		A_55_P2889696	0	3.07	3.43	3.94
A_66_P127825	0	0.72	2.24	1.6		A_30_P01018564	0	1.02	1.67	1.66
A_55_P2392395	0	0.67	1.04	0.84		A_55_P2090414	0	0.66	1.23	0.75
A_51_P358037	0	2.25	2.37	2.35		A_30_P01029664	0	0.93	1.72	0.82
A_51_P108459	0	2.73	2.79	3.02		A_52_P456617	0	0.84	1.31	0.74
A_55_P2061779	0	3.15	4.08	4.25		A_51_P230507	0	1.97	2.47	2.46
A_55_P2031248	0	1.05	1.14	1.27		A_55_P2069935	0	1.02	2.54	1.92
A_51_P202623	0	0.79	1.3	1.02		A_66_P112353	0	1.82	3.65	3.24
A_55_P2813458	0	1.58	1.69	1.73		A_51_P317673	0	0.7	1.17	0.96
A_51_P179041	0	1.27	2.05	1.79		A_30_P01018779	0	0.77	1.53	1.13
A_55_P2742980	0	0.62	1.06	1.03		A_55_P2099594	0	1.22	1.46	1.39
A_55_P2184796	0	0.94	1.02	0.64		A_51_P503797	0	0.95	1.6	1.48
A_55_P2575674	0	0.39	2.75	1.87		A_55_P2184493	0	1.03	1.66	1.2
A_55_P2050415	0	1.66	2.52	1.9		A_66_P124411	0	0.32	1.51	0.81
A_66_P104063	0	1.5	2.1	1.79		A_51_P307847	0	0.8	2.72	1.97
A_55_P2140240	0	1.02	1.74	1.38		A_55_P2200054	0	0.57	3.73	2.3
A_51_P509573	0	1.71	2.54	2.2		A_55_P2728938	0	0.74	1.13	0.61
A_51_P485791	0	1.64	1.88	1.46		A_55_P2182001	0	1.14	1.78	1.06
A_55_P2523189	0	0.46	1.2	0.77		A_55_P2028961	0	2.37	2.12	2.14
A_52_P253299	0	0.78	1.31	1.29		A_30_P01027579	0	1.97	2.87	1.59
A_66_P119660	0	0.39	1.16	0.73		A_30_P01017437	0	0.23	1.16	0.7
A_30_P01032228	0	0.68	1.72	1.32		A_52_P271806	0	3.33	5.26	4.81
A_66_P115389	0	1	1.17	1.22		A_51_P314397	0	0.69	1.28	1.08
A_55_P2809744	0	2.41	3.24	3.34		A_66_P117293	0	0.43	1.07	0.9
A_30_P01021098	0	1.85	3.65	3.21		A_52_P488919	0	1.43	2.11	1.55
A_52_P672232	0	0.72	1.3	0.92		A_55_P2058903	0	1.01	1.26	1.38
A_65_P19863	0	2.11	2.46	2.65		A_66_P106846	0	0.92	1.48	1.28
A_55_P2738574	0	1.2	1.82	1.61		A_55_P1976224	0	0.49	1.21	0.98
A_66_P137407	0	0.98	1.64	1.44		A_51_P207301	0	1.04	1.4	1.51
A_55_P1978424	0	1.32	1.25	1.22		A_55_P2490874	0	0.75	2.09	1.45
A_52_P476795	0	0.7	1.22	1.08		A_66_P137553	0	0.99	1.04	1.06
A_55_P2800330	0	2.7	3.86	3.71		A_55_P2159480	0	0.9	1.66	1.25
A_52_P82701	0	0.76	2.64	1.52		A_55_P2129334	0	1.47	1.9	0.84
A_52_P628162	0	0.8	1.44	1.36		A_52_P650553	0	1.16	1.64	1.68
A_51_P283464	0	0.7	1.01	0.97		A_51_P411694	0	2.67	3.24	3.26
A_55_P2111907	0	1.28	1.49	1.2		A_52_P319438	0	1.12	1.82	1.27
A_55_P2928356	0	0.91	1.65	1.32		A_55_P2146177	0	0.89	1.22	0.81
A_55_P2723764	0	1.18	2.58	1.69		A_55_P2167818	0	1.3	2.8	2.54
A_55_P1960238	0	1.3	1.64	1.46		A_55_P2173011	0	3.04	3.58	3.97
A_51_P208361	0	0.98	1.46	1.49		A_55_P2934882	0	1.54	2.75	2.13
A_55_P2594486	0	0.44	1.06	0.74		A_51_P324551	0	1.55	1.68	1.71
A_51_P402617	0	0.99	1.68	0.91		A_65_P10179	0	2.49	3.63	3.63
A_51_P434670	0	1.09	1.69	1.69		A_55_P2058671	0	1.01	1.09	0.54
A_55_P2054285	0	2.14	2.08	1.54		A_55_P2075213	0	0.46	1.14	0.6
A_30_P01026160	0	1.02	2.12	1.91		A_55_P2136906	0	0.74	1.84	0.96
A_55_P1973164	0	2.06	2.28	2.34		A_55_P2509970	0	0.94	1.68	1.3
A_52_P296382	0	1.12	1.22	1.35		A_55_P2726638	0	0.99	1.63	1.29
A_51_P339822	0	1.02	1.36	1.4		A_52_P642488	0	3.98	4.97	5.47
A_55_P2717623	0	1.87	2.19	2.17		A_51_P239766	0	1.32	1.63	0.73
A_66_P109968	0	0.67	1.49	1		A_55_P2066116	0	1.4	1.48	1.65
A_55_P2058487	0	1.85	2.31	2		A_66_P101727	0	0.52	1.8	1.03
A_55_P2715904	0	0.61	1.13	0.84		A_55_P2804570	0	1.58	2.6	2.22
A_55_P2714104	0	0.86	2.25	1.83		A_30_P01027846	0	2.39	2.82	2.67
A_52_P588997	0	1.9	2.34	2.34		A_55_P2508343	0	0.79	2.48	1.32
A_55_P2128929	0	0.57	1.08	0.72		A_30_P01024333	0	1.22	2.07	1.89
A_55_P2149787	0	1.46	2.66	1.8		A_55_P2507620	0	1.59	1.91	1.59
A_66_P136095	0	1.53	2.7	2.55		A_55_P2115260	0	1.08	1.99	1.64
A_52_P265584	0	1.35	2.49	1.95		A_51_P453329	0	0.8	1.39	1.09
A_30_P01032764	0	0.64	1.17	0.71		A_52_P400677	0	0.61	1.02	0.9
A_51_P388737	0	0.6	1	0.91		A_51_P336850	0	1.78	1.8	1.79
A_66_P105328	0	0.81	1.7	1.23		A_55_P2045007	0	2.15	2.51	2.56
A_66_P133189	0	0.57	1.33	0.69		A_51_P447894	0	1.88	3.44	3.27
A_51_P181772	0	0.93	1.25	1.12		A_66_P140409	0	0.5	1.31	1.12
A_55_P2092904	0	0.91	1.55	1.28		A_52_P260914	0	1.14	1.25	1.34
A_52_P258124	0	0.98	1.53	1.08		A_55_P2733487	0	0.72	1.19	1.17
A_52_P476610	0	1.57	2.15	1.6		A_51_P416546	0	2.24	2.31	2.27
A_66_P106506	0	1.02	1.4	1.05		A_55_P2143499	0	1.05	1.73	1.66
A_55_P2013177	0	0.78	1.02	0.94		A_52_P288997	0	0.37	1.39	0.83
A_30_P01030119	0	1.22	1.78	1.58		A_55_P2135291	0	3.17	3.7	3.65
A_66_P102628	0	1.56	2.79	2.48		A_55_P2068922	0	1.61	1.96	2.03
A_30_P01032293	0	1.21	1.28	1.51		A_51_P315890	0	1.54	1.66	1.25
A_52_P450675	0	0.89	1.36	1.39		A_51_P180492	0	2.24	2.64	2.97
A_55_P2046897	0	0.53	1.04	0.81		A_51_P424561	0	1.44	2.17	2.14
A_55_P2020338	0	0.76	1.16	0.97		A_52_P535212	0	0.39	1.07	0.86
A_55_P2092963	0	1.01	1.54	1.24		A_55_P2739374	0	0.44	1.16	0.81
A_66_P123803	0	1.17	1.24	1.38		A_66_P105654	0	0.53	1.1	0.99
A_55_P2307080	0	1.36	1.51	1.27		A_51_P259631	0	1.99	3.58	3.15
A_51_P446085	0	1.09	1.69	1.52		A_51_P341369	0	0.83	1.08	1.02
A_52_P9777	0	0.4	1.33	0.78		A_55_P2145034	0	0.79	1.6	1.42
A_51_P479408	0	1.04	1.42	1.47		A_55_P2007196	0	0.37	1.2	0.93
A_66_P132890	0	0.34	1.08	0.63		A_52_P185054	0	0.56	1.09	0.25
A_51_P286106	0	0.63	1.24	0.29		A_55_P2137828	0	0.99	3.25	2.55
A_55_P1971259	0	0.62	1.7	0.86		A_66_P121785	0	0.95	1.81	1.24
A_55_P2745603	0	0.56	1.03	0.88		A_55_P2739780	0	0.44	1.03	0.67
A_51_P167660	0	1.96	2.44	2.26		A_66_P108659	0	1.24	2.17	2.05
A_30_P01022221	0	1.14	1.13	1.01		A_51_P488780	0	0.69	1.67	1.14
A_51_P413111	0	1.36	1.46	1.44		A_51_P450812	0	0.55	1.14	1.02
A_55_P2935580	0	0.98	1.89	1.77		A_51_P248031	0	0.99	1.11	1.12
A_52_P356093	0	2.19	2.43	2.76		A_52_P981697	0	1.37	1.88	1.82
A_30_P01024278	0	1.79	3.88	2.28		A_51_P311436	0	1.16	2.96	2.36
A_55_P2294184	0	0.36	1.01	0.78		A_55_P2502037	0	1.16	1.92	1.69
A_52_P446457	0	1.11	1.6	1.62		A_51_P460107	0	1.26	1.45	1.67
A_55_P2803815	0	0.98	1.4	1.22		A_55_P2032079	0	2.56	3.14	3.47
A_30_P01019966	0	2.44	2.5	2.44		A_51_P148670	0	0.94	1.35	1.22
A_55_P2727429	0	2.39	2.81	2.81		A_66_P123824	0	1.28	1.44	1.3
A_55_P2598462	0	0.63	1.29	0.95		A_51_P147034	0	1.49	2.74	2.12
A_66_P113576	0	0.43	1.06	0.37		A_55_P2741579	0	0.76	0.93	1.03
A_51_P377856	0	1.65	1.87	2.13		A_52_P566005	0	0.31	1.43	0.93
A_51_P337020	0	0.65	1	0.86		A_55_P2648200	0	0.96	2.05	1.71
A_55_P2715301	0	1.19	1.65	1.26		A_30_P01022423	0	1.08	1.21	1.24
A_30_P01018817	0	0.48	1.29	1.09		A_55_P2728212	0	0.78	2.09	1.61
A_52_P408641	0	0.68	1.3	0.65		A_51_P226882	0	0.74	1.03	0.9
A_52_P58503	0	1.13	1.56	1.17		A_55_P2275279	0	0.43	1.21	0.75
A_55_P2161675	0	0.57	1.16	0.99		A_51_P398260	0	0.96	1.78	1.69
A_55_P2014755	0	1.02	1.56	1.33		A_55_P1953043	0	0.48	1.06	0.88
A_55_P2111394	0	0.52	1.27	0.63		A_55_P1982593	0	0.91	1.72	1.24
A_55_P2636506	0	3.19	4.61	4.76		A_52_P355084	0	1.65	2.1	2.32
A_52_P1123358	0	1.31	2.18	1.7		A_52_P215263	0	0.2	1.02	0.75
A_65_P03958	0	0.4	1.14	0.85		A_55_P2096545	0	0.48	1.28	1.02
A_66_P112177	0	1.34	1.64	1.22		A_66_P118175	0	0.24	1.2	0.75
A_51_P473154	0	0.87	1.17	1.01		A_55_P2740625	0	0.38	1.16	0.53
A_55_P2737397	0	0.66	1.18	0.98		A_55_P2411747	0	0.84	1.51	1.21
A_51_P424272	0	0.61	1.26	0.54		A_55_P2099232	0	0.56	1.2	1.07
A_55_P1973194	0	1.57	2.31	1.72		A_30_P01018303	0	0.43	1.15	0.98
A_66_P119381	0	0.82	1.44	1.37		A_55_P2248871	0	1.16	1.29	0.6
A_55_P2807346	0	0.84	1.23	1.14		A_66_P132841	0	1.55	3.01	2.66
A_52_P677956	0	1.06	1.97	1.84		A_55_P2300421	0	0.6	1.27	0.55
A_51_P411253	0	2.34	3.29	3.44		A_66_P129263	0	0.77	1.18	0.81
A_55_P2295821	0	1.75	1.96	1.62		A_30_P01020843	0	0.94	0.97	1.07
A_66_P110883	0	0.4	1.59	1.03		A_55_P2804238	0	2.59	3.19	3.38
A_66_P139886	0	1.28	1.82	1.51		A_55_P2715296	0	2.63	3.69	3.45
A_51_P437240	0	1.14	1.88	1.85		A_66_P101115	0	0.82	1.78	1.54
A_51_P506822	0	2.46	3.64	3.21		A_52_P645632	0	2.11	2.99	2.8
A_55_P2646855	0	1.66	1.75	1.4		A_66_P103863	0	1.11	2.04	1.7
A_55_P1995055	0	1.22	2.26	2.1		A_55_P2021423	0	0.61	1.99	1.35
A_55_P2055557	0	0.83	1.02	0.93		A_30_P01019606	0	0.63	1.2	1.11
A_30_P01020650	0	0.94	1.66	1.37		A_52_P331824	0	3.01	4.21	4.25
A_66_P102727	0	0.98	1.73	1.18		A_55_P1992149	0	0.84	1.49	1.39
A_55_P1994720	0	0.54	1.12	0.94		A_55_P2490544	0	1.05	1.74	1.62
A_30_P01017845	0	2.16	2.58	1.86		A_55_P2026275	0	0.96	1.05	1.08
A_55_P1993468	0	0.41	1.08	0.8		A_51_P484869	0	1.02	0.95	0.55
A_55_P2144716	0	1.56	2.13	1.77		A_55_P2248330	0	0.42	1.59	1.26
A_55_P2105242	0	0.29	1.15	0.87		A_55_P2741494	0	0.75	1.12	1.1
A_55_P2003614	0	0.4	1.02	0.88		A_55_P2022885	0	1.25	1.93	1.75
A_55_P2797167	0	1.76	2.17	2.14		A_52_P59228	0	0.95	2.09	1.84
A_55_P1987805	0	1.33	1.72	1.67		A_30_P01025686	0	0.91	1.67	1.38
A_66_P128445	0	0.78	1.24	0.69		A_52_P118100	0	0.5	1.19	0.92
A_55_P2457360	0	0.5	1.33	0.77		A_55_P1999541	0	1.34	1.26	0.84
A_55_P2326205	0	1.01	2.06	1.64		A_55_P2371301	0	1.24	2.38	2.01
A_66_P118195	0	0.66	1.09	0.96		A_55_P2907570	0	1.23	1.28	1.45
A_55_P2798734	0	0.41	1.09	0.9		A_66_P112305	0	1.32	1.75	1.32
A_52_P436238	0	0.79	1.54	1.32		A_51_P250807	0	0.76	1.3	1.24
A_55_P2909732	0	1.28	1.43	1.58		A_30_P01017969	0	0.4	1.61	0.89
A_55_P2799673	0	2.09	3.22	3.18		A_52_P196743	0	1.21	1.44	1.28
A_51_P508683	0	1.73	2.98	2.61		A_55_P2106666	0	0.55	1.01	0.94
A_55_P2006386	0	2.39	2.52	2.3		A_55_P2237843	0	0.91	1.09	0.5
A_55_P2183393	0	1.35	2.25	1.9		A_55_P2157008	0	3.01	2.94	2.79
A_51_P209372	0	1.92	1.72	1.68		A_66_P118468	0	0.72	1.33	0.51
A_51_P317115	0	0.45	1.42	1.09		A_55_P2197777	0	0.63	1.53	1.33
A_55_P2373872	0	0.78	1.05	0.76		A_55_P2104583	0	1.04	1.77	1.67
A_55_P2935116	0	0.69	1.64	1.03		A_51_P356871	0	1.21	1.32	1.12
A_30_P01021877	0	0.64	1.23	1.02		A_55_P2809882	0	1.22	2.5	1.74
A_55_P2065567	0	0.87	1.02	1.1		A_30_P01023886	0	1.41	2.27	2.05
A_55_P2123933	0	0.71	1.23	1.18		A_55_P2160261	0	1.06	1.63	1.61
A_55_P2732296	0	2.72	3.81	2.31		A_55_P2045050	0	1.54	2.27	1.95
A_55_P2077510	0	1.81	2.26	2.36		A_55_P2831500	0	1.65	2.21	2.08
A_66_P117430	0	1.13	1.47	1.28		A_51_P232901	0	1.62	2.19	1.91
A_30_P01030330	0	0.71	1.3	1.2		A_55_P2714921	0	2.98	3.4	2.26
A_55_P2716612	0	1.43	2.12	1.77		A_55_P2793720	0	1.08	1.36	1.41
A_66_P117502	0	0.83	1.32	0.87		A_52_P1036404	0	1.15	1.24	1.46
A_66_P127590	0	0.92	1.37	1.41		A_55_P2504246	0	1.21	2.15	1.08
A_51_P101075	0	0.88	1.3	0.98		A_55_P2307578	0	1.03	1.52	1.53
A_55_P2733312	0	0.47	1.3	0.87		A_30_P01031878	0	0.39	1.12	0.75
A_30_P01019633	0	0.23	1.18	0.85		A_55_P2345631	0	0.55	1.66	1.25
A_55_P2163194	0	0.23	1.3	0.75		A_55_P2026562	0	0.92	1.86	1.61
A_30_P01027468	0	0.47	1.11	0.96		A_51_P445473	0	0.33	1.24	0.97
A_66_P111735	0	0.38	1.05	0.62		A_30_P01024215	0	0.76	1.57	1.2
A_51_P465582	0	1.74	1.94	1.97		A_55_P2269394	0	0.72	1.11	0.9
A_66_P104665	0	1.74	1.77	1.39		A_66_P139184	0	0.57	1.98	1.31
A_51_P519040	0	2.4	3.52	3.58		A_51_P229129	0	0.69	1.91	1.41
A_55_P2619952	0	0.81	1.79	1.28		A_55_P2037817	0	1.9	2.52	2.42
A_30_P01030501	0	0.78	1.32	1.27		A_52_P117531	0	0.58	1.43	0.95
A_30_P01021412	0	0.6	1.16	0.88		A_51_P282211	0	0.96	1.91	1.15
A_52_P281711	0	1.44	1.82	1.53		A_52_P186672	0	0.4	1.64	1.17
A_55_P2001966	0	0.97	1.63	0.99		A_55_P2820752	0	0.73	1.91	1.6
A_55_P2671706	0	0.59	1.24	0.6		A_51_P195588	0	0.95	1.43	1.23
A_52_P408133	0	0.76	1.21	0.97		A_55_P2040168	0	2.47	3.15	3.35
A_55_P2116305	0	1.64	2.23	1.91		A_55_P2071059	0	1.53	1.71	1.73
A_55_P2088530	0	0.32	1.15	0.85		A_30_P01019014	0	1.12	1.62	1.5
A_30_P01019085	0	1.01	0.92	0.92		A_51_P420415	0	1.32	1.59	1.41
A_66_P102649	0	1.53	2	2.18		A_55_P2170345	0	0.53	1.19	0.86
A_55_P2604358	0	0.37	1.29	1.01		A_52_P89273	0	0.93	1.77	1.36
A_30_P01017853	0	1.07	2.04	1.5		A_51_P364274	0	1.53	1.41	1.41
A_55_P2043662	0	1.19	1.16	1		A_66_P102292	0	0.45	1.13	0.75
A_66_P130510	0	1.58	2.61	1.68		A_55_P2021216	0	1.09	1.11	1.13
A_52_P648146	0	0.73	1.49	1.04		A_66_P135368	0	1.55	1.68	1.47
A_55_P2738197	0	1.35	1.83	1.83		A_55_P2167898	0	0.96	1.56	1.05
A_51_P185141	0	1.15	2.13	1.63		A_55_P2325568	0	1.14	2.3	2.12
A_55_P1958798	0	4.74	6.41	5.09		A_52_P595854	0	0.8	1.13	0.9
A_55_P2107207	0	0.56	1.37	1.13		A_55_P2715236	0	1.21	1.49	0.63
A_55_P2166020	0	0.68	1.25	1.06		A_30_P01020926	0	0.25	1.06	0.55
A_51_P208435	0	0.46	1.67	1.21		A_55_P2157033	0	1.82	2.64	2.76
A_65_P17231	0	0.96	1.16	0.87		A_55_P2029106	0	0.85	1.42	0.57
A_52_P29987	0	1.84	2.39	2.49		A_51_P138189	0	0.5	1.05	0.81
A_55_P2006754	0	1.07	1.59	1.4		A_55_P1963154	0	1.42	2.39	2.33
A_55_P2590803	0	0.74	1.22	0.53		A_55_P2371801	0	0.93	1.97	1.68
A_55_P2715356	0	1.05	1.84	1.63		A_52_P160005	0	1.5	1.74	1.74
A_55_P2889696	0	2.48	2.42	2.66		A_51_P275845	0	1.19	1.47	1.39
A_55_P2620849	0	0.41	1.56	0.92		A_55_P2829275	0	1.96	2.78	1.83
A_55_P2090414	0	0.39	1.03	0.85		A_51_P226142	0	0.87	1.49	1.28
A_30_P01029664	0	1.07	1.73	1.5		A_51_P168395	0	0.97	1.1	0.81
A_52_P485007	0	1.19	1.92	1.88		A_52_P682382	0	1.76	2.18	2.28
A_51_P341832	0	0.44	1.21	0.87		A_55_P2009988	0	0.68	1.15	0.7
A_66_P118403	0	0.66	1.69	1.43		A_51_P232371	0	0.89	1.26	1.29
A_55_P2717419	0	1.1	1.11	0.72		A_30_P01019553	0	0.35	1.04	0.57
A_65_P01991	0	1.73	2.66	2.56		A_52_P186962	0	0.93	1.44	1.17
A_51_P260918	0	0.5	2.02	1.35		A_55_P2225087	0	0.47	1.03	0.74
A_55_P2717828	0	2.37	2.47	2.4		A_55_P2736330	0	2.12	2.27	2.33
A_51_P480427	0	0.38	1.05	0.47		A_55_P2727339	0	1.41	1.26	1.26
A_66_P112353	0	1.75	3.59	3.21		A_55_P2038097	0	1.77	1.62	1.45
A_55_P2099594	0	1.12	1.6	1.2		A_66_P114488	0	0.38	1.22	0.96
A_30_P01020692	0	0.95	1.81	0.42		A_55_P2594601	0	0.92	1.18	0.99
A_55_P2600332	0	1.19	1.18	1.31		A_55_P2275437	0	1.1	1.35	0.71
A_51_P223575	0	0.76	1.06	1.13		A_51_P506356	0	1.68	2.46	2.29
A_30_P01027037	0	1.14	1.63	1.47		A_66_P139576	0	0.39	1.31	1.04
A_55_P2508978	0	0.78	1.33	0.99		A_51_P140710	0	0.96	1.43	0.94
A_65_P13192	0	2.47	2.84	2.41		A_55_P2187076	0	1.37	1.91	1.93
A_51_P331003	0	1.1	1.04	1.11		A_55_P2156126	0	1.77	2.95	2.89
A_51_P307847	0	1.12	2.82	1.74		A_55_P2802994	0	1.01	1.19	1.23
A_55_P2140646	0	0.69	1	1.04		A_55_P2115876	0	1.18	1.88	1.84
A_66_P127030	0	0.71	1.09	1.11		A_55_P2047852	0	0.69	1.04	0.97
A_55_P2182001	0	0.87	1.35	1		A_66_P102072	0	3.22	3.76	3.83
A_55_P2886817	0	0.78	1.81	1.3		A_66_P125758	0	2.53	3.31	2.41
A_55_P2028961	0	1.68	1.69	1.48		A_55_P2034335	0	1.65	2.33	2.25
A_66_P132455	0	1.36	1.96	1.43		A_66_P106694	0	0.66	1.56	1.19
A_52_P679101	0	1.09	1.48	1.21		A_55_P2893263	0	0.26	1.14	0.74
A_30_P01027579	0	2.36	2.48	1.82		A_55_P2386742	0	0.52	2.35	1.44
A_51_P418147	0	1.09	1.6	1.67		A_55_P2176530	0	0.78	1.02	1.11
A_55_P2739490	0	1.58	2.42	1.91		A_55_P2079116	0	0.64	1.42	1.24
A_66_P129356	0	1.39	1.62	1.75		A_55_P2896687	0	0.72	1.19	1.07
A_66_P100449	0	0.79	1.17	0.84		A_52_P578985	0	1.02	1	0.96
A_52_P370453	0	1.35	1.52	1.17		A_51_P317460	0	2.53	2.43	2.47
A_52_P634250	0	0.6	1.34	0.94		A_55_P2102050	0	0.8	1.05	1.08
A_52_P271806	0	3.2	4.62	4.35		A_51_P416613	0	0.9	1.5	1.22
A_55_P1981664	0	0.92	1	0.96		A_55_P2740236	0	0.87	1.59	0.96
A_55_P2740787	0	0.96	1.38	1.16		A_52_P356245	0	0.94	1.24	1.07
A_55_P2305294	0	0.26	1.28	0.96		A_51_P249989	0	0.81	1.68	1.53
A_30_P01026329	0	0.65	1.29	0.92		A_51_P471126	0	0.63	2.2	1.63
A_55_P2579562	0	0.84	2.04	1.1		A_51_P159402	0	1.15	1.57	1.5
A_52_P488919	0	1.54	2.06	1.57		A_55_P2271058	0	1.12	1.91	1.76
A_51_P207301	0	1.54	1.69	1.51		A_55_P2556604	0	1.28	1.43	1.42
A_55_P2547955	0	0.61	1.42	0.98		A_55_P2170009	0	1.25	1.17	1.17
A_55_P2490874	0	0.97	2.44	2		A_55_P2175986	0	0.84	1.27	1.23
A_52_P527438	0	1.52	3	2.62		A_52_P52637	0	0.42	2.81	1.73
A_51_P417590	0	1.15	2.48	1.88		A_30_P01019708	0	1.04	3.06	2.52
A_55_P2719789	0	1.02	1.26	1.25		A_55_P2148171	0	2.67	4.02	3.56
A_51_P290399	0	0.68	1.53	1.36		A_51_P454993	0	1.2	1.27	0.99
A_55_P2159480	0	0.9	1.56	1.48		A_51_P323521	0	0.31	1.03	0.77
A_55_P2929804	0	0.49	1.34	0.57		A_66_P134349	0	0.34	1.36	0.98
A_30_P01021933	0	0.69	2.66	1.54		A_51_P166244	0	1.12	1.32	1.44
A_52_P650553	0	1.13	1.48	1.53		A_52_P269667	0	1.06	2.08	1.84
A_51_P411694	0	1.93	2.19	2.07		A_52_P126111	0	0.95	1.14	0.94
A_52_P319438	0	0.95	1.33	0.95		A_55_P2110472	0	0.77	1.63	1.48
A_55_P2167818	0	1.03	2.54	2.03		A_55_P2086148	0	0.85	1.12	0.82
A_55_P2736894	0	2.28	2.35	1.58		A_55_P2051929	0	0.78	1.46	0.95
A_55_P2173011	0	2.21	2.74	2.63		A_55_P2504765	0	1.21	1.32	1.4
A_52_P467266	0	1.76	2.4	2.43		A_55_P2117830	0	1.29	1.9	1.37
A_51_P325491	0	0.73	1.21	0.98		A_51_P300378	0	0.76	1.21	1.01
A_51_P465350	0	0.84	1.23	1.28		A_66_P131715	0	0.69	1.11	1.04
A_55_P2185100	0	1.1	1.46	1.5		A_55_P2161180	0	2.19	3.05	3.14
A_55_P2934882	0	1.29	1.84	1.27		A_51_P258698	0	0.78	1.14	1.17
A_55_P1964408	0	1.1	1.89	1.78		A_66_P101631	0	0.97	1.26	0.94
A_51_P324551	0	1.42	1.58	1.67		A_51_P406583	0	1.22	1.83	1.61
A_65_P10179	0	3.41	3.87	3.91		A_52_P273169	0	0.64	1.26	1.1
A_55_P2939820	0	0.47	1.19	0.85		A_66_P102792	0	0.88	1.87	1.57
A_55_P2509970	0	0.92	1.5	1.03		A_52_P680761	0	2.19	2.12	2.1
A_51_P504337	0	0.61	1.38	1.22		A_55_P2319020	0	0.29	1.06	0.82
A_55_P2741764	0	0.6	1.26	0.89		A_55_P1956667	0	0.92	1.08	0.89
A_55_P2726638	0	0.9	1.25	1.04		A_51_P220806	0	2.13	3.03	2.58
A_52_P642488	0	2.84	3.53	3.6		A_55_P2507476	0	0.77	1.13	1.02
A_30_P01028919	0	1.02	1.97	1.76		A_51_P454196	0	1.01	1.04	0.78
A_66_P101727	0	0.54	1.72	1.29		A_55_P2233462	0	0.18	1.36	0.85
A_55_P2804570	0	0.95	2.02	1.83		A_51_P440682	0	1.04	1.17	1.29
A_30_P01027846	0	1.89	2.05	1.52		A_55_P2119962	0	0.88	1.56	1.15
A_55_P2153560	0	1.86	1.92	2.1		A_55_P2785540	0	0.77	0.89	1
A_55_P2508343	0	0.97	2.71	1.77		A_52_P1075840	0	1.13	2.13	1.41
A_55_P2507620	0	1.22	1.28	1.11		A_55_P1989921	0	0.82	1.58	1.45
A_55_P2115260	0	1.26	1.78	1.65		A_52_P66596	0	1.09	4.1	2.48
A_66_P130241	0	1.54	2.29	2.27		A_30_P01022813	0	0.89	3.06	1.93
A_30_P01021305	0	2.13	3.95	3.3		A_55_P2509333	0	1.21	2.94	2.36
A_30_P01024951	0	0.28	1.09	0.77		A_55_P2831026	0	1.1	1.21	1.28
A_55_P2119214	0	0.27	1.23	0.76		A_55_P2386236	0	0.44	1.7	1.04
A_51_P336850	0	1.11	1.64	1.63		A_55_P2729210	0	1.44	2.47	2.21
A_55_P2045007	0	1.65	2.66	2.6		A_55_P2766259	0	0.57	1.4	0.56
A_52_P260914	0	0.93	1.14	1.16		A_66_P104181	0	1.03	1.55	1.44
A_55_P2020306	0	0.74	1.17	0.96		A_55_P2005005	0	0.34	1.12	0.71
A_66_P100264	0	0.34	1.35	0.97		A_55_P2727903	0	0.9	1.8	1.41
A_51_P143190	0	1.9	2.36	2.48		A_51_P251768	0	1.59	1.7	1.72
A_52_P406482	0	0.46	1.09	0.44		A_55_P2179378	0	0.84	1.11	0.68
A_55_P2135291	0	2.77	2.89	2.01		A_55_P2723836	0	1.68	2.18	1.72
A_55_P2422074	0	0.82	1.61	1.13		A_55_P2065577	0	2.2	2.51	2.23
A_55_P1957911	0	0.24	1.06	0.74		A_55_P2738432	0	0.92	1.68	1.52
A_51_P315890	0	1.15	1.62	1.52		A_55_P2043657	0	1.62	2.17	2.11
A_55_P2048975	0	0.75	1.23	0.79		A_55_P2183433	0	0.75	1.05	0.76
A_51_P180492	0	2.03	2.3	2.37		A_51_P285077	0	1.42	3.25	2.81
A_51_P424561	0	1.42	2.12	2.1		A_51_P200517	0	2.04	1.91	1.92
A_55_P2739374	0	0.24	1.21	0.73		A_66_P127164	0	2.55	3.39	2.93
A_30_P01026892	0	1.44	2.15	2.06		A_55_P2731356	0	0.92	1.31	1.28
A_66_P105654	0	0.79	1.4	1.12		A_55_P2390776	0	0.76	1.54	1
A_51_P259631	0	1.7	2.88	2.36		A_30_P01029497	0	0.45	1.2	0.97
A_30_P01019875	0	2.4	3.26	3.26		A_52_P511269	0	0.91	1.81	1.67
A_55_P2721742	0	0.73	1.1	0.88		A_51_P497317	0	1.26	1.87	1.92
A_55_P2728282	0	0.16	1.17	0.72		A_65_P08731	0	1.2	2.35	2.01
A_55_P1979217	0	0.59	1.02	0.66		A_52_P35064	0	2.22	2.04	2.08
A_55_P2145034	0	0.46	1.06	0.84		A_52_P248764	0	0.92	1.04	0.83
A_55_P2137828	0	1.72	3.54	2.58		A_55_P2083609	0	0.98	1.56	1.24
A_66_P121785	0	0.91	1.16	0.59		A_55_P2033250	0	2.1	2.13	2.33
A_30_P01023465	0	1.17	2.53	2.2		A_55_P1992959	0	1.2	1.28	1.23
A_66_P139644	0	0.43	1.19	0.91		A_55_P1967508	0	0.48	1.66	0.99
A_52_P403764	0	0.68	1.23	1.16		A_65_P13133	0	0.88	1.62	1.5
A_51_P266211	0	0.99	1.27	1.3		A_51_P130079	0	0.67	1.48	1.3
A_51_P251487	0	0.75	1.78	1.16		A_51_P136441	0	1.2	2.08	1.28
A_52_P538673	0	2.21	3.43	3.23		A_51_P312846	0	0.72	1.01	1
A_65_P05899	0	0.7	1.25	0.87		A_66_P111438	0	0.96	1.81	1.57
A_55_P1997372	0	0.43	1.25	1.01		A_55_P2048784	0	0.34	1.02	0.55
A_51_P172502	0	0.96	1.09	0.89		A_55_P2072284	0	1.84	1.99	1.82
A_51_P488780	0	0.49	1.64	1.3		A_52_P509886	0	5.03	6.5	6.72
A_55_P2634074	0	0.51	1.22	0.93		A_52_P141687	0	1.92	2.26	2.34
A_55_P2579760	0	1.88	1.87	1.99		A_66_P128090	0	1.28	1.85	1.5
A_30_P01021076	0	0.49	1.07	0.8		A_55_P2156288	0	1.42	1.85	1.72
A_52_P981697	0	1.19	1.63	1.58		A_55_P2727065	0	1.48	2.29	2.02
A_55_P2502037	0	1.03	1.54	1.31		A_51_P292550	0	3.19	4.82	4.92
A_66_P121517	0	0.49	1.02	0.79		A_55_P2759230	0	1.94	2.8	2.87
A_55_P2032079	0	2.27	2.72	2.86		A_51_P211436	0	0.56	1.67	1.05
A_51_P148670	0	0.97	1.36	1.28		A_51_P173043	0	0.88	1.52	1.23
A_66_P116275	0	3.04	3.7	3.56		A_55_P2717285	0	0.72	1.39	0.98
A_51_P147034	0	1.26	2.08	1.01		A_52_P309718	0	1.15	1.55	1.55
A_55_P2178503	0	0.85	1.14	0.93		A_52_P249687	0	0.63	1.03	0.49
A_30_P01033272	0	0.5	1.21	0.96		A_55_P1977633	0	0.4	1.37	1.03
A_52_P566005	0	0.4	1.22	0.52		A_51_P104608	0	1.27	1.7	1.54
A_55_P2648200	0	0.58	1.68	1.18		A_51_P102734	0	0.27	1.39	0.89
A_55_P2715638	0	0.63	1.21	0.49		A_55_P2242665	0	0.45	3.21	2.15
A_55_P2728212	0	0.77	1.88	1.31		A_30_P01027585	0	0.32	1.05	0.46
A_51_P226882	0	0.78	1.05	1.1		A_52_P501875	0	1.07	1.94	1.77
A_51_P138895	0	0.93	1	1.14		A_55_P2171802	0	1.06	1.36	1.12
A_51_P248044	0	0.48	1.04	0.82		A_66_P130315	0	0.75	2.45	1.62
A_66_P109005	0	0.82	1.44	1.18		A_55_P2621446	0	0.41	1.13	0.94
A_55_P2275279	0	0.26	1.19	0.81		A_30_P01019501	0	0.59	1.69	1.19
A_55_P1953043	0	0.71	1.51	1.29		A_51_P406734	0	4.07	5.41	5.88
A_52_P658241	0	0.91	1.66	0.65		A_55_P2024406	0	1	2.05	1.89
A_51_P498591	0	1.2	2.67	1.4		A_55_P2498869	0	1.28	1.75	1.8
A_55_P1982593	0	0.83	1.58	1.12		A_55_P2742660	0	0.99	1.2	0.98
A_66_P119071	0	0.5	1.58	1.12		A_66_P107389	0	1.04	1.64	1.53
A_52_P236426	0	1.9	2.56	2.6		A_52_P510062	0	1.73	2.63	1.85
A_30_P01021763	0	1.05	1.75	1.33		A_66_P134574	0	0.92	2.06	1.59
A_66_P111242	0	0.7	1.35	0.7		A_51_P105017	0	0.66	1.4	1.23
A_55_P2032445	0	0.71	1.33	0.86		A_55_P2064686	0	0.77	1.48	1.3
A_52_P355084	0	1.14	1.33	1.44		A_51_P361448	0	0.6	1.31	1.06
A_55_P2044587	0	1.29	1.79	1.63		A_55_P2161465	0	0.77	1.36	1.2
A_52_P215263	0	0.6	1.21	0.92		A_65_P05856	0	0.68	1.16	1.15
A_55_P1972490	0	0.73	1.83	1.57		A_51_P517215	0	1.45	2.29	2.04
A_66_P118175	0	1.23	1.72	1.51		A_51_P151307	0	1.28	1.74	1.62
A_51_P469568	0	2.78	4.27	2.33		A_30_P01023424	0	0.53	1.6	1.11
A_52_P142390	0	0.96	1.73	1.58		A_51_P202801	0	1.28	1.6	1.33
A_66_P135923	0	1.12	2.07	1.6		A_55_P2806415	0	0.77	2.2	1.65
A_55_P2092993	0	2.59	3.81	3.7		A_55_P2016682	0	0.82	1.07	1.14
A_55_P2004342	0	1.78	2.93	2.9		A_55_P2514703	0	0.84	1.09	1.08
A_55_P2742655	0	0.38	2.29	1.59		A_51_P412640	0	1.43	1.86	1.93
A_51_P150648	0	0.78	1.17	1.18		A_52_P34012	0	0.47	1.04	0.71
A_55_P2411747	0	1.54	2.08	2.02		A_51_P155909	0	2.89	4.68	4.63
A_51_P214837	0	0.82	1.38	1.36		A_66_P121904	0	1.21	1.67	1.34
A_55_P2099232	0	0.58	1.07	0.84		A_66_P135372	0	3.23	3.36	3.85
A_30_P01018303	0	0.63	1.15	0.96		A_30_P01018048	0	1.69	2.49	2.31
A_55_P2721454	0	0.75	1	1.05		A_66_P110171	0	0.89	1.37	0.42
A_52_P397722	0	0.58	1.04	0.83		A_55_P2730576	0	0.83	1.43	1.19
A_55_P2111523	0	0.66	1.21	1.06		A_51_P406466	0	0.67	1.95	1.02
A_55_P2300421	0	0.79	1.21	1.23		A_55_P2331709	0	0.86	1.37	1.28
A_66_P129263	0	0.93	1.51	1.37		A_52_P558988	0	0.97	1.34	1.41
A_52_P276430	0	0.89	1.43	1.35		A_51_P187697	0	0.74	1.32	1.22
A_55_P2727137	0	0.5	1.36	1.05		A_52_P567089	0	1.08	2.06	1.9
A_55_P2804238	0	2.31	3.02	3.11		A_66_P125410	0	1.02	2.13	1.78
A_30_P01024139	0	0.88	1.03	1		A_55_P2240468	0	0.93	1.87	1.35
A_52_P645632	0	2.33	3.04	2.74		A_52_P290221	0	1.32	2.06	2
A_66_P103863	0	1.55	2.61	2.25		A_51_P346523	0	0.62	1.92	1.5
A_55_P2935306	0	0.5	1.48	0.98		A_55_P2739543	0	0.62	1.01	0.93
A_30_P01019606	0	0.75	1.14	1.11		A_65_P11959	0	0.78	1.66	1.32
A_52_P331824	0	2.65	3.64	3.27		A_55_P2104662	0	0.8	1.37	1.28
A_55_P2740113	0	1.93	3.27	3.1		A_55_P2001558	0	1.35	2.01	1.57
A_52_P437734	0	0.96	1.3	1.4		A_52_P508700	0	1.03	1.18	0.69
A_55_P2490544	0	0.93	1.3	1.12		A_51_P269852	0	0.79	1.28	0.9
A_55_P2022971	0	1.07	1.06	1.08		A_55_P2032966	0	2.42	2.73	2.46
A_55_P2248330	0	0.34	1.6	0.93		A_51_P277756	0	2.67	3.25	3.01
A_55_P2076805	0	0.49	1.49	0.65		A_55_P2288645	0	0.46	1.69	0.97
A_51_P235726	0	2.28	2.47	1.27		A_52_P301591	0	0.46	1.53	1.14
A_55_P2741619	0	2.05	2.54	2.38		A_30_P01029166	0	0.66	1.48	1.31
A_55_P2022885	0	1.3	1.89	1.78		A_66_P136509	0	1.09	2.03	1.9
A_30_P01025686	0	0.53	1.48	1.13		A_55_P2442017	0	1.34	1.78	1.41
A_55_P2056876	0	0.6	1.2	0.75		A_66_P130730	0	0.8	1.48	1.41
A_55_P2371301	0	0.34	1.84	1.25		A_55_P2739304	0	1.19	1.25	1.27
A_55_P2907570	0	1.06	1.1	1.14		A_55_P2752088	0	1.8	1.95	2.07
A_55_P2740349	0	0.53	1.64	1.28		A_55_P2044381	0	0.17	1.17	0.79
A_66_P112305	0	1.58	2.08	1.98		A_55_P2095899	0	1.49	1.99	1.06
A_51_P250807	0	0.78	1.28	0.83		A_55_P2642571	0	2.29	2.86	2.73
A_51_P133638	0	1.09	1.92	1.46		A_55_P2495563	0	0.8	1.48	1.28
A_30_P01017969	0	0.4	1.69	0.86		A_52_P119510	0	0.75	1.27	1.22
A_30_P01018713	0	1.96	2.88	2.57		A_30_P01029761	0	0.7	1.7	1.2
A_52_P196743	0	1.14	1.76	1.22		A_52_P362805	0	0.52	1.04	0.78
A_51_P461020	0	0.68	1.62	1.3		A_52_P101238	0	1.19	2.03	1.8
A_55_P2237843	0	1.53	1.51	1.01		A_51_P260658	0	1.03	1.18	0.88
A_55_P2066778	0	0.74	1.27	1.16		A_55_P2729348	0	2.76	2.92	2.83
A_55_P2730811	0	1.32	1.76	1.67		A_55_P1960237	0	1.65	1.61	1.49
A_55_P2157008	0	2.9	4.58	4.2		A_52_P336026	0	0.33	1.12	0.82
A_30_P01024603	0	1.03	1.52	1.25		A_52_P33516	0	1.36	2.16	1.86
A_55_P2104583	0	0.95	1.58	1.46		A_55_P2056342	0	1.19	1.28	0.93
A_55_P2809882	0	0.48	1.09	0.53		A_52_P515857	0	1.08	2.2	1.95
A_52_P390668	0	0.57	1.45	1.05		A_51_P283563	0	1.15	1.58	1.18
A_55_P2045050	0	2.27	2.81	2.63		A_52_P113043	0	1.28	1.35	1.35
A_55_P2831500	0	2.35	2.67	3.02		A_55_P2822526	0	0.68	1.71	1.42
A_55_P2047188	0	2.52	3.61	3.74		A_52_P504330	0	0.86	0.9	1.01
A_55_P2004375	0	0.96	1.12	1.04		A_55_P2148204	0	2.33	2.69	1.87
A_51_P232901	0	1.12	1.19	0.64		A_52_P390227	0	0.51	1.7	1.09
A_30_P01023086	0	0.39	1.22	0.57		A_66_P133988	0	1.1	2.29	1.87
A_55_P2714921	0	1.59	2.71	1.52		A_52_P458790	0	0.5	3.02	1.94
A_55_P2793720	0	1.12	1.42	1.46		A_66_P115420	0	1.19	1.27	0.91
A_55_P2135551	0	0.77	1.73	1.44		A_55_P2799238	0	0.77	1.33	1.14
A_52_P508920	0	0.71	1.49	1.18		A_55_P2104835	0	1.43	2.21	1.99
A_55_P2500188	0	0.8	1.42	1.38		A_66_P114711	0	0.61	1.14	0.96
A_55_P2504246	0	0.92	1.69	1.24		A_51_P115940	0	0.66	1.25	1.11
A_55_P2739122	0	2.2	2.4	2.24		A_51_P259029	0	0.27	1.76	1.08
A_55_P2307578	0	0.89	1.16	1.25		A_55_P2727029	0	0.35	1.18	0.83
A_30_P01031878	0	0.28	1.46	0.8		A_51_P402393	0	0.9	1.26	1.12
A_55_P2345631	0	0.81	1.71	0.93		A_52_P494622	0	1.77	3	2.85
A_52_P663349	0	1.11	2.3	0.94		A_51_P267593	0	2.67	2.85	3.33
A_51_P241995	0	1.44	2.33	2		A_55_P2732226	0	0.81	1.8	1.34
A_30_P01024215	0	0.69	1.51	1.15		A_52_P121502	0	2.66	2.93	3.15
A_55_P2269394	0	0.82	1.04	0.59		A_52_P170882	0	1.82	1.93	1.25
A_51_P424471	0	1.76	1.68	1.6		A_55_P2395911	0	0.47	2.28	1.56
A_52_P186672	0	0.32	1.46	0.79		A_30_P01018685	0	0.22	1.1	0.7
A_51_P296036	0	1.02	1.4	1.47		A_52_P322544	0	0.88	1.6	1.44
A_51_P286431	0	0.79	2.08	1.55		A_52_P434841	0	1.51	1.97	1.74
A_30_P01033429	0	0.51	1.62	1.32		A_51_P430462	0	0.34	1.49	1.11
A_55_P2820752	0	0.57	1.45	0.97		A_55_P2737089	0	2.4	3.54	3.35
A_52_P128068	0	1.73	2.88	2.76		A_55_P2028259	0	0.93	1.21	0.99
A_51_P195588	0	1.2	1.55	1.19		A_52_P550218	0	1.73	2.27	2.2
A_66_P100446	0	0.51	1.09	0.43		A_30_P01027043	0	0.72	1.08	0.82
A_52_P534844	0	1.27	2.47	2.14		A_55_P2039099	0	0.37	1.36	0.97
A_55_P2726583	0	0.17	1.1	0.72		A_66_P128378	0	1.21	1.82	1.46
A_55_P1967491	0	1.47	1.62	1.13		A_52_P859493	0	0.46	1.24	0.95
A_55_P2040168	0	1.78	2.51	2.42		A_55_P2009673	0	3.91	4.26	3.48
A_51_P177984	0	0.58	1.24	0.78		A_51_P303725	0	1.21	1.53	1.51
A_55_P2071059	0	1.48	1.68	1.44		A_52_P320279	0	0.8	1.26	1.02
A_55_P2225470	0	0.49	1.14	0.86		A_51_P177992	0	1.36	1.2	1.1
A_30_P01022626	0	0.38	1.36	0.93		A_55_P2841581	0	0.46	1.03	0.91
A_55_P2294037	0	0.98	2.75	2.22		A_51_P118539	0	0.74	1.04	0.91
A_51_P420415	0	1.22	1.42	1.2		A_51_P362915	0	0.71	1.5	1.29
A_55_P2170345	0	1.16	1.51	1.18		A_55_P2071921	0	3.19	3.51	4.07
A_52_P55392	0	0.93	1.84	1.68		A_55_P2931361	0	1.42	1.8	1.73
A_55_P2048279	0	1.26	1.39	1.61		A_55_P2714005	0	0.65	1.33	0.87
A_55_P2096887	0	0.49	1.03	0.72		A_55_P2740569	0	1.4	2.19	1.85
A_52_P89273	0	0.78	1.49	0.88		A_55_P2023878	0	0.73	1.29	1.14
A_30_P01021779	0	1.78	1.94	1.23		A_51_P175424	0	1.78	2.54	2.24
A_55_P1952618	0	2.75	4.38	4.05		A_55_P2744077	0	2.16	2.37	2.34
A_51_P464710	0	1.23	2.04	2		A_66_P126660	0	1.33	2.09	1.49
A_55_P2487934	0	1.07	2.44	2.03		A_55_P2738022	0	0.25	1.01	0.55
A_52_P272119	0	0.91	1.47	1.42		A_55_P1969660	0	0.43	1.06	0.86
A_55_P2167898	0	0.44	1.35	1.01		A_30_P01033039	0	1.29	1.17	0.91
A_55_P2325568	0	1.91	2.63	1.9		A_52_P375809	0	0.97	1.5	1.51
A_55_P2180459	0	0.65	1.1	1.02		A_55_P2004457	0	1.23	1.85	1.43
A_55_P2493418	0	1.13	1.8	1.8		A_52_P1027170	0	1.5	2.22	1.3
A_55_P2157033	0	1.56	2.3	2.34		A_66_P134489	0	0.65	2.19	1.15
A_55_P1963154	0	1.85	3.1	3.04		A_55_P2165839	0	1.97	1.86	1.63
A_55_P2371801	0	0.78	1.39	1		A_55_P2742306	0	0.73	1.56	1.04
A_52_P160005	0	1.29	2	1.86		A_55_P2030160	0	0.42	1.43	1.15
A_51_P275845	0	1.07	1.33	1.16		A_66_P111250	0	0.61	1.84	1.41
A_55_P2829275	0	1.32	1.88	1.27		A_52_P466928	0	0.65	1.52	0.95
A_51_P226142	0	0.91	1.26	1.03		A_55_P2736590	0	1.76	3.64	2.82
A_51_P168395	0	0.89	1.02	0.85		A_55_P2051879	0	0.82	1.61	1.16
A_51_P122075	0	0.79	1.48	1.12		A_51_P322941	0	1.6	3.74	3.32
A_52_P682382	0	1.54	2.03	1.47		A_52_P615375	0	0.76	1.38	0.45
A_51_P420547	0	1.29	2.2	1.89		A_55_P2137927	0	0.7	2.04	1.55
A_51_P232371	0	1.55	2.24	2		A_55_P2152956	0	0.86	1.18	0.86
A_52_P186962	0	0.82	1.44	1.37		A_55_P2717089	0	1.36	1.45	1.42
A_55_P2736330	0	2.33	2.81	3.07		A_66_P119747	0	0.8	2.16	1.79
A_55_P2727339	0	1.06	1.01	0.71		A_55_P2519855	0	1.24	1.97	1.52
A_55_P2038097	0	1.23	1.43	1.29		A_52_P389658	0	0.29	1.98	1.36
A_51_P343429	0	0.61	1.15	0.39		A_51_P334318	0	3.41	4.28	4.27
A_55_P2275437	0	1.3	1.58	1.28		A_55_P2911650	0	0.75	1.6	1.45
A_51_P506356	0	1.68	2.35	2.35		A_52_P387124	0	1.42	1.61	1.69
A_30_P01027203	0	0.67	2.21	1.72		A_52_P327073	0	1.03	1.69	1.5
A_66_P139576	0	0.53	1.32	1.01		A_30_P01023578	0	1.05	1.43	1.27
A_51_P140710	0	0.93	1.52	1.45		A_52_P324754	0	0.74	1.59	1.23
A_55_P2737289	0	1.87	2.07	1.37		A_55_P2132897	0	0.52	1.42	0.83
A_55_P2719649	0	0.84	1.29	1.23		A_55_P2142251	0	2	4.04	2.44
A_55_P2047514	0	1	2.43	2.02		A_55_P2012849	0	0.89	1.48	1.29
A_66_P132667	0	0.88	1.37	1.29		A_55_P2060330	0	0.49	1.11	0.71
A_55_P2115876	0	1.15	2.31	1.73		A_51_P110931	0	1.22	2.12	1.78
A_55_P2715824	0	0.87	1.07	1.04		A_55_P2025123	0	0.86	1.55	1.17
A_52_P33221	0	0.97	1.59	1.14		A_55_P2068137	0	1.17	1.59	1.31
A_66_P102072	0	2.75	3.65	3.42		A_55_P2798025	0	0.63	1.15	0.86
A_30_P01033397	0	1.01	2.92	2.04		A_55_P2010161	0	0.99	1.23	0.75
A_66_P125758	0	1.94	2.3	1.91		A_30_P01018668	0	0.62	1.1	0.95
A_66_P131319	0	0.28	1.09	0.53		A_55_P1981155	0	0.53	1	0.95
A_55_P2034335	0	1.47	1.88	1.87		A_66_P135904	0	1.29	2.77	2.22
A_55_P2072980	0	0.4	1.26	1.03		A_30_P01022651	0	1.55	2.11	1.75
A_55_P2893263	0	0.67	1.37	1.13		A_55_P2133993	0	0.31	1.03	0.82
A_55_P2367415	0	2.04	2.65	2.46		A_55_P2115607	0	1.04	1.52	1.47
A_55_P2935440	0	0.57	1.52	1.29		A_52_P277104	0	1.07	1.54	1.54
A_55_P2386742	0	0.76	2.63	1.81		A_55_P2642541	0	1.38	2.15	1.46
A_66_P127267	0	1.19	2.57	2.15		A_55_P2720874	0	0.69	1.7	1.38
A_55_P2740102	0	0.7	1.68	1.09		A_66_P121723	0	1.08	1.79	1.52
A_55_P2079116	0	0.56	1.26	0.64		A_65_P04472	0	0.78	1.13	1.15
A_52_P237973	0	0.84	2.31	1.7		A_55_P2146384	0	1.25	1.25	1.35
A_51_P185292	0	0.85	2.03	1.43		A_55_P1991104	0	1	2.12	1.45
A_66_P132845	0	1.9	2.87	2.13		A_55_P1973991	0	1.58	1.95	1.71
A_55_P2721693	0	0.89	1.77	1.4		A_52_P199614	0	1.27	1.44	1.36
A_51_P317460	0	1.4	2.52	1.73		A_30_P01017659	0	0.77	1.04	1.04
A_51_P416613	0	0.76	1.16	0.74		A_55_P2808868	0	4.22	5.49	5.78
A_55_P2083368	0	0.31	1.4	0.92		A_55_P2345939	0	0.66	2.9	2.2
A_51_P112592	0	1.21	1.58	1.5		A_55_P2752612	0	0.86	2.18	1.47
A_55_P2733502	0	1.18	1.27	1.06		A_52_P79923	0	0.85	1.35	1.01
A_55_P2714259	0	1.41	1.74	1.8		A_51_P341664	0	0.94	1.24	1.02
A_66_P124958	0	0.35	1.25	0.96		A_55_P1964672	0	0.64	1.68	1.16
A_51_P206134	0	0.88	1.21	1.04		A_55_P1969800	0	1.22	1.44	1.62
A_55_P2717548	0	0.71	1.2	0.81		A_52_P48853	0	1.75	2.07	2.3
A_66_P120958	0	0.6	1	0.65		A_66_P133236	0	1.24	2.01	1.72
A_66_P104559	0	0.5	1.08	0.69		A_30_P01020483	0	2.22	3.38	2.92
A_66_P107284	0	0.29	1.01	0.79		A_30_P01021738	0	0.81	1.14	0.78
A_51_P159402	0	0.95	1.32	1.19		A_51_P242603	0	0.89	1.23	1.3
A_55_P2142326	0	0.76	1.97	1.45		A_66_P100134	0	0.67	1.49	1.27
A_55_P2722348	0	0.69	1.14	1.06		A_55_P2637044	0	0.93	2.93	2.29
A_55_P2596585	0	2.78	4.13	2.96		A_66_P110906	0	1.18	2.31	1.28
A_55_P2271058	0	0.88	1.17	0.99		A_66_P123433	0	5.45	6.07	6.16
A_30_P01030090	0	0.63	1.13	0.46		A_55_P2714075	0	1.44	2.01	1.88
A_51_P332081	0	0.19	1.28	0.91		A_51_P411271	0	1.8	2.04	1.96
A_30_P01020431	0	0.72	1.91	1.63		A_52_P640296	0	0.43	1.35	1.1
A_51_P383399	0	1.4	2.62	2.49		A_55_P2110567	0	0.97	1.36	1.27
A_66_P114622	0	0.84	1.21	0.55		A_52_P97489	0	0.32	1.09	0.76
A_55_P2893596	0	0.68	1.06	0.89		A_66_P112861	0	0.55	1.39	0.87
A_55_P2605186	0	0.83	1.4	1.19		A_66_P100856	0	1.04	1.79	1.21
A_55_P2148171	0	1.58	2.54	1.74		A_30_P01029686	0	1.13	2.03	1.18
A_66_P128318	0	0.73	1.66	0.8		A_51_P379171	0	1.47	1.65	1.9
A_51_P454993	0	0.87	1.06	0.44		A_55_P2014259	0	1.41	2.01	1.89
A_55_P2915367	0	1.22	1.35	1.26		A_66_P117341	0	0.53	1	0.79
A_65_P07986	0	1.67	2	1.49		A_51_P263591	0	1.06	1.25	1.13
A_51_P461319	0	0.96	1.5	1.14		A_55_P2510162	0	1	0.99	1.11
A_51_P109741	0	1.02	1.02	1.01		A_51_P283044	0	0.82	1.28	0.76
A_30_P01027972	0	0.37	1.12	0.67		A_55_P2496804	0	0.99	1.32	0.95
A_55_P2171406	0	1.98	1.86	1.82		A_30_P01020960	0	2.52	3.4	3.27
A_55_P1988795	0	1.91	1.76	1.85		A_55_P2125200	0	0.75	1.32	0.92
A_52_P269667	0	1.5	1.72	1.35		A_51_P338072	0	3.72	9.21	7.13
A_55_P2104487	0	0.42	1.02	0.84		A_51_P137419	0	1.39	2.64	1.81
A_52_P126111	0	0.83	1.3	1.2		A_52_P218976	0	0.73	1.62	1.31
A_55_P2051929	0	0.89	1.68	0.66		A_55_P2742665	0	0.5	1.13	0.76
A_66_P107541	0	0.24	1.27	0.72		A_66_P117254	0	1.14	1.25	0.81
A_55_P2117830	0	1.14	1.38	0.66		A_55_P2056958	0	0.66	1.06	0.71
A_55_P1961541	0	0.99	1.23	1.11		A_55_P2343704	0	1.52	1.75	1.61
A_52_P311022	0	1.29	2.56	2.24		A_30_P01030657	0	1.27	1.92	1.47
A_30_P01029896	0	2.43	2.23	1.85		A_30_P01024055	0	0.93	1.62	1.41
A_51_P140350	0	0.56	1.01	0.97		A_55_P2072115	0	0.97	1.72	1.42
A_55_P2161180	0	2.5	3.12	2.9		A_55_P1980951	0	1.23	1.4	1.25
A_55_P2493154	0	0.84	1.07	0.95		A_52_P566396	0	1.82	1.96	1.75
A_51_P406583	0	0.86	1.55	1.37		A_51_P115953	0	2.17	2.92	2.18
A_51_P209818	0	0.5	1.18	1.05		A_65_P01415	0	1.03	1.16	0.94
A_66_P101385	0	0.67	1.01	1		A_55_P2140870	0	1.17	2.16	1.43
A_30_P01023043	0	1.15	1.26	1.35		A_55_P2151273	0	1.33	1.98	1.91
A_55_P2180846	0	0.78	1.16	1.18		A_51_P481238	0	0.6	1.17	0.9
A_66_P114369	0	0.68	1.71	1.47		A_52_P525070	0	0.5	1.02	0.83
A_66_P102792	0	0.67	1.6	1.26		A_66_P132553	0	1.13	2.43	2.03
A_52_P442228	0	1.43	2.52	1.89		A_66_P119622	0	1.25	1.97	1.93
A_52_P680761	0	2.66	2.92	2.97		A_55_P2647343	0	0.62	1.38	1.01
A_51_P220806	0	2.13	2.79	2.5		A_66_P108672	0	0.58	1.03	0.72
A_55_P2106916	0	0.57	1.51	1.03		A_65_P20202	0	1.25	1.19	1.12
A_55_P2507476	0	0.8	1.03	0.89		A_51_P340805	0	1.26	1.94	1.32
A_55_P2066478	0	0.73	1.25	1.19		A_51_P244504	0	0.89	1.23	1.14
A_55_P2233462	0	0.78	1.41	0.95		A_55_P2095039	0	2.72	3.88	3.35
A_51_P342786	0	1.15	1.88	1.73		A_55_P2425235	0	1.27	1.66	1.81
A_51_P440682	0	1.01	1.05	1		A_55_P2534702	0	0.73	2.91	1.71
A_55_P2119962	0	0.84	1.28	0.98		A_55_P2042217	0	0.92	1.5	1.44
A_55_P2761935	0	0.88	2.6	1.63		A_66_P122294	0	0.7	1.98	1.39
A_66_P100043	0	0.88	1.26	0.96		A_55_P2106931	0	1.64	1.66	1.73
A_52_P1075840	0	0.7	1.46	0.99		A_51_P262721	0	0.83	1	0.83
A_51_P481221	0	2.43	3.62	3.74		A_66_P110671	0	1.45	2.19	2.17
A_55_P2830645	0	0.4	1	0.73		A_55_P2101088	0	1.21	1.39	0.96
A_66_P111927	0	1.92	3.3	2.94		A_55_P2763719	0	0.35	2.18	1.3
A_51_P367285	0	1.55	1.95	1.91		A_51_P235604	0	0.95	1.71	1.29
A_52_P253230	0	0.72	0.97	1.04		A_55_P2556747	0	2.07	2.25	2.55
A_55_P2831026	0	1.4	1.65	1.5		A_51_P208537	0	0.45	1.03	0.69
A_55_P2926755	0	0.23	1.57	1.12		A_51_P225056	0	0.95	1.16	1.11
A_55_P2729210	0	1.75	2.21	2.17		A_55_P2385749	0	0.65	1.08	1.02
A_55_P2766259	0	0.98	1.5	0.81		A_52_P338479	0	0.49	1	0.86
A_55_P2727903	0	1.28	1.51	1.56		A_66_P107536	0	0.76	1.19	0.88
A_51_P358906	0	0.8	1.15	0.79		A_55_P2062255	0	0.43	1.27	0.91
A_51_P251768	0	2.09	2.24	2.24		A_66_P107703	0	1.18	1.36	1.37
A_55_P2075070	0	0.99	2.52	2.04		A_52_P684920	0	0.94	1.58	1.39
A_55_P2723836	0	1.49	2.21	1.55		A_55_P2729618	0	0.45	1.17	0.95
A_55_P2043657	0	1.76	2.16	2.18		A_55_P1964440	0	0.47	1.26	0.94
A_55_P1994132	0	0.92	2.69	1.95		A_55_P2608957	0	0.29	1.16	0.71
A_52_P747685	0	1.26	1.66	1.44		A_65_P12751	0	0.49	1.48	1.14
A_55_P2052416	0	1.36	2.94	2.55		A_55_P2094986	0	0.44	1.27	0.99
A_66_P136003	0	1.49	1.88	1.94		A_55_P2103284	0	0.34	1.22	0.79
A_55_P2726411	0	1.11	2.59	2.1		A_52_P329451	0	2.6	2.9	3.23
A_65_P09602	0	1.01	2.12	1.91		A_51_P404246	0	1.11	1.04	0.83
A_66_P127164	0	2.04	2.59	2.16		A_55_P2134042	0	0.84	1.14	1.15
A_55_P2108599	0	1.38	1.4	1.58		A_52_P50287	0	1.29	1.93	1.71
A_55_P2731356	0	1.4	1.5	0.96		A_55_P2089288	0	0.35	1.21	0.9
A_51_P390446	0	1.16	1.9	1.74		A_55_P2733242	0	0.46	1.14	0.64
A_55_P2390776	0	1.09	1.92	1.5		A_51_P192139	0	1.24	2.69	2.37
A_55_P2040936	0	0.79	1.22	1.2		A_55_P2798054	0	1.06	1.58	1.46
A_51_P497317	0	1.19	1.57	1.57		A_55_P1986356	0	1.08	2.47	2.05
A_30_P01029897	0	1.06	1.92	1.58		A_55_P2493624	0	0.88	1.56	0.87
A_65_P08731	0	0.68	1.03	0.54		A_51_P491835	0	0.66	1.59	1.38
A_52_P35064	0	1.84	1.95	1.83		A_52_P226489	0	2.19	1.98	1.87
A_66_P105163	0	0.71	1.41	0.75		A_55_P2058591	0	0.91	1.53	0.68
A_55_P2715391	0	1.04	1.06	0.57		A_55_P2801707	0	0.94	1.45	1.44
A_55_P2033250	0	1.86	1.9	1.97		A_51_P263419	0	0.9	1.06	0.86
A_55_P2736155	0	0.36	1.29	0.73		A_55_P2714677	0	0.73	1.76	1.45
A_65_P13133	0	1.38	1.54	0.94		A_52_P100242	0	0.96	1.04	0.77
A_66_P111438	0	0.73	1.39	1.25		A_51_P424641	0	0.73	1.23	1.2
A_55_P2048784	0	0.54	1.05	0.97		A_52_P299771	0	1.95	3	2.48
A_52_P566325	0	3.23	3.55	3.46		A_55_P2645782	0	0.49	1.11	0.59
A_66_P128352	0	1.59	1.58	1.36		A_51_P270741	0	1.46	1.56	1.67
A_66_P117519	0	0.25	1.26	0.9		A_52_P590339	0	0.75	1.43	0.87
A_52_P30065	0	0.14	1.18	0.76		A_51_P146655	0	0.85	1.2	1.19
A_66_P123334	0	0.59	1.22	1.07		A_55_P2113984	0	1.05	1.14	1.15
A_55_P2072284	0	1.69	1.95	1.65		A_51_P225933	0	0.78	1.22	1.02
A_52_P509886	0	4.04	5.65	5.67		A_51_P455338	0	4.04	3.76	3.72
A_52_P141687	0	1.47	1.52	1.58		A_66_P113793	0	2.31	2.89	2.76
A_30_P01022007	0	0.8	2.49	1.12		A_66_P136712	0	0.52	1.5	0.67
A_66_P128090	0	1.73	2.26	2.12		A_55_P2718673	0	1.37	1.78	1.54
A_51_P430033	0	1.24	2.29	1.53		A_66_P104349	0	1.18	1.31	1.51
A_55_P2156288	0	1.37	1.75	1.19		A_55_P1974612	0	2.24	2.78	2.6
A_55_P2727065	0	1.6	2.38	1.95		A_66_P102706	0	1.16	1.52	1.06
A_51_P292550	0	2.92	4.15	4.05		A_55_P2065586	0	0.98	1.58	1.52
A_55_P2759230	0	3.06	3.27	3.08		A_55_P2060198	0	0.69	1.37	1.19
A_55_P2047788	0	0.53	1.55	0.81		A_30_P01017718	0	0.74	1.49	1.29
A_55_P2870056	0	1.14	1.23	1.02		A_51_P321126	0	0.81	1.19	1.07
A_30_P01027432	0	0.83	1.05	1.06		A_55_P2163749	0	0.61	1.55	1.16
A_51_P456486	0	2.53	4.68	4.02		A_55_P2038852	0	0.37	1.57	0.99
A_52_P309718	0	1.34	1.51	1.4		A_55_P2011325	0	1.01	2.21	1.66
A_51_P102734	0	0.58	1.9	0.93		A_65_P00640	0	1.12	1.4	1.24
A_30_P01021911	0	0.47	1.4	1.05		A_52_P98625	0	1.6	2.31	2.22
A_55_P2603820	0	0.4	1.17	0.79		A_52_P83733	0	0.57	1.75	1.4
A_55_P2803773	0	1.04	1.5	1.56		A_52_P604735	0	1.02	1.3	1.2
A_55_P2361652	0	1.27	1.48	1.42		A_55_P2200029	0	3.32	4.9	5.06
A_55_P2181404	0	0.93	1.28	1.36		A_51_P111962	0	0.83	1.71	1.3
A_52_P534560	0	0.28	1.18	0.88		A_66_P140999	0	0.57	1.35	1.09
A_55_P2171802	0	0.83	1.08	0.84		A_51_P502892	0	0.44	1.16	0.87
A_51_P413005	0	1.31	2.47	2.24		A_55_P2124554	0	0.98	2.01	0.92
A_55_P2505285	0	1.13	1.15	1.15		A_52_P835520	0	1.14	1.37	1.31
A_30_P01019501	0	0.23	1.47	1		A_30_P01020301	0	0.74	1.08	0.94
A_51_P406734	0	3.86	4.77	4.86		A_66_P134539	0	1.31	2.68	2.39
A_55_P2024406	0	0.82	1.47	1.31		A_55_P2718269	0	0.7	1.39	0.73
A_55_P2498869	0	1.32	1.4	1.52		A_55_P2546912	0	0.65	1.33	0.85
A_66_P107389	0	1.45	2.07	1.94		A_52_P593986	0	1.71	1.77	1.15
A_51_P199135	0	0.96	0.96	1.04		A_51_P326030	0	0.91	1.29	0.87
A_55_P2037121	0	0.91	1.25	1.13		A_52_P228667	0	1.02	1.32	1.25
A_55_P2104612	0	0.36	1.11	0.85		A_66_P140336	0	0.44	1.09	0.91
A_55_P2723019	0	0.53	1.38	0.92		A_51_P371051	0	1.33	1.34	0.98
A_52_P457100	0	1.33	1.77	1.58		A_66_P106003	0	0.38	1.02	0.44
A_65_P01451	0	0.63	1.11	0.83		A_55_P2929376	0	0.51	1.21	0.64
A_51_P242687	0	0.87	1.71	1.19		A_55_P2931589	0	1.03	1.44	1.09
A_51_P400375	0	1.17	1.24	1.29		A_55_P2154208	0	0.93	1.24	1.31
A_30_P01032995	0	0.99	2.03	1.74		A_55_P2440651	0	0.26	1.2	0.75
A_66_P134574	0	1.2	1.94	1.51		A_66_P113952	0	0.79	1.22	1.09
A_30_P01028589	0	0.69	1.34	0.42		A_51_P320481	0	0.73	0.93	1
A_66_P137409	0	1.14	2.65	2.32		A_55_P2717169	0	1.35	2.57	1.94
A_55_P2064686	0	0.71	1.34	0.98		A_55_P2736600	0	0.58	1.11	0.91
A_51_P361448	0	1.24	1.89	1.81		A_55_P2729998	0	0.96	2.22	1.8
A_52_P1076124	0	0.42	1.07	0.81		A_55_P2053097	0	0.53	1.29	1.13
A_51_P517215	0	0.94	1.43	1.14		A_66_P101881	0	1.28	2.59	1.92
A_51_P324871	0	0.38	1.24	0.98		A_55_P1954680	0	2.15	3.07	2.97
A_30_P01023424	0	0.46	1.45	1.04		A_52_P249514	0	1.34	2.66	1.62
A_55_P2933114	0	1.36	1.71	1.12		A_55_P2740911	0	0.72	1.51	0.97
A_51_P447614	0	1.55	1.93	1.2		A_55_P2108983	0	0.51	1.44	0.94
A_52_P267391	0	0.86	1.33	0.72		A_51_P275976	0	1.13	1.13	1.16
A_52_P342654	0	0.47	1.19	0.89		A_55_P2099418	0	0.76	1.54	1.42
A_66_P140181	0	0.93	1.39	1.43		A_55_P2147666	0	1.31	2.25	1.88
A_30_P01023066	0	1.06	1.96	0.82		A_55_P2718720	0	1.18	1.78	1.42
A_55_P2413924	0	0.61	1.31	0.92		A_51_P255832	0	1.2	1.45	1.26
A_55_P2720000	0	1.57	2.13	1.75		A_51_P160463	0	0.97	2.28	1.99
A_51_P202801	0	1.03	1.45	1.5		A_55_P2036567	0	1.26	1.74	1.54
A_55_P2806415	0	1.38	2.48	2.12		A_55_P2058746	0	0.82	1.43	0.98
A_51_P412640	0	1.47	1.8	1.82		A_30_P01021820	0	1.06	1.68	1.6
A_55_P2777105	0	0.71	1.28	0.98		A_55_P2166681	0	0.76	2.06	1.54
A_51_P155909	0	2.11	3.35	2.83		A_55_P2739353	0	1.24	2.44	2
A_66_P137240	0	1.44	2.18	0.89		A_55_P2149209	0	0.61	1.52	0.91
A_30_P01029720	0	3.44	4.63	4.42		A_52_P176333	0	1.09	1.56	1.29
A_66_P121904	0	1.04	1.45	1.31		A_55_P2730601	0	0.71	1.79	1.33
A_30_P01023623	0	1.4	1.75	1.95		A_51_P169880	0	1.3	1.34	1.24
A_66_P135372	0	2.16	2.52	2.58		A_55_P2002033	0	0.72	1.23	1.08
A_30_P01018048	0	1.98	2.96	2.56		A_66_P104085	0	0.72	2.34	1.57
A_55_P2007871	0	1.18	2.07	2.01		A_55_P2929896	0	0.78	1.07	1.06
A_66_P110171	0	1.21	1.95	1.42		A_55_P2729863	0	1.68	2.33	1.62
A_30_P01022501	0	0.53	1.24	0.7		A_66_P108372	0	0.92	1.39	1.25
A_55_P2741153	0	0.36	1.36	0.81		A_55_P2806788	0	0.45	1.28	1.06
A_52_P1004509	0	1.21	1.66	1.43		A_55_P2788741	0	1.37	3.45	2.91
A_52_P558988	0	1.08	1.36	1.39		A_55_P2740665	0	0.48	1.31	0.94
A_55_P2059342	0	0.78	1.05	1.09		A_66_P132858	0	0.36	1.35	0.73
A_65_P16763	0	0.27	1.25	0.93		A_30_P01018178	0	1.62	3	2.26
A_52_P567089	0	1.06	1.97	1.64		A_55_P2017441	0	0.43	1.19	0.94
A_52_P290221	0	1.08	1.4	0.84		A_52_P517026	0	0.65	2.29	1.53
A_55_P2614900	0	1.53	2.83	2.47		A_51_P296429	0	1.72	2.71	2.38
A_51_P346523	0	1	1.94	1.48		A_51_P356620	0	0.96	1.41	1.33
A_65_P11959	0	1.13	1.81	1.65		A_51_P466367	0	1.18	2.1	1.83
A_55_P2001558	0	1.62	2.13	1.12		A_55_P1980883	0	0.97	1.56	1.56
A_52_P508700	0	0.97	1.2	0.7		A_55_P2508693	0	0.94	1.12	1.01
A_55_P2032966	0	1.85	2.11	1.78		A_52_P571805	0	1.11	1.34	1.27
A_51_P277756	0	1.95	2.81	2.51		A_51_P257258	0	0.8	1.01	0.92
A_55_P2288645	0	0.96	1.78	1.07		A_51_P312485	0	0.95	2.31	1.25
A_66_P134068	0	2.9	4.02	3.73		A_30_P01018116	0	0.88	1.69	1.32
A_30_P01029166	0	0.35	1.64	0.86		A_51_P394074	0	0.67	2.05	1.42
A_55_P2146954	0	1.52	2.22	1.57		A_55_P1962675	0	0.76	1.25	0.87
A_52_P176160	0	1.34	1.35	1.41		A_51_P168630	0	2.14	2.92	1.03
A_55_P2739393	0	0.9	1.21	1.28		A_55_P2384701	0	0.68	1.17	0.86
A_55_P2442017	0	0.76	1.46	1.06		A_52_P470116	0	0.74	2.54	1.97
A_66_P111594	0	1.09	1.87	1.43		A_51_P519570	0	0.17	1.12	0.8
A_55_P2809465	0	1.73	1.69	1.56		A_55_P1991109	0	0.37	1.18	0.84
A_55_P2628060	0	0.28	1.09	0.79		A_51_P363729	0	2.67	3.55	1.82
A_55_P2739304	0	1.04	1.29	1.31		A_55_P2121392	0	1.17	1.91	1.49
A_55_P2752088	0	1.75	1.66	1.52		A_55_P2159869	0	1.3	1.69	1.2
A_55_P2642571	0	1.91	1.92	1.74		A_55_P1980144	0	0.82	1.43	1.3
A_55_P2495563	0	0.72	1.48	1.18		A_52_P161630	0	2.16	2.54	2.64
A_52_P119510	0	0.28	1.35	0.94		A_55_P2107627	0	1.52	1.47	1.32
A_30_P01029761	0	0.78	1.41	1.1		A_55_P2788368	0	1.16	2.01	1.78
A_66_P111609	0	0.54	1.33	1.02		A_55_P2850209	0	1.07	1.25	1.24
A_52_P279152	0	1.07	1.72	1.43		A_55_P2727296	0	3.16	4.73	4.01
A_55_P2173927	0	0.37	1.22	0.87		A_55_P2811535	0	0.73	1.81	1.1
A_55_P2934712	0	1.81	2.3	2.5		A_66_P135719	0	0.2	1.34	0.79
A_52_P101238	0	1.26	2.08	1.8		A_55_P1966804	0	1.83	1.98	1.83
A_55_P2792294	0	1.63	1.51	1.11		A_55_P2098100	0	0.77	1.43	1.3
A_55_P1960237	0	1.66	2.02	2.15		A_52_P88695	0	1.36	1.55	1.64
A_55_P2929227	0	0.26	1.33	0.88		A_55_P2506725	0	0.54	1.18	0.83
A_52_P33516	0	1.26	2.05	2		A_51_P511899	0	0.59	1.48	1.1
A_55_P2060592	0	1.16	1.66	1.71		A_55_P2003502	0	0.57	1.25	0.37
A_52_P554679	0	1.13	1.99	1.12		A_55_P1984886	0	0.87	1.01	0.79
A_55_P2376363	0	1.01	1.42	1.26		A_55_P2796796	0	1.27	1.36	1.24
A_51_P408584	0	1.09	1.16	1.28		A_65_P09523	0	0.83	1.68	1.38
A_55_P2056342	0	0.72	1.11	0.89		A_55_P2042713	0	0.87	1.48	1.37
A_51_P283563	0	1.52	1.7	1.47		A_30_P01021426	0	0.63	1.06	0.36
A_55_P2750140	0	2.46	2.35	1.75		A_51_P325552	0	0.39	2.22	1.33
A_55_P2822526	0	0.81	1.61	1.43		A_55_P1996251	0	0.52	1.13	0.99
A_52_P546228	0	0.63	1.43	0.75		A_55_P2731116	0	0.87	1.48	0.87
A_55_P2721777	0	1	1.98	1.34		A_52_P161707	0	0.7	1.11	0.98
A_52_P504330	0	0.98	1	1.13		A_66_P118639	0	0.5	1.15	0.92
A_55_P2807240	0	1.95	1.91	1.45		A_55_P2740735	0	0.26	1.03	0.64
A_51_P286826	0	0.63	1.23	1.07		A_51_P267114	0	1.64	2.04	2.08
A_52_P8059	0	0.66	1.21	1		A_30_P01023400	0	0.23	2	1.26
A_55_P2730123	0	0.89	1.35	1.08		A_66_P130115	0	0.91	1.06	1.1
A_52_P390227	0	0.46	1.67	0.89		A_51_P503494	0	1.85	2.89	2.73
A_55_P2753026	0	2.26	2.19	2.21		A_66_P134326	0	1.94	3.49	2.95
A_66_P133988	0	1.26	2.07	1.96		A_55_P2036839	0	1.58	2.61	2.28
A_55_P2485264	0	1.89	2.62	2.66		A_55_P2084533	0	0.43	1.31	1.08
A_55_P2142156	0	0.33	1.05	0.7		A_66_P120374	0	1.38	1.4	1.45
A_66_P114878	0	0.89	1.07	1.05		A_52_P239320	0	1.2	1.59	0.69
A_66_P102716	0	0.62	1.09	0.31		A_55_P2717787	0	0.61	1.18	0.78
A_66_P128444	0	0.52	1.15	0.53		A_52_P461313	0	1.28	1.48	1.68
A_52_P456539	0	0.28	1.01	0.73		A_65_P10773	0	0.21	1.26	0.72
A_51_P517182	0	1.64	1.93	1.79		A_55_P2741316	0	0.95	1.23	1.34
A_52_P458790	0	0.95	2.89	1.62		A_30_P01028243	0	1.01	2.15	1.94
A_30_P01021288	0	1.27	1.86	1.62		A_51_P453043	0	2.26	2.18	2.15
A_55_P2506540	0	0.39	1.52	1.12		A_55_P1978166	0	0.77	1.23	0.99
A_52_P355748	0	1.53	1.72	1.86		A_55_P2506055	0	1	1.4	1.02
A_55_P2799238	0	0.7	1.36	1.21		A_52_P671625	0	1.12	1.97	1.8
A_55_P2104835	0	1.5	2.31	2.3		A_66_P128947	0	1.03	2.35	1.87
A_66_P114711	0	0.75	1.11	0.87		A_65_P09408	0	1.81	2.48	2.18
A_55_P1997390	0	1.32	2.62	1.47		A_52_P210123	0	1.87	2.98	2.59
A_52_P494622	0	1.15	2.15	1.93		A_55_P2017845	0	0.46	1.02	0.89
A_55_P2741920	0	1.29	3.27	1.49		A_55_P1972763	0	0.4	1.51	1.1
A_51_P267593	0	2.63	3.08	3.54		A_55_P2808656	0	0.97	1.11	1.04
A_52_P121502	0	1.4	1.45	1.37		A_55_P2503156	0	0.66	2.11	1.6
A_55_P2131627	0	0.88	1.28	1.3		A_55_P1962284	0	0.56	1.58	1.3
A_66_P121136	0	0.3	1.09	0.75		A_55_P2074836	0	1.47	2.27	2.23
A_55_P2395911	0	0.98	2.07	1.16		A_51_P386142	0	1.15	1.12	0.69
A_52_P95517	0	0.96	2.64	2.08		A_55_P2644446	0	0.98	1.01	0.88
A_30_P01018685	0	0.55	1.43	0.76		A_66_P131640	0	1.36	2.34	1.93
A_52_P322544	0	0.88	1.56	1.37		A_52_P590756	0	1.57	1.81	1.99
A_51_P158120	0	0.9	1.18	1.13		A_51_P175580	0	0.37	1.11	0.7
A_51_P419637	0	1.4	1.92	1.89		A_55_P2744374	0	1.69	1.76	1.28
A_30_P01031167	0	0.83	1.2	0.9		A_52_P377416	0	1.98	2.17	2.38
A_52_P434841	0	1.19	1.57	1.52		A_52_P456490	0	0.63	1.16	0.92
A_55_P2786926	0	0.71	1.01	0.88		A_55_P2012874	0	0.56	1.63	0.98
A_66_P114495	0	0.9	1.53	1.03		A_51_P376057	0	0.75	1.21	0.99
A_55_P2184284	0	0.69	1.06	1.06		A_55_P2738242	0	1.06	1.44	1.11
A_51_P220150	0	2.73	4.23	4.03		A_30_P01021930	0	0.22	1.07	0.67
A_52_P336792	0	0.67	1.59	0.87		A_55_P2166446	0	0.63	1.28	1.11
A_55_P2714732	0	0.6	1.19	1.06		A_52_P630563	0	0.91	1.38	1.14
A_55_P2562960	0	0.61	1.05	0.59		A_52_P30451	0	0.6	1.32	1.16
A_55_P1984386	0	0.65	1.28	1.17		A_52_P407755	0	0.82	1.04	0.87
A_30_P01030128	0	0.81	1.42	1.35		A_51_P285299	0	1.18	1.32	0.82
A_55_P2737089	0	1.52	2.27	2.04		A_66_P126478	0	0.25	1.32	0.96
A_52_P550218	0	1.66	2.16	2.16		A_55_P2108248	0	1.83	2.51	2.66
A_52_P803668	0	1.09	2.62	2.16		A_55_P2831588	0	1.73	2.11	2.16
A_66_P128378	0	1.09	1.58	1.19		A_55_P2743700	0	0.31	1.12	0.51
A_66_P115118	0	0.45	1.19	0.85		A_55_P2002727	0	1.35	2.01	1.53
A_52_P859493	0	0.81	1.46	1.39		A_52_P230650	0	0.66	1.37	1.23
A_55_P2009673	0	3.46	3.89	3.17		A_51_P507778	0	0.67	1.66	1.22
A_52_P412585	0	2.2	3.86	3.47		A_51_P446003	0	0.76	1.5	1.1
A_51_P391764	0	0.89	1.38	1.3		A_51_P309170	0	1.13	1.23	0.9
A_55_P2033282	0	0.91	1.36	0.74		A_51_P134262	0	1.19	1.29	1.08
A_51_P125842	0	1.06	1.28	1.09		A_51_P473533	0	0.79	1.03	0.96
A_55_P2738977	0	1.91	2.06	2.17		A_30_P01030500	0	1.09	2.22	2.05
A_51_P379293	0	3.11	4.43	3.7		A_66_P122988	0	1.36	1.29	0.89
A_55_P2840380	0	1.12	2.82	2.25		A_51_P258125	0	0.53	1.31	1.01
A_51_P118539	0	0.79	1.08	0.93		A_55_P2731521	0	1.9	2.71	2.71
A_51_P362915	0	0.53	1.34	1.04		A_30_P01028406	0	1.33	2.06	1.81
A_51_P107938	0	0.46	1.19	1		A_55_P2519295	0	1.66	1.66	1.26
A_55_P2071921	0	2.84	3.33	3.62		A_52_P132591	0	1.18	1.82	1.47
A_55_P2931361	0	1.05	1.39	0.91		A_51_P128775	0	1.31	1.57	1.44
A_55_P2804544	0	1.08	1.1	1.1		A_52_P409731	0	0.82	1.27	0.56
A_55_P2740569	0	0.54	1.4	0.52		A_52_P326808	0	0.74	1.97	1.67
A_51_P452659	0	0.81	1.03	0.78		A_51_P278427	0	1.06	1.56	1.48
A_51_P175424	0	1.7	1.84	1.38		A_55_P2735995	0	0.63	1.58	1.37
A_66_P138611	0	0.71	1.22	0.71		A_55_P2030771	0	1.11	1.71	1.42
A_30_P01017895	0	0.76	1.67	0.87		A_55_P2831148	0	1.03	1.42	1.33
A_51_P145520	0	0.95	1.07	1.22		A_52_P439263	0	2.97	3.28	3.79
A_55_P2744077	0	1.26	2.3	1.91		A_51_P429284	0	0.66	1.02	1.04
A_55_P2098791	0	0.57	1.44	1.24		A_52_P440627	0	1.17	1.86	1.84
A_66_P126660	0	1.2	1.72	1.53		A_51_P128267	0	0.3	1.42	0.83
A_51_P293575	0	0.34	1.39	1.03		A_52_P641758	0	1.16	1.13	1.23
A_66_P132495	0	0.67	1.42	1.23		A_55_P2740891	0	1.54	1.45	1.46
A_55_P2102350	0	0.82	1.77	1.29		A_52_P204393	0	0.62	1.34	1.2
A_30_P01033080	0	0.34	1.14	0.91		A_66_P129523	0	1.69	2.64	2.44
A_55_P2746572	0	2.98	3.85	3.98		A_55_P2001948	0	0.47	1.26	0.79
A_55_P2941798	0	1.11	1.65	1.6		A_55_P2032730	0	2.33	2.53	2.86
A_52_P657844	0	0.61	1.42	0.76		A_55_P2536695	0	1.1	2.05	1.61
A_55_P1969660	0	0.53	1.08	0.86		A_55_P2768695	0	1.36	1.54	1.19
A_55_P2927762	0	0.83	1.38	1.01		A_55_P2744898	0	2.02	2.46	2.63
A_30_P01033039	0	1.43	1.38	1.44		A_55_P2487484	0	0.58	1.27	0.95
A_52_P375809	0	1.11	2.02	1.24		A_30_P01029722	0	1.01	1.07	1.03
A_52_P465022	0	2.27	3.79	3.39		A_51_P376407	0	1.11	1.37	1.52
A_66_P136517	0	1.18	1.99	1.48		A_55_P2915653	0	1.13	1.25	1.46
A_55_P2004457	0	1.02	1.78	1.28		A_52_P557923	0	0.96	1.77	1.68
A_66_P100179	0	0.36	1.12	0.76		A_55_P2107192	0	0.54	1.45	1.15
A_55_P2165839	0	0.76	1.93	1.22		A_55_P2028345	0	1.01	1.08	1.05
A_55_P2742306	0	1.68	1.92	1.18		A_55_P2736325	0	0.88	2	1.58
A_66_P132356	0	0.33	1.67	1.13		A_55_P2016976	0	0.78	1.14	1.02
A_55_P2030160	0	0.29	1.22	0.62		A_55_P2588147	0	0.45	1.05	0.7
A_65_P14443	0	0.95	1.02	1.06		A_55_P2138966	0	1.48	1.73	1.76
A_55_P2736590	0	1.79	4.35	3.23		A_55_P2908237	0	0.34	1.04	0.68
A_55_P2051879	0	1.2	1.74	1.24		A_30_P01017782	0	1.1	1.72	1.54
A_55_P2178496	0	0.85	1.41	0.59		A_66_P101583	0	0.29	1.83	1.2
A_55_P2251121	0	0.78	1.27	0.99		A_55_P2740843	0	1.08	2.32	1.96
A_66_P136196	0	0.87	1.07	0.93		A_51_P409677	0	0.73	1.98	1.46
A_51_P137611	0	0.24	1.31	0.85		A_55_P2011610	0	0.84	1.73	1.08
A_52_P411192	0	1.33	1.95	1.11		A_55_P2039684	0	3.06	2.84	2.57
A_55_P2717089	0	1.77	1.89	1.97		A_55_P2115968	0	0.36	1.04	0.83
A_55_P2730896	0	1.45	1.77	1.5		A_55_P2754164	0	0.54	1.05	0.95
A_55_P2021011	0	0.68	1.25	0.88		A_51_P236991	0	2.11	2.43	1.57
A_55_P2714284	0	0.39	2.14	1.51		A_55_P2016376	0	0.92	1.35	1.15
A_52_P164695	0	0.44	1.1	0.86		A_55_P2109122	0	0.43	1.02	0.48
A_51_P207031	0	0.88	1.58	1.51		A_55_P2166524	0	1.29	1.25	1.27
A_66_P119747	0	1.65	2.8	2.43		A_51_P310862	0	1.79	1.66	1.66
A_51_P334318	0	2.88	3.64	3.28		A_30_P01025655	0	1.03	1.35	1.19
A_52_P170635	0	1.42	2.35	2.09		A_55_P1953336	0	0.37	1.21	0.79
A_52_P211737	0	2.54	4.02	3.81		A_51_P423361	0	0.79	1.13	1.1
A_52_P387124	0	1.5	1.89	1.72		A_51_P194498	0	0.6	1.02	0.79
A_30_P01032936	0	0.59	1.85	1.45		A_52_P223407	0	0.75	1.27	0.91
A_55_P2055875	0	0.82	1.69	1.34		A_55_P1999511	0	0.65	1.14	0.82
A_55_P2729288	0	0.86	1.46	1.4		A_51_P154196	0	1.21	1.82	1.86
A_52_P327073	0	0.85	1.63	1.49		A_66_P130273	0	1.22	1.63	1.08
A_52_P42245	0	1.16	1.07	0.96		A_52_P337910	0	1.53	1.55	1.63
A_52_P324754	0	0.9	1.58	1.53		A_55_P2730298	0	1.02	1.47	1.47
A_55_P1959430	0	0.41	1.42	0.99		A_55_P2142758	0	0.96	1.46	0.96
A_52_P398998	0	1.94	2.66	2.13		A_55_P2811682	0	0.65	1.05	0.57
A_55_P2142251	0	1.41	2.99	2.4		A_55_P2739404	0	0.47	1.28	0.77
A_55_P2014224	0	2.03	2.72	2.94		A_55_P2151428	0	0.63	1.35	1.17
A_55_P1992319	0	0.53	1.04	0.89		A_55_P2810734	0	1.11	1.6	0.8
A_66_P103865	0	1.32	1.98	1.51		A_55_P2234744	0	0.7	2.05	1.69
A_55_P2060330	0	0.52	1.33	0.97		A_66_P125541	0	0.78	2.01	1.28
A_66_P119898	0	1.39	2.36	2.22		A_51_P113274	0	0.71	1.43	1.24
A_55_P2508153	0	1.57	1.66	1.43		A_51_P113144	0	0.56	1.09	0.88
A_51_P349495	0	1.93	2.53	2.73		A_51_P174362	0	0.25	1.01	0.75
A_51_P198114	0	0.89	1.18	1.15		A_55_P2178084	0	0.88	1.09	0.73
A_51_P110931	0	1.17	2.05	1.57		A_52_P547491	0	2.69	2.84	2.75
A_55_P2025123	0	0.89	1.63	1.45		A_55_P1987424	0	0.54	2.05	1.28
A_55_P1993825	0	0.47	1.35	0.87		A_55_P2180735	0	0.53	1.48	1.12
A_55_P2715111	0	0.75	1.32	1.21		A_52_P282186	0	0.61	1.95	1.03
A_66_P115933	0	3.08	2.9	2.5		A_30_P01028975	0	1.17	2.17	1.76
A_55_P2068137	0	0.87	1.18	0.94		A_55_P2139763	0	0.4	1.25	0.95
A_51_P350048	0	0.95	1.07	0.93		A_55_P2744181	0	1.75	2.15	1.96
A_51_P194415	0	1.39	2.48	2.39		A_30_P01026474	0	0.62	1.37	1.18
A_55_P2743647	0	1.33	2.21	1.84		A_30_P01021287	0	0.89	1.49	1.25
A_51_P484378	0	1.22	2.68	2.22		A_66_P116092	0	0.5	1.09	0.94
A_55_P2010161	0	0.92	1.08	0.72		A_30_P01032303	0	3	4.48	3.86
A_51_P440327	0	0.61	1.18	0.34		A_55_P2483108	0	0.4	1	0.79
A_55_P2153361	0	0.8	1.5	0.84		A_52_P472302	0	1.56	1.91	1.3
A_30_P01032512	0	1.23	1.53	1.65		A_52_P445239	0	1.19	1.41	1.57
A_55_P2716826	0	0.99	1.58	1.36		A_55_P2113905	0	1.99	2.2	2.44
A_51_P417891	0	1.18	2.65	1.42		A_55_P2935382	0	1.73	2.3	2.48
A_66_P135904	0	0.54	1.84	1.35		A_52_P315837	0	1.65	2.2	2.13
A_55_P2500861	0	1.83	2.35	2.3		A_52_P409711	0	0.6	1.18	0.62
A_51_P495540	0	2.07	2.67	2.81		A_52_P1083765	0	0.69	1.03	0.76
A_30_P01022651	0	1.54	2.29	2.04		A_55_P2720410	0	1.54	2.07	2.03
A_55_P2051885	0	0.61	1.32	1.17		A_55_P2912682	0	0.26	1.19	0.68
A_55_P2115607	0	1.15	1.56	1.53		A_55_P2613836	0	0.52	1.46	1.12
A_55_P2270412	0	0.72	1.08	0.74		A_51_P302527	0	1.33	2.82	2.39
A_55_P2642541	0	0.79	2.05	1.15		A_52_P358505	0	1.18	1.39	1.59
A_55_P2720874	0	0.77	1.93	1.49		A_30_P01027776	0	1.14	1.33	1.22
A_66_P121723	0	1	1.93	1.6		A_51_P466759	0	0.64	1.18	1
A_51_P247359	0	0.29	1.26	0.88		A_55_P2121352	0	0.4	1.26	0.88
A_55_P1991104	0	0.87	1.7	1.2		A_66_P123910	0	0.79	1.84	1.63
A_55_P1973991	0	1.05	1.07	0.72		A_30_P01022518	0	0.56	1.91	1.38
A_52_P199614	0	1.46	1.85	1.79		A_66_P139137	0	0.91	2.66	1.93
A_30_P01017659	0	1.12	1.22	1.37		A_66_P126239	0	0.92	1.09	0.65
A_55_P2808868	0	3.22	4.55	4.46		A_55_P1965045	0	1.1	2.9	1.56
A_52_P172283	0	0.67	1.11	1.09		A_55_P2937907	0	0.77	1.58	1.44
A_52_P608428	0	0.27	1.02	0.59		A_52_P524227	0	0.57	1.14	0.78
A_51_P341664	0	0.81	1.01	0.76		A_66_P119652	0	0.88	1.58	1.32
A_52_P396498	0	0.45	1.29	0.93		A_55_P2722733	0	0.93	1.33	0.61
A_55_P1964672	0	0.62	1.93	1.55		A_55_P2212027	0	0.92	1.08	1.22
A_55_P1969800	0	1.2	1.11	1		A_52_P124173	0	1.71	2.07	2.01
A_55_P2730333	0	0.55	1.08	0.52		A_55_P2150044	0	0.91	1.7	1.54
A_51_P324690	0	1.25	2.39	2.17		A_55_P2063312	0	2.17	2.28	1.74
A_52_P360112	0	0.44	1.46	1.15		A_66_P119956	0	1.07	1.43	1.44
A_52_P48853	0	1.82	2.19	2.26		A_65_P20685	0	1.28	1.57	1.21
A_66_P133236	0	1.42	1.68	1.27		A_52_P88793	0	1.6	1.93	1.96
A_30_P01020483	0	2.05	3.26	2.38		A_66_P115657	0	0.58	1.03	0.77
A_51_P397375	0	0.41	1.02	0.8		A_55_P2342030	0	1.56	2.64	2.49
A_30_P01021738	0	0.74	1.32	0.7		A_52_P134966	0	0.99	1.54	1.07
A_55_P2792819	0	1.08	1.32	0.65		A_55_P2133826	0	0.27	1.65	1.08
A_55_P2908451	0	0.6	1.13	0.32		A_55_P2003236	0	0.55	1.75	1.28
A_55_P2731086	0	1.04	2	1.16		A_52_P71695	0	1.53	2.03	1.71
A_52_P300355	0	0.41	1.01	0.51		A_30_P01017544	0	1.26	1.64	1.66
A_51_P242603	0	1.28	1.42	1.39		A_51_P175699	0	0.63	1.29	1.14
A_55_P2615383	0	1.11	2.52	2.22		A_52_P366443	0	0.94	1.02	0.93
A_30_P01024228	0	0.96	1.65	0.91		A_52_P676589	0	1.62	1.66	1.82
A_30_P01031506	0	0.47	1.05	0.83		A_55_P2045278	0	1.23	2.33	1.98
A_55_P2637044	0	0.63	2.52	1.67		A_55_P2120843	0	0.79	1.26	1.16
A_52_P151227	0	0.83	1.49	1.04		A_65_P08719	0	0.18	1.27	0.79
A_66_P110906	0	1.11	1.99	1.38		A_55_P2017075	0	1.49	2.18	2.04
A_66_P123433	0	4.45	5.24	5		A_51_P360918	0	0.78	1.29	1.27
A_55_P2041723	0	1.22	1.25	1.08		A_55_P2804466	0	1.32	1.44	1.1
A_51_P473438	0	0.59	1.24	0.39		A_66_P103264	0	0.88	1.8	1.3
A_55_P2077884	0	0.82	1.08	0.76		A_55_P2744870	0	1.66	2.08	1.98
A_55_P2721018	0	1.51	2.13	1.89		A_66_P133405	0	0.41	1.18	0.8
A_51_P411271	0	1.91	2.06	2.02		A_55_P2722672	0	0.7	1.46	0.94
A_55_P2717488	0	0.49	1.36	0.54		A_51_P190437	0	0.46	1.12	0.89
A_55_P2110567	0	0.85	1.43	1.37		A_30_P01029927	0	0.5	1.26	1.02
A_52_P561627	0	0.85	1.77	1.19		A_51_P488730	0	1.17	1.78	1.72
A_66_P126202	0	0.53	1.16	0.8		A_52_P228899	0	1.01	1.03	0.86
A_52_P664280	0	0.86	1.66	1.26		A_55_P2713870	0	0.86	1.89	1.43
A_51_P169374	0	1.06	1.53	1.42		A_30_P01018226	0	0.37	1.52	0.88
A_51_P461123	0	1.07	1.03	0.59		A_55_P2129776	0	0.79	1.44	0.89
A_66_P112861	0	0.82	1.44	0.69		A_30_P01026830	0	0.44	1.1	0.55
A_55_P2029121	0	0.69	1.14	1.07		A_30_P01029192	0	0.54	1.09	0.86
A_51_P144632	0	0.93	1.04	0.71		A_66_P139959	0	0.54	1.15	0.99
A_66_P100856	0	1.48	2.15	1.67		A_55_P2731771	0	0.54	1.27	0.93
A_51_P413177	0	1.28	2.06	1.95		A_55_P1979252	0	1.16	1.87	1.89
A_30_P01023127	0	0.44	1.14	0.7		A_55_P2142072	0	1.53	1.4	1.27
A_30_P01029686	0	0.59	1.21	0.91		A_51_P150678	0	1.21	1.7	1.61
A_52_P153019	0	0.15	1.14	0.68		A_66_P136653	0	0.83	1.45	1.33
A_30_P01032767	0	0.6	1.34	1.18		A_66_P118141	0	0.49	1.05	0.88
A_55_P2014259	0	1.4	1.67	1.61		A_52_P516097	0	1.07	1.17	0.94
A_30_P01018912	0	0.55	1.04	0.34		A_52_P637199	0	0.89	2.02	1.51
A_55_P2149942	0	2.06	2.84	2.73		A_55_P2047768	0	0.45	1.09	0.62
A_30_P01017807	0	0.65	1.27	0.9		A_55_P1982499	0	2.8	2.79	2.91
A_51_P283044	0	1.15	1.5	1.02		A_51_P300817	0	1.18	1.8	1.1
A_30_P01026039	0	0.78	1.67	1.08		A_51_P385043	0	0.68	1.06	1.01
A_55_P2053497	0	0.93	1.47	1.41		A_55_P2508578	0	0.76	2	1.22
A_30_P01020960	0	2.5	2.86	1.66		A_66_P108424	0	1.12	1.2	1.39
A_55_P2031100	0	1.47	1.65	1.52		A_66_P128453	0	1.01	1.77	0.77
A_55_P2125200	0	1.1	1.48	1.22		A_52_P105840	0	1.22	1.46	1.43
A_65_P16198	0	0.46	1.4	1.11		A_30_P01019649	0	0.66	1.82	1.01
A_55_P2797629	0	0.87	0.97	1.14		A_52_P476904	0	0.27	1.16	0.62
A_66_P131141	0	0.78	1.07	0.9		A_55_P2508743	0	1.72	2.63	2.64
A_51_P137419	0	0.89	1.74	0.68		A_55_P2109257	0	1.04	1.83	1.3
A_52_P218976	0	0.49	1.45	0.91		A_66_P124607	0	0.78	1.24	0.85
A_55_P2742665	0	0.58	1.06	0.84		A_30_P01030493	0	0.47	1.18	0.8
A_55_P2718217	0	0.97	1.22	1.35		A_55_P2744464	0	1.12	1.77	1.78
A_52_P649419	0	1.53	2.08	2.11		A_30_P01029403	0	0.97	1.82	1.35
A_55_P2589102	0	0.61	1.17	0.49		A_51_P329243	0	0.84	1.2	1.22
A_66_P117254	0	1.08	1.77	1.6		A_55_P2086820	0	0.92	2.13	1.71
A_52_P70479	0	1.64	2.45	1.23		A_55_P2026761	0	1.8	1.85	1.79
A_66_P100228	0	0.62	1.1	0.74		A_65_P12137	0	2.16	2.68	2.93
A_55_P2077741	0	1.44	1.8	1.55		A_30_P01023602	0	0.5	2.42	1.51
A_51_P158388	0	0.54	1.07	0.96		A_55_P2076787	0	0.55	1.29	0.69
A_55_P2012779	0	0.6	1.06	0.86		A_66_P139595	0	1.36	1.82	1.78
A_55_P1983683	0	0.79	1.9	1.5		A_55_P2776311	0	1.12	2.91	2.32
A_30_P01030657	0	1.23	1.88	1.67		A_55_P2044488	0	0.88	2.16	1.85
A_30_P01024055	0	1.46	1.76	1.44		A_52_P231075	0	1.31	1.25	1.08
A_51_P478593	0	1.11	1.79	1.75		A_51_P229325	0	0.57	1.35	0.43
A_55_P2613846	0	0.43	1.08	0.51		A_55_P2178539	0	1.15	1.6	1.62
A_55_P1954231	0	2.62	3.16	1.43		A_51_P146044	0	1.32	2.11	1.58
A_66_P120992	0	0.84	1.31	1.19		A_52_P29953	0	1.81	2.3	2.32
A_51_P491610	0	0.5	1.09	0.8		A_55_P2087205	0	0.73	1.26	0.67
A_52_P566396	0	1.36	1.7	1.47		A_55_P2124425	0	1.04	1.04	1.05
A_51_P344942	0	1.13	2.04	1.82		A_55_P2739348	0	1.89	2.62	2.24
A_55_P2717269	0	2.2	2.25	2.4		A_51_P461894	0	0.66	1.95	0.95
A_52_P354823	0	1.93	2.09	2.39		A_55_P2162890	0	1.37	1.94	1.89
A_55_P2903199	0	1.19	1.27	1.32		A_55_P1957700	0	0.91	1.23	1.06
A_52_P121491	0	0.83	1.39	1.32		A_30_P01029893	0	0.87	1.9	1.61
A_55_P2151273	0	0.99	1.52	1.47		A_55_P2032440	0	1.46	2.07	1.89
A_55_P2745508	0	1.63	2.1	2.28		A_51_P314652	0	0.77	1.69	0.9
A_55_P2943247	0	1.1	1.31	0.6		A_51_P213334	0	0.74	1.22	1.17
A_66_P122754	0	0.69	1.61	1.18		A_55_P2722378	0	0.41	1.81	1.18
A_55_P2722298	0	0.64	1.02	0.77		A_55_P2740179	0	0.99	1.38	1.32
A_55_P2729070	0	1.32	1.47	1.42		A_66_P139662	0	2.4	3.34	3.3
A_66_P132553	0	1.04	1.86	1.47		A_30_P01032263	0	0.86	1.19	0.54
A_66_P119622	0	1.34	2.24	2.12		A_51_P353914	0	1.12	1.56	1.42
A_55_P2647343	0	0.19	1.11	0.74		A_55_P2112225	0	1.61	1.5	1.47
A_52_P92557	0	0.14	1.17	0.76		A_51_P274124	0	0.97	1	0.63
A_51_P340805	0	1.49	1.85	1.09		A_55_P2730228	0	1.06	1.32	1.25
A_30_P01021715	0	1.85	2.28	1.26		A_52_P561690	0	0.81	1.09	1.04
A_51_P244504	0	0.91	1.07	1.09		A_55_P2088741	0	0.82	1.39	1.27
A_66_P119457	0	2.11	2.8	2.77		A_66_P110045	0	1.54	1.66	1.42
A_55_P2095039	0	1.68	2.4	1.78		A_52_P582424	0	0.38	1.42	0.96
A_55_P2540460	0	0.65	1.46	0.61		A_30_P01023490	0	0.59	1.41	1.01
A_30_P01018239	0	0.64	1.13	0.61		A_51_P219166	0	0.98	1.35	1
A_66_P134946	0	0.75	1.33	1.28		A_55_P2735550	0	0.62	1.87	1.12
A_55_P2727614	0	0.68	1.54	1.02		A_66_P110807	0	0.23	1.1	0.77
A_55_P2042217	0	1.06	1.63	1.5		A_51_P115666	0	1.05	1.05	0.76
A_66_P113868	0	3.14	3.46	3.99		A_55_P2935450	0	0.5	1.18	0.93
A_51_P274189	0	0.74	1.13	0.71		A_66_P112404	0	3.07	4.65	4.74
A_52_P582309	0	0.53	1.65	1.1		A_30_P01025265	0	1.16	1.42	1.19
A_55_P2623235	0	1.32	2.07	1.82		A_52_P838078	0	0.54	1.27	1.09
A_55_P2313133	0	1.47	2.03	1.96		A_51_P100776	0	0.52	1.11	0.88
A_66_P115852	0	0.5	1.11	0.82		A_51_P448091	0	2.67	3.79	3.86
A_66_P112892	0	0.83	1.14	0.94		A_55_P2830788	0	1.6	1.68	1.84
A_66_P110671	0	1.66	2.15	1.93		A_52_P629935	0	0.7	1.9	1.25
A_55_P1970695	0	0.54	1.06	0.57		A_51_P428316	0	0.31	2.43	1.52
A_55_P2062926	0	2.18	2.88	2.65		A_55_P2515839	0	0.44	1.05	0.77
A_51_P235604	0	1.01	1.52	1.19		A_55_P2803892	0	1.53	1.36	1.37
A_66_P105353	0	0.34	1.16	0.89		A_51_P134627	0	0.48	1.12	0.91
A_52_P748067	0	1.27	1.61	1.66		A_55_P2325803	0	0.32	1.02	0.6
A_55_P2556747	0	2.81	3.06	3.05		A_66_P100639	0	0.94	2	1.46
A_55_P2809274	0	1.09	1.51	1.43		A_55_P2192115	0	1.67	2.4	2.16
A_55_P2385749	0	0.8	1.09	0.83		A_55_P2726087	0	0.74	1.38	1.15
A_52_P366772	0	1.18	2.22	1.93		A_55_P2064921	0	0.99	1.81	1.52
A_55_P1958371	0	0.82	1.82	1.44		A_52_P149776	0	0.89	1.46	0.71
A_55_P2252896	0	1.06	1.25	1.04		A_51_P500044	0	0.22	1.47	0.87
A_66_P107536	0	0.81	1.13	0.69		A_55_P2120545	0	0.73	1.4	1.16
A_52_P684920	0	0.99	1.43	1.21		A_55_P2737402	0	0.87	1.1	1
A_51_P442366	0	0.54	1.29	0.88		A_30_P01023534	0	0.43	1.24	1.03
A_52_P513401	0	2.09	2.72	1.73		A_55_P2846101	0	0.75	1.21	0.6
A_55_P2094986	0	0.78	1.46	0.95		A_55_P2014034	0	0.93	1.75	1.52
A_52_P329451	0	1.88	2.29	2.45		A_55_P1982340	0	0.29	1.41	1.02
A_51_P159833	0	0.72	1.36	1.24		A_52_P147521	0	0.73	1.26	1.17
A_66_P134758	0	0.84	1.59	1.21		A_55_P1962084	0	1.97	2.85	2.24
A_55_P1992734	0	0.72	1.64	0.77		A_52_P475356	0	1.9	1.68	1.59
A_52_P50287	0	1.25	1.88	1.24		A_52_P380465	0	1.57	2.57	2.55
A_55_P2722278	0	2.39	3.48	3.59		A_52_P190744	0	0.28	1.32	0.84
A_52_P307752	0	0.73	1.04	0.78		A_30_P01027434	0	0.5	1.24	0.86
A_55_P2733382	0	0.97	2.25	1.71		A_52_P59206	0	0.8	1.49	0.99
A_55_P2733242	0	0.81	1.35	0.77		A_55_P2141241	0	1.04	1.37	1.31
A_30_P01028557	0	1.31	2.12	1.08		A_30_P01022187	0	0.85	1.73	1.54
A_51_P194823	0	1.26	1.95	1.32		A_52_P11901	0	1.3	1.78	1.9
A_55_P2737512	0	1.21	1.53	1.36		A_55_P2731331	0	0.81	1.44	1.3
A_51_P192139	0	1.24	2.95	2.27		A_55_P2798063	0	1.03	1.13	1.09
A_55_P1986356	0	1.25	2.41	2.06		A_55_P2865217	0	1	2.68	2.27
A_55_P2493624	0	0.43	1.04	0.6		A_66_P120856	0	0.68	1	1.02
A_30_P01033068	0	0.76	1.42	0.8		A_52_P354682	0	1.89	2.34	2.52
A_51_P321600	0	0.82	1.51	0.82		A_51_P281089	0	0.7	1.55	1.02
A_52_P226489	0	1.56	1.67	1.25		A_51_P429903	0	1.8	2.21	2.24
A_52_P323331	0	1.32	1.52	1.66		A_55_P2181176	0	0.72	2.35	1.71
A_55_P2058591	0	0.75	1.39	0.6		A_55_P2128969	0	0.96	1.62	1.19
A_55_P2801707	0	0.89	1.49	1.47		A_51_P429682	0	1.27	1.33	1.09
A_55_P2727674	0	1.29	1.46	1.14		A_52_P62617	0	1.66	3.55	3.03
A_51_P175232	0	0.92	1.03	1.11		A_55_P2936639	0	0.31	1.08	0.68
A_52_P299771	0	2.08	2.53	2.28		A_66_P135157	0	1.87	2.28	1.92
A_55_P2490484	0	1.43	2.61	2.51		A_51_P321531	0	0.75	1.01	0.83
A_51_P270741	0	0.97	1.29	1.17		A_55_P2066180	0	1.17	1.42	1.59
A_52_P590339	0	0.59	1.11	0.42		A_52_P9878	0	0.8	1.9	1.5
A_51_P146655	0	0.78	1.23	1.14		A_66_P118213	0	2.07	2.95	3.07
A_55_P2256686	0	1.19	2.41	1.73		A_52_P128935	0	0.49	1.13	0.97
A_55_P2113984	0	0.97	1.3	1.34		A_55_P2488020	0	1.96	3.11	3.09
A_51_P225933	0	1.65	1.9	1.59		A_55_P2797826	0	0.25	1.86	1.23
A_55_P1974845	0	0.57	1.1	0.37		A_66_P140773	0	2.34	2.86	2.75
A_55_P2729388	0	0.62	1.47	0.93		A_55_P2731326	0	1.07	1.72	1.53
A_66_P134262	0	0.96	1.13	0.63		A_51_P334419	0	1.12	2.77	1.12
A_51_P455338	0	3.33	4.91	4.5		A_55_P2717019	0	0.41	1.07	0.74
A_66_P113793	0	1.86	2.43	1.97		A_66_P127695	0	1.08	1.81	1.66
A_66_P104349	0	0.97	1.67	1.6		A_51_P316523	0	0.68	1.2	0.99
A_55_P2735485	0	0.52	1.33	1.15		A_51_P400217	0	1.85	2.77	1.74
A_55_P1974612	0	1.94	2.37	2.09		A_65_P20281	0	4.51	4.24	4.52
A_52_P762822	0	0.82	1.44	1.29		A_52_P169198	0	0.23	1.19	0.81
A_66_P124299	0	1.73	2.57	2.43		A_55_P2496660	0	1.66	1.7	1.12
A_51_P230405	0	1.5	1.6	1.02		A_55_P2787236	0	3.07	4.93	4.76
A_66_P102706	0	0.87	1.41	0.6		A_51_P406557	0	1.02	0.9	0.89
A_66_P103439	0	0.74	1.42	0.93		A_52_P373666	0	1.48	2.6	2.37
A_66_P124453	0	0.5	1.13	0.8		A_55_P2547381	0	0.9	2.17	0.95
A_55_P2065586	0	1.06	1.57	1.54		A_55_P1956687	0	0.7	1.46	1.24
A_55_P2060198	0	1.07	1.34	0.92		A_55_P2721474	0	1.63	2.16	2.16
A_52_P423174	0	0.63	1.48	1.3		A_66_P125701	0	0.98	1.59	1.51
A_55_P2125633	0	0.68	1.53	1.24		A_55_P2177578	0	0.61	1.22	1.04
A_30_P01017718	0	0.97	1.79	1.52		A_66_P119771	0	1.35	2.34	1.18
A_51_P321126	0	0.68	1.06	0.71		A_55_P2034731	0	1.8	2.11	1.52
A_30_P01027931	0	0.8	1.07	0.42		A_55_P2737249	0	0.74	1.1	1.03
A_55_P2740329	0	1.24	1.72	0.78		A_55_P1966908	0	1.19	1.85	1.63
A_55_P2739222	0	1.57	2.44	1.73		A_55_P2082914	0	1.09	1.13	1.29
A_55_P2038852	0	0.41	1.59	1.13		A_55_P1960960	0	0.86	1	0.64
A_55_P2011325	0	0.9	1.7	0.93		A_55_P2023542	0	0.73	1.2	0.84
A_55_P2019954	0	3.08	2.85	2.21		A_55_P1987715	0	1.44	1.63	1.82
A_52_P98625	0	1.61	2.03	1.85		A_55_P2810878	0	2.55	3.12	2.99
A_52_P83733	0	0.94	2.06	1.39		A_51_P502661	0	0.58	1.18	0.8
A_55_P2200029	0	3.69	4.54	4.51		A_55_P2177623	0	1.24	1.42	1.1
A_55_P2159555	0	2.17	2.39	2.59		A_30_P01027352	0	0.52	1.7	1.39
A_55_P1999962	0	0.52	2.27	1.71		A_55_P2158498	0	1.15	1.32	1.35
A_55_P2252876	0	1.84	2.66	1.84		A_66_P140599	0	0.82	1.1	0.97
A_51_P341066	0	1.8	3.09	2.47		A_51_P181746	0	1.09	1.68	1.16
A_66_P140999	0	0.76	1.61	0.97		A_55_P2730308	0	1.68	1.78	1.86
A_30_P01033629	0	0.84	1.53	0.9		A_55_P2919664	0	0.89	1.37	1.18
A_51_P502892	0	0.46	1.1	0.63		A_55_P2101939	0	0.28	1.2	0.83
A_55_P2934782	0	0.85	1.24	1.07		A_55_P2081721	0	0.9	1.39	1.29
A_55_P2124554	0	0.55	1.91	0.94		A_52_P399175	0	1.44	2.33	2.31
A_52_P835520	0	0.78	1.17	1.1		A_55_P2147126	0	1.48	2	1.61
A_66_P134539	0	1.93	2.75	2.48		A_66_P100546	0	1.28	1.84	1.87
A_55_P2718269	0	0.85	1.01	0.55		A_66_P118262	0	0.5	1.26	1.07
A_55_P2546912	0	0.8	1.24	0.73		A_55_P2747136	0	0.69	1.21	0.76
A_55_P2931368	0	0.24	1.18	0.8		A_52_P126782	0	0.97	1.52	1.15
A_52_P593986	0	1.01	1.02	1.02		A_55_P1956457	0	0.91	1.11	1.16
A_51_P326030	0	0.93	1.34	1.07		A_51_P357877	0	1.05	1.61	1.26
A_66_P140336	0	0.85	1.25	0.94		A_66_P106546	0	0.57	1.2	0.79
A_55_P2105436	0	0.55	1.14	0.73		A_51_P334789	0	0.67	1.17	0.73
A_51_P371051	0	1.15	1.36	1.38		A_66_P125874	0	0.38	1.22	0.65
A_66_P106003	0	0.28	1.15	0.68		A_55_P2197338	0	0.64	1.36	0.75
A_52_P466799	0	0.35	1.14	0.6		A_55_P2509138	0	1.08	1.44	1.3
A_55_P2931589	0	0.57	1.53	1.11		A_51_P504214	0	4.71	4.92	3.99
A_55_P2154208	0	1.33	1.39	1.37		A_52_P167382	0	0.86	1.92	1.64
A_51_P487918	0	1.51	2.92	2.55		A_52_P136914	0	0.99	1.46	1.45
A_52_P345301	0	4.01	5.05	5.46		A_51_P267671	0	0.61	1.54	1.3
A_55_P2326507	0	0.54	1.73	1.03		A_55_P2848738	0	1.49	2.48	2
A_55_P2440651	0	0.57	1.24	0.81		A_66_P102676	0	0.43	1.21	0.85
A_66_P113952	0	0.81	1.74	1.33		A_66_P130576	0	0.49	1.16	0.88
A_55_P2359807	0	1.05	1.36	1.43		A_66_P140611	0	2.23	2.72	2.56
A_66_P101394	0	0.71	1.05	0.76		A_51_P381178	0	1.33	1.51	1.67
A_51_P219918	0	1.56	1.91	2.13		A_66_P114506	0	1.58	1.84	1.79
A_55_P2053097	0	0.35	1.17	0.7		A_66_P103690	0	2.44	4.16	3.86
A_55_P2715631	0	0.66	1.12	0.77		A_55_P2227217	0	0.58	1.95	1.52
A_66_P101881	0	1.39	3.5	2.06		A_55_P2144597	0	0.97	2.49	2.07
A_55_P1954680	0	1.05	1.16	1.12		A_51_P223404	0	0.69	1.34	1.22
A_30_P01022328	0	1.05	1.19	1.02		A_55_P2024669	0	1.32	1.39	1.5
A_51_P121198	0	1.06	1.31	1.43		A_55_P2814233	0	1	1.58	1.41
A_52_P249514	0	1.95	3.36	2.62		A_66_P103313	0	2.19	2.86	2.85
A_30_P01020003	0	1.19	1.27	1.49		A_55_P1994270	0	0.93	1.75	1.17
A_55_P2108983	0	0.6	1.2	0.85		A_52_P286520	0	0.27	1.07	0.8
A_55_P2099418	0	0.93	1.19	1.3		A_55_P2102769	0	0.72	2.11	1.72
A_51_P446112	0	1.02	1.54	1.17		A_55_P2260648	0	0.64	1.46	1.03
A_55_P2147666	0	1.66	2.51	2.15		A_66_P122382	0	1.05	1.63	1.63
A_65_P16688	0	1.47	1.98	1.83		A_55_P2727326	0	0.65	1.58	1.25
A_55_P2228122	0	1.24	2.8	2.18		A_66_P106868	0	1.12	1.57	0.56
A_55_P2293351	0	1.26	2.37	1.44		A_55_P2733192	0	0.24	1.09	0.83
A_66_P125743	0	1.22	1.89	1.82		A_52_P84353	0	0.97	1.12	1.07
A_30_P01029363	0	0.79	1.13	0.95		A_30_P01029300	0	0.69	1.4	0.78
A_55_P2305010	0	0.96	1.07	1.15		A_52_P973126	0	0.48	1.48	1.14
A_51_P376789	0	0.75	1.2	0.9		A_66_P104494	0	1.33	1.46	1.48
A_55_P2486659	0	1.44	2.25	1.7		A_55_P2096967	0	2.48	3.03	3.21
A_66_P130113	0	0.69	1.18	0.64		A_55_P2810514	0	0.68	1.03	0.97
A_55_P1973516	0	0.85	1.02	0.86		A_55_P2494138	0	0.97	1.51	1.16
A_30_P01021924	0	0.92	1.65	1.51		A_55_P1985001	0	1.7	3.01	2.43
A_51_P372702	0	1.7	3.29	2.86		A_55_P2487879	0	0.26	1.03	0.68
A_51_P453826	0	1.09	2.22	1.47		A_52_P1093529	0	1.42	2.24	2.12
A_51_P424211	0	1.13	2.57	2.21		A_30_P01030580	0	0.99	2.52	1.47
A_51_P160463	0	1.22	2.47	1.77		A_55_P2724794	0	0.85	1.64	1.32
A_55_P2036567	0	1.74	2.03	1.91		A_55_P2025954	0	1.05	1	1.07
A_55_P2058746	0	0.84	1.29	0.91		A_55_P2745613	0	1.2	2.18	1.78
A_51_P260312	0	0.35	1.11	0.71		A_55_P1954598	0	0.56	1.03	0.94
A_55_P2166681	0	1.04	1.99	1.57		A_66_P124074	0	1.03	1.5	1.37
A_55_P2063256	0	0.51	1.27	0.79		A_55_P2177371	0	0.46	1.29	0.91
A_55_P2739353	0	1.41	2.53	2		A_51_P248122	0	0.8	1.08	0.61
A_55_P2120714	0	0.45	1	0.69		A_55_P2630308	0	1.27	1.93	1.96
A_30_P01032999	0	1.47	2.35	1.2		A_55_P2729963	0	0.82	2.37	1.54
A_55_P1980287	0	0.89	1.32	1.23		A_52_P385206	0	0.65	1.1	0.87
A_66_P133659	0	0.37	1.3	0.89		A_52_P375156	0	0.87	1.4	0.92
A_55_P1961993	0	0.62	1.03	0.97		A_51_P194609	0	0.83	1.43	0.78
A_51_P169880	0	1.23	1.47	1.5		A_51_P219532	0	0.86	1.55	1.16
A_66_P104085	0	0.74	2.01	1.22		A_52_P112791	0	1.15	1.4	1.15
A_55_P1987904	0	1	1.73	1.58		A_55_P2042161	0	0.64	1.2	0.5
A_52_P151853	0	0.46	1.09	0.73		A_51_P150763	0	1.94	2.19	2.11
A_30_P01030280	0	0.71	1.17	0.67		A_55_P2180086	0	0.79	1.27	1.12
A_30_P01022294	0	1.67	2.04	2.25		A_66_P123304	0	0.47	1.27	0.88
A_51_P335104	0	0.82	1.82	1.64		A_52_P298473	0	0.53	1.07	0.96
A_52_P101852	0	0.7	1.15	0.99		A_52_P385606	0	0.5	1.3	0.91
A_52_P51024	0	1.01	1.25	1.04		A_55_P2766013	0	1.89	3.21	2.72
A_66_P132858	0	1.26	1.51	0.93		A_55_P2054280	0	5.08	7.15	7.25
A_30_P01018178	0	1.13	2.54	1.31		A_30_P01033650	0	1.16	1.88	1.77
A_55_P2017441	0	0.83	1.51	0.89		A_66_P136374	0	0.34	1.01	0.63
A_51_P358787	0	1.36	2.24	1.16		A_51_P352864	0	0.54	1.23	0.74
A_52_P517026	0	0.97	1.49	0.96		A_52_P622941	0	0.93	1.13	0.95
A_51_P296429	0	1.43	2.71	2.56		A_51_P129464	0	1.26	1.68	1.58
A_51_P466367	0	0.41	1.55	0.75		A_55_P2114437	0	1.2	2.85	1.64
A_55_P2508693	0	0.88	1.08	1.16		A_55_P2519595	0	0.36	1.11	0.72
A_52_P571805	0	1.02	1.2	1.14		A_55_P2003828	0	0.99	2.08	1.76
A_51_P506532	0	2.09	3.1	2.27		A_55_P2149274	0	0.96	1.63	1.44
A_51_P303276	0	0.93	3.08	1.82		A_55_P2510383	0	0.51	1.15	0.85
A_52_P260105	0	2.15	3.39	2.86		A_55_P2091631	0	1.3	1.65	1.61
A_52_P268852	0	3.08	2.89	2.26		A_55_P2039699	0	1.52	1.81	1.64
A_55_P2062642	0	0.34	1.12	0.75		A_55_P2057622	0	0.43	1.8	0.9
A_55_P2733772	0	1.32	1.24	0.93		A_66_P111765	0	1.54	2.74	2.14
A_55_P1962675	0	0.53	1.54	0.85		A_55_P2163398	0	0.55	1.08	0.26
A_51_P168630	0	1.56	3.36	1.32		A_55_P2721424	0	1.01	1.01	1.04
A_55_P2002757	0	2.2	2.72	2.99		A_55_P2734392	0	1.57	3.24	1.28
A_55_P1975682	0	0.79	1.51	0.92		A_65_P18313	0	1.89	2.01	2.2
A_51_P363729	0	2.16	3.1	2.09		A_55_P2028949	0	0.7	1.35	1.22
A_55_P2640895	0	0.63	1.52	0.96		A_51_P492742	0	1.74	1.71	1.3
A_55_P1965358	0	0.37	1.15	0.74		A_51_P146701	0	2.24	2.78	3
A_55_P2141544	0	1.38	1.96	0.95		A_55_P2023244	0	0.87	1	1.11
A_55_P2419854	0	1.15	1.67	1.74		A_55_P2086153	0	0.75	1.2	0.55
A_55_P2121392	0	1.13	2.03	1.34		A_52_P569549	0	1.46	1.52	1.62
A_55_P2744777	0	0.93	1.61	1.38		A_51_P517245	0	0.86	1.07	1.17
A_55_P2159869	0	1.42	1.78	1.32		A_55_P2534859	0	1.02	1.96	1.3
A_66_P124120	0	0.55	1.04	0.58		A_66_P137336	0	0.97	2.57	2.19
A_52_P161630	0	1.98	2.14	1.87		A_55_P2922118	0	0.6	1.53	0.64
A_55_P2107627	0	1.66	1.67	1.35		A_30_P01032485	0	1.17	1.14	1.06
A_55_P2850209	0	0.8	1.04	0.78		A_51_P317214	0	1.12	1.68	1.28
A_55_P2727296	0	2.37	3.78	3.11		A_51_P477682	0	1.11	1.43	1.2
A_55_P2811535	0	1.35	2.47	1.41		A_55_P1955517	0	0.61	1.1	0.87
A_66_P135719	0	0.5	1.29	0.98		A_52_P614777	0	3.18	2.97	3.2
A_55_P1966804	0	1.45	1.77	1.33		A_51_P220813	0	1.21	1.32	1.09
A_51_P317433	0	0.92	1.71	1.16		A_55_P1963300	0	1.13	2.34	2.11
A_66_P133112	0	0.39	1.08	0.49		A_55_P2046852	0	2.56	2.51	1.83
A_55_P2098100	0	0.37	1.25	0.87		A_55_P2087671	0	0.97	1.3	1.3
A_52_P88695	0	1.08	1	1.02		A_52_P154800	0	2.03	2.36	2.6
A_51_P511899	0	0.51	1.09	0.7		A_55_P1964183	0	2.15	2.8	2.66
A_55_P2003502	0	0.44	1.25	0.7		A_66_P136601	0	0.77	1.33	0.95
A_55_P2715171	0	0.49	1	0.69		A_55_P2022805	0	0.78	1.25	1.22
A_55_P2042713	0	0.81	1.37	1.16		A_55_P2742630	0	1.08	1.3	1.18
A_30_P01021426	0	0.63	1.18	0.47		A_51_P143232	0	0.67	1.17	1.11
A_52_P406258	0	1.43	1.59	1.68		A_52_P405177	0	0.88	1.06	1.19
A_66_P118639	0	0.27	1.27	0.8		A_55_P1986351	0	0.86	1.45	1.21
A_66_P130115	0	0.79	1.25	1.03		A_52_P418766	0	1.01	1.92	1.78
A_55_P2508143	0	1.63	2.21	2.14		A_52_P218058	0	1.36	1.88	1.51
A_30_P01026395	0	0.23	1.08	0.56		A_52_P346033	0	1.16	1.74	1.66
A_52_P614336	0	0.91	0.91	1		A_30_P01021586	0	0.73	1.85	1.11
A_66_P134326	0	2.61	4.67	4.02		A_55_P2578970	0	1.06	1.34	0.71
A_55_P2891886	0	0.91	1.19	0.54		A_30_P01023697	0	1.86	2.52	2.28
A_55_P2036839	0	0.81	1.74	1.22		A_52_P220163	0	0.71	1.75	1.2
A_66_P105439	0	0.71	1.4	1.07		A_55_P1961140	0	0.56	1.28	1.06
A_55_P2084533	0	0.36	1.12	0.67		A_66_P120664	0	0.75	1.54	1.12
A_55_P2737742	0	0.62	1.3	1.01		A_51_P515452	0	1.35	1.68	1.33
A_30_P01032171	0	0.56	1.18	0.51		A_52_P671543	0	1.14	1.35	1.21
A_66_P120374	0	1.09	1.37	1.1		A_55_P2108032	0	1.86	1.9	1.45
A_55_P2085994	0	0.56	1.05	0.65		A_55_P2131088	0	0.82	1.64	1.17
A_55_P2736335	0	1.27	2.17	2.06		A_55_P2044967	0	0.44	1.73	1.21
A_55_P2425342	0	0.78	1.06	0.66		A_66_P108680	0	0.19	1.54	0.99
A_55_P2717787	0	0.59	1.17	0.71		A_51_P211108	0	0.61	1.03	0.35
A_55_P1966573	0	0.95	1.28	1.27		A_55_P2176838	0	1.74	1.61	1.36
A_52_P461313	0	1.62	2.11	1.86		A_51_P348227	0	0.67	1.06	0.49
A_55_P2741316	0	1.05	1.27	1.42		A_55_P2487654	0	1.02	1.33	1.22
A_51_P358700	0	0.4	1.41	0.88		A_55_P2063316	0	1.9	2.04	1.7
A_30_P01028243	0	1.96	2.85	2.68		A_65_P11748	0	0.37	1.57	0.94
A_30_P01022005	0	1.37	1.51	1.66		A_55_P2389818	0	0.67	1.22	0.96
A_51_P453043	0	1.78	2.18	1.72		A_55_P2009498	0	1.23	2.87	2.47
A_55_P1978166	0	1.15	1.56	1.39		A_55_P2802769	0	1.34	2.42	2.19
A_55_P2506055	0	1	1.15	0.65		A_55_P2720565	0	0.27	1.43	0.98
A_52_P671625	0	1.32	2.08	1.97		A_55_P2492903	0	1.39	1.52	1.77
A_66_P118929	0	1.71	3.04	1.41		A_55_P1954266	0	0.75	1.04	1.05
A_52_P503796	0	1.66	3.14	2.35		A_66_P137012	0	1.46	2.99	2.53
A_66_P128947	0	1.52	3.18	2.4		A_55_P1965821	0	1.29	1.67	1.49
A_51_P488333	0	1.14	1.14	0.9		A_51_P325247	0	0.56	1.15	1.04
A_52_P210123	0	2.14	3.57	3.34		A_55_P2915497	0	0.69	1.77	1.23
A_55_P2724769	0	1.36	2.03	1.96		A_51_P319022	0	1.49	1.49	1.26
A_55_P1989991	0	0.74	1.25	1.07		A_51_P250689	0	1.21	1.32	1.25
A_55_P2503156	0	0.41	1.49	1.02		A_55_P2060386	0	2.32	3.16	2.69
A_55_P1962284	0	0.45	1.47	1.1		A_52_P586004	0	1.49	1.57	1.67
A_55_P2074836	0	1.09	1.78	1.63		A_55_P2332194	0	1.24	2.11	2.03
A_52_P198837	0	0.84	1.1	0.86		A_66_P118098	0	1.28	1.35	1.31
A_55_P2935441	0	0.77	1.64	1.27		A_55_P2065394	0	0.83	1.02	0.71
A_55_P2238059	0	1.34	1.22	1.21		A_51_P407638	0	1.73	2.28	2.06
A_52_P290098	0	1.44	2.72	2.2		A_52_P659514	0	0.35	1.12	0.5
A_55_P2739449	0	0.65	1.02	0.95		A_66_P137861	0	1.86	2.21	2.38
A_55_P2739961	0	1.13	1.24	1.43		A_55_P1968395	0	0.53	1.43	0.82
A_55_P2046143	0	0.93	1.08	0.97		A_52_P211759	0	1.11	2.02	1.27
A_52_P590756	0	1.75	2.13	2.35		A_55_P2057070	0	4.59	5.25	5.4
A_66_P102719	0	0.68	1.13	1.07		A_52_P67983	0	1	1.1	0.93
A_55_P2131672	0	0.53	1.04	0.89		A_51_P101375	0	2.01	2.85	2.53
A_30_P01032711	0	0.97	1.87	0.98		A_52_P142520	0	2.24	3.32	3.07
A_51_P324228	0	1.12	1.32	1.41		A_51_P157976	0	0.62	1.17	1.09
A_52_P278566	0	0.42	1.03	0.56		A_66_P139220	0	0.92	1.01	0.9
A_55_P2072631	0	1.81	1.74	1.52		A_52_P670165	0	3.57	3.64	2.74
A_55_P2744374	0	1.41	1.48	1		A_66_P116120	0	0.92	1.02	0.85
A_55_P1985428	0	0.82	1.4	1.04		A_55_P2124140	0	2.56	3.55	3.37
A_30_P01023020	0	1.23	1.37	0.85		A_51_P138879	0	0.57	1.09	1.03
A_52_P377416	0	1.38	1.47	1.31		A_66_P132253	0	1.17	1.12	1.06
A_55_P2168549	0	1.18	1.23	1.43		A_51_P464981	0	0.74	1.15	0.79
A_66_P138445	0	0.31	1.14	0.56		A_30_P01028070	0	0.23	1.21	0.65
A_66_P108740	0	1.32	1.32	1.23		A_55_P2483821	0	0.53	1.4	0.53
A_52_P456490	0	0.59	1.03	0.95		A_66_P123521	0	0.34	1.01	0.6
A_55_P2012874	0	0.63	1.24	0.45		A_55_P2059035	0	3	4.37	4.5
A_30_P01024551	0	1.8	1.86	0.92		A_55_P2074694	0	1.05	1.59	1.6
A_55_P2719204	0	0.65	1.36	0.56		A_55_P2154235	0	0.67	1.08	1.07
A_51_P376057	0	0.75	1.17	0.97		A_51_P206665	0	0.76	1.07	0.71
A_52_P328102	0	0.82	1.09	1.11		A_55_P2727988	0	0.46	1.58	1.2
A_30_P01024807	0	0.65	1.01	0.64		A_55_P2153621	0	1.6	2.04	2.26
A_52_P610639	0	0.62	2.43	1.51		A_30_P01032900	0	2.7	3.69	3.1
A_66_P127787	0	1.72	1.8	1.9		A_52_P154026	0	0.3	1.18	0.86
A_52_P630563	0	0.86	1.19	1.21		A_55_P2934777	0	0.38	1.02	0.65
A_52_P407755	0	1.39	1.34	0.95		A_66_P129600	0	0.46	1.59	0.8
A_55_P2108248	0	1.54	1.59	1.53		A_55_P2162825	0	2.34	2.5	2.69
A_30_P01029446	0	0.72	1.21	0.87		A_55_P2287611	0	1.23	1.19	0.67
A_55_P2831588	0	1.39	1.53	1.38		A_55_P2099881	0	0.63	1.34	1.21
A_55_P2743700	0	0.44	1.17	0.99		A_55_P1998656	0	0.25	1.07	0.73
A_52_P263092	0	0.34	1.22	0.8		A_51_P202633	0	0.4	1.09	0.85
A_55_P1994418	0	0.29	1.38	0.93		A_51_P323148	0	0.98	1.38	1.24
A_52_P230650	0	0.63	1.35	1.09		A_30_P01025053	0	0.64	1.13	0.53
A_52_P222624	0	1.61	2.01	2.16		A_52_P625061	0	0.79	1.15	0.67
A_51_P507778	0	0.63	1.58	1.18		A_30_P01022866	0	0.6	1.06	0.8
A_51_P446003	0	0.83	1.32	0.95		A_51_P476261	0	0.8	1.39	1.07
A_51_P309170	0	1.29	1.17	0.86		A_52_P51468	0	1.72	2.38	2.54
A_55_P2096043	0	1.89	2.51	2.46		A_55_P2274607	0	1.28	1.95	1.91
A_51_P134262	0	1.21	1.2	1.23		A_30_P01022168	0	0.27	1.22	0.65
A_51_P132685	0	0.91	1.09	0.85		A_55_P2733562	0	0.41	1.19	0.53
A_55_P2925077	0	1.22	2.15	1.55		A_51_P267986	0	1.04	1.57	1.31
A_52_P553560	0	1.29	1.51	1.62		A_55_P2012780	0	0.57	1	0.95
A_55_P1982762	0	0.8	0.93	1.03		A_51_P132718	0	0.45	1.02	0.85
A_51_P473533	0	1.38	1.61	1.29		A_55_P2114498	0	1.06	1.74	1.64
A_55_P1967216	0	1.41	1.81	1.93		A_55_P1989663	0	0.81	1.95	1.72
A_30_P01030500	0	1.08	2.38	1.69		A_55_P2381821	0	1.24	1.39	0.81
A_66_P128172	0	0.57	1.64	1.06		A_30_P01025376	0	0.58	1.84	1
A_55_P2730611	0	1.07	1.58	1.6		A_55_P2006018	0	0.35	1.04	0.82
A_51_P258125	0	0.8	1.62	1.47		A_52_P427640	0	1.35	2.2	1.45
A_55_P2731521	0	2.45	2.46	2.19		A_52_P132165	0	1.1	1.62	1.49
A_66_P102436	0	0.78	1.46	0.33		A_51_P445211	0	1.29	1.9	0.66
A_52_P575178	0	0.84	1.33	1.2		A_51_P283266	0	1.29	1.92	1.31
A_55_P2519295	0	1.78	1.7	1.67		A_55_P2869346	0	0.47	1.09	0.55
A_55_P1994550	0	0.41	1.14	0.77		A_51_P424722	0	1.04	1.42	1.51
A_52_P132591	0	0.92	1.8	1.12		A_51_P339380	0	0.75	1.3	1.1
A_51_P128775	0	1.38	1.64	1.36		A_66_P124718	0	1.65	1.95	1.44
A_55_P2171086	0	1.36	1.96	1.6		A_66_P111208	0	1.9	2.05	2.36
A_52_P117352	0	1.93	1.76	1.63		A_52_P528430	0	0.53	1.2	0.82
A_66_P129327	0	1.02	1.63	1.18		A_52_P173442	0	1.74	2.67	2.48
A_55_P2255944	0	1.01	1.05	1.18		A_51_P292368	0	1.53	2.65	2.26
A_66_P111285	0	1.72	2.16	2.14		A_66_P134898	0	0.53	1.09	0.48
A_55_P2030771	0	0.87	1.72	1.22
A_55_P2831148	0	0.89	1.27	1.13
A_30_P01021590	0	0.36	1.05	0.71
A_52_P439263	0	2.28	2.54	2.8
A_52_P440627	0	1.3	1.73	1.57
A_55_P2589872	0	1.85	3.6	3.1
A_52_P77867	0	0.67	1.2	0.99
A_55_P2109744	0	0.81	1.26	1.01
A_55_P2738887	0	0.48	1.1	0.87
A_55_P2112245	0	1.07	1.88	1.59
A_52_P641758	0	1.16	1.48	1.61
A_55_P2882083	0	1.14	2.08	0.84
A_55_P1999202	0	0.51	1.44	0.91
A_51_P250445	0	1.08	1.75	1.57
A_51_P155458	0	1.01	1.93	1.73
A_55_P2083396	0	1.59	1.83	1.65
A_30_P01028474	0	1.21	1.21	0.85
A_66_P129523	0	1.96	2.83	2.51
A_55_P2032730	0	1.61	1.64	1.78
A_55_P2038697	0	0.68	1.05	0.92
A_66_P127605	0	0.9	1.73	1.32
A_55_P2768695	0	1.21	1.48	1.02
A_65_P02929	0	0.74	1.02	0.94
A_55_P2324976	0	1.03	1.52	1.04
A_55_P2744898	0	1.72	2.07	2.06
A_51_P112308	0	1.29	2.13	1.6
A_66_P138355	0	1.89	2.5	2.35
A_30_P01018499	0	1.6	1.94	1.67
A_52_P491073	0	0.91	1.03	1
A_30_P01024043	0	2.76	3.06	2.98
A_55_P2736325	0	1.19	2.57	1.9
A_55_P2016976	0	0.66	1.03	0.98
A_55_P2138966	0	2.04	2.46	2.01
A_55_P1962209	0	0.83	1.1	1.06
A_52_P163201	0	1.16	1.83	1.32
A_30_P01017782	0	1.07	1.77	1.52
A_55_P2740843	0	1.25	2.71	1.53
A_55_P2729803	0	0.77	1.28	1.15
A_55_P1953961	0	0.63	1.16	0.93
A_55_P2740449	0	0.4	1.19	0.86
A_65_P04468	0	1.54	1.88	1.85
A_51_P495581	0	2.5	2.77	3.22
A_55_P2011610	0	0.85	1.67	0.84
A_52_P996384	0	0.4	1.17	0.64
A_55_P2099560	0	1.52	1.55	1.79
A_55_P2484475	0	0.67	1.63	1.4
A_55_P2754164	0	0.53	1.23	1.08
A_51_P236991	0	2.15	2.59	1.59
A_55_P2333061	0	0.4	1.42	0.84
A_55_P1953928	0	0.58	1.11	0.74
A_51_P240421	0	0.67	1.02	0.96
A_55_P2166524	0	1.65	1.82	1.81
A_51_P310862	0	1.92	1.75	1.74
A_52_P398673	0	0.66	1.67	1.07
A_30_P01023241	0	0.7	1.1	0.99
A_55_P2257765	0	0.82	1.24	0.99
A_55_P2013251	0	1.31	1.23	1
A_55_P1953336	0	0.54	1.35	0.84
A_51_P194498	0	1.47	1.48	0.97
A_65_P04273	0	0.97	1.82	1.57
A_55_P1999511	0	0.72	1.85	1.44
A_51_P154196	0	1.09	1.53	1.36
A_52_P349477	0	0.93	1.53	1.41
A_66_P130273	0	1.58	1.78	1.04
A_55_P2116385	0	1.6	2.14	2.29
A_52_P337910	0	1.29	1.98	2.03
A_51_P200875	0	1.04	2.28	1.97
A_55_P2930088	0	1.33	1.85	1.73
A_55_P2838480	0	0.54	1.38	0.57
A_51_P492410	0	1.39	1.81	1.76
A_55_P2151428	0	1.02	2.17	1.03
A_55_P1989296	0	1.58	3.05	2.81
A_55_P2234744	0	0.76	1.82	1.39
A_55_P1988388	0	0.62	1.01	0.68
A_66_P113974	0	0.68	1.2	0.85
A_66_P125541	0	0.63	1.37	0.82
A_51_P113274	0	0.69	1.31	1.18
A_55_P1992408	0	1.33	2.36	1.47
A_66_P119048	0	0.57	1.94	0.94
A_30_P01028749	0	0.87	1.16	1.15
A_55_P2510268	0	1.94	1.96	1.29
A_66_P132472	0	0.31	1.22	0.72
A_55_P2805063	0	0.66	1.3	1.17
A_52_P547491	0	1.94	2.1	2.04
A_55_P2007088	0	1.13	1.16	0.72
A_55_P2180735	0	0.44	1.28	0.7
A_51_P231549	0	1.38	1.39	1.49
A_30_P01028975	0	0.67	1.59	1
A_30_P01026474	0	0.68	1.46	1.26
A_30_P01021287	0	0.29	1.18	0.73
A_66_P116092	0	0.91	1.05	0.84
A_55_P2742196	0	0.61	1.18	1.06
A_30_P01032303	0	2.66	4.2	3.12
A_55_P2924238	0	1.54	1.73	1.8
A_55_P2603690	0	1.04	1.09	1.25
A_55_P2780833	0	0.53	1.41	1.14
A_30_P01030823	0	0.23	1.06	0.75
A_55_P2935382	0	1.65	2.11	1.98
A_52_P315837	0	1.25	1.8	1.46
A_30_P01032455	0	0.79	1.33	1.16
A_55_P2720410	0	1.62	2.11	1.76
A_55_P2396312	0	1.26	1.57	1.11
A_55_P2912682	0	0.16	1.13	0.77
A_55_P2613836	0	0.52	1.36	0.91
A_55_P2734277	0	2.45	3.39	2.8
A_55_P2923350	0	0.95	1.13	0.82
A_52_P358505	0	0.78	1.18	1.1
A_30_P01027776	0	0.97	1.38	1.17
A_66_P123910	0	0.98	1.66	1.33
A_55_P2183668	0	0.68	1.16	0.99
A_30_P01022518	0	0.89	1.41	0.51
A_52_P179583	0	0.93	1.13	1.09
A_55_P2021420	0	0.35	1.07	0.78
A_55_P2729328	0	1.17	1.86	1.64
A_52_P524227	0	0.79	1.15	0.71
A_66_P119652	0	0.96	2.16	1.14
A_66_P100307	0	0.59	1.26	0.99
A_52_P432570	0	2.32	4.13	3.7
A_55_P2923638	0	1.66	2.22	2.28
A_55_P2035549	0	1.13	2.31	2.12
A_55_P2132034	0	1.01	1.49	1.19
A_55_P2736380	0	0.5	1.1	0.35
A_55_P2044593	0	0.98	1.57	1.46
A_52_P124173	0	1.27	1.5	1.24
A_51_P517672	0	0.66	1.19	1.13
A_66_P119956	0	0.71	1.13	1.1
A_65_P20685	0	1.19	1.27	0.87
A_52_P73436	0	1.52	2.6	2.38
A_55_P2040534	0	0.46	1.33	0.9
A_52_P88793	0	1.5	1.91	1.88
A_66_P138447	0	0.97	1.55	1.29
A_30_P01017525	0	0.67	1.37	0.98
A_52_P134966	0	0.96	0.95	1.03
A_55_P2003236	0	0.84	1.73	1.28
A_55_P2714617	0	0.55	1.47	1.04
A_52_P676589	0	2.08	2.08	2.21
A_51_P237129	0	0.64	1.36	1.23
A_55_P2070494	0	0.76	1.33	1.03
A_55_P2045278	0	1.23	1.84	1.31
A_30_P01026071	0	1.28	2.66	1.23
A_55_P2051716	0	1.86	2.04	2.39
A_30_P01019026	0	0.7	1.75	1.45
A_51_P489887	0	1.3	2	2.05
A_66_P103264	0	1.07	1.61	1.05
A_30_P01030606	0	0.52	1.06	0.62
A_55_P2000853	0	0.73	1.04	0.99
A_66_P133405	0	0.38	1.17	0.76
A_55_P2716731	0	0.66	1.02	0.81
A_66_P133129	0	0.95	1.14	1.06
A_51_P488730	0	0.94	1.29	1.07
A_55_P1952274	0	1.86	2.91	2.83
A_30_P01030206	0	0.54	1.17	0.67
A_52_P228899	0	1.17	1.74	1.26
A_51_P321046	0	2.6	2.66	2.56
A_30_P01027714	0	0.97	1.41	1.29
A_55_P2129776	0	0.94	1.84	1.48
A_30_P01026830	0	0.43	1.44	0.92
A_30_P01029192	0	0.55	1.04	0.82
A_66_P139959	0	0.59	1.39	0.94
A_55_P2777110	0	0.62	1.49	0.89
A_66_P101417	0	0.23	1.36	0.91
A_66_P136637	0	0.56	1.24	0.68
A_52_P84901	0	1.25	2.06	1.87
A_55_P2730372	0	0.75	1.51	1.13
A_55_P2731771	0	0.81	1.02	0.72
A_66_P117576	0	0.66	2.12	1.03
A_55_P2322139	0	1.13	1.06	0.9
A_55_P1979252	0	1.04	1.58	1.28
A_55_P2142072	0	1.31	1.25	0.97
A_51_P150678	0	1.63	2.18	2.25
A_66_P136653	0	0.59	1.2	1.02
A_52_P503361	0	0.93	2.1	1.85
A_66_P118141	0	0.54	1.12	0.82
A_51_P364328	0	0.7	1.07	0.73
A_55_P2912877	0	0.98	1.8	1.39
A_52_P303904	0	0.89	1.7	1.42
A_52_P637199	0	0.69	1.8	1.27
A_51_P349727	0	1.73	2.29	2.37
A_55_P1982499	0	1.6	1.71	1.63
A_51_P300817	0	0.65	1.23	0.92
A_51_P385043	0	0.67	1.04	0.9
A_66_P107946	0	1.11	2.14	1.44
A_55_P2508578	0	0.48	2.45	1.79
A_66_P128453	0	0.78	2.01	0.91
A_52_P105840	0	1.16	1.6	1.23
A_30_P01019649	0	0.68	2.3	1.42
A_52_P182006	0	0.79	1.15	1.12
A_30_P01022179	0	0.59	1.18	0.8
A_30_P01019442	0	1.78	2.72	1.74
A_55_P2732713	0	1.21	1.44	1.6
A_51_P289697	0	0.89	1.85	1.61
A_55_P1957144	0	0.22	1.01	0.67
A_66_P124607	0	0.61	1.55	1.07
A_30_P01030493	0	0.61	1.8	0.83
A_55_P2258832	0	0.95	1.26	1.03
A_55_P2744464	0	1.26	1.69	1.63
A_30_P01029403	0	1.01	1.65	1.29
A_55_P2086820	0	0.57	1.55	1.15
A_30_P01022555	0	1.22	1.54	1.1
A_55_P2026761	0	1.35	1.73	1.27
A_52_P22781	0	1.39	1.72	1.57
A_65_P12137	0	1.07	1.24	1.39
A_55_P2649823	0	1.03	1.21	0.97
A_51_P367780	0	1.65	2.56	2.45
A_55_P2305274	0	0.49	1.16	0.79
A_55_P2931383	0	0.43	1.5	1.17
A_51_P419613	0	0.54	1.09	0.63
A_52_P208802	0	0.92	1.4	0.89
A_55_P2935381	0	1.75	2.09	2.07
A_55_P2713860	0	0.94	1.98	1.37
A_51_P299062	0	1.3	2.97	1.27
A_55_P2603993	0	0.85	1.42	1.37
A_55_P2311208	0	1.29	2.26	1.91
A_55_P2080756	0	0.31	1.4	0.81
A_52_P231075	0	1.82	1.64	1.5
A_55_P2047962	0	2.04	2.27	2.01
A_55_P2735725	0	0.89	1.45	0.54
A_51_P285462	0	0.42	1.02	0.73
A_52_P374947	0	0.37	1.42	0.86
A_52_P29953	0	1.77	2.56	2.49
A_55_P2739348	0	1.63	2.4	1.94
A_55_P2162890	0	1.29	1.71	1.57
A_51_P258848	0	1.6	1.93	1.76
[truncated: 441 more rows]

## Sheet: Profile 23
ProbeName	PO EN	1W EN	3W EN	5W EN		ProbeName	PO AN	1W AN	3W AN	5W AN
A_52_P1132414	0	0.89	1.87	2.25		A_52_P1132414	0	0.75	1.67	2.3
A_55_P2744310	0	0.78	1.42	1.49		A_55_P2091691	0	0.53	0.93	1.24
A_52_P457839	0	0.95	2.71	2.37		A_52_P457839	0	0.04	1.69	1.77
A_51_P359603	0	1.18	1.87	2.21		A_51_P359603	0	0.99	1.59	1.78
A_66_P126719	0	0.9	2.1	1.92		A_66_P126719	0	0.76	2.1	1.89
A_52_P545613	0	0.5	1.69	2.4		A_52_P545613	0	0.13	0.79	1.43
A_55_P1994302	0	0.97	1.01	1.28		A_55_P1994302	0	0.78	1.21	1.52
A_52_P40954	0	2.07	3.84	3.87		A_52_P107769	0	0.39	0.79	1.04
A_55_P2730028	0	0.48	0.9	1.2		A_52_P40954	0	1.52	3.01	3.48
A_55_P2797255	0	0.06	1.49	1.99		A_55_P2842837	0	0.26	0.93	1.17
A_55_P1981336	0	0.57	1.64	1.43		A_55_P2731106	0	0.31	1.39	1.8
A_55_P2487504	0	1.44	1.47	1.98		A_55_P2797255	0	0.19	1.61	2.17
A_55_P2043509	0	0.78	1.79	2.5		A_55_P1981336	0	0.43	1.4	1.24
A_51_P144264	0	0.18	1.24	1.18		A_66_P128024	0	0.44	0.49	1.1
A_52_P676063	0	0.58	0.88	1.18		A_66_P119174	0	0.85	1.47	2.08
A_66_P119174	0	1.07	1.98	2.23		A_52_P71544	0	0.8	1.2	1.61
A_55_P2733467	0	1.24	1.23	1.75		A_52_P445387	0	0.23	0.97	1.04
A_52_P71544	0	0.96	1.2	1.41		A_51_P362429	0	0.18	1.21	1.81
A_51_P237752	0	0.42	1.41	1.54		A_51_P237752	0	-0.03	1.02	1.34
A_51_P140017	0	1.06	1.75	2.24		A_66_P121171	0	0.59	1.09	1.48
A_52_P107936	0	0.46	1.34	1.17		A_51_P140017	0	0.27	1	1.15
A_51_P272323	0	0.51	2.07	4.08		A_55_P2733222	0	0.44	1.42	1.6
A_52_P40257	0	1.25	2.49	3.33		A_52_P40257	0	1.03	2.45	2.95
A_51_P127297	0	0.57	2.44	2.73		A_51_P127297	0	0	1.58	1.88
A_52_P138822	0	0.12	0.95	1.25		A_66_P105965	0	4.1	5.59	6.32
A_66_P104320	0	0.78	1.41	1.71		A_52_P138822	0	0.36	1.06	1.04
A_55_P2123942	0	0.98	1.51	1.86		A_66_P104320	0	0.58	1.17	1.45
A_55_P2723230	0	0.63	1.52	1.43		A_55_P2123942	0	0.99	1.5	1.97
A_55_P2501239	0	2.25	5.17	5.96		A_55_P2723230	0	0.84	1.74	1.83
A_55_P1981909	0	1.04	2.03	2.28		A_55_P2013043	0	2.12	2.85	3.22
A_52_P18922	0	0.59	1	1.29		A_55_P1981909	0	1.21	1.87	2.2
A_51_P354038	0	0.7	0.92	1.03		A_52_P593853	0	0.06	1.78	1.88
A_30_P01026599	0	0.47	1.29	1.12		A_55_P2219581	0	0.42	1.13	1.28
A_55_P2017759	0	1.65	2.08	2.38		A_51_P354038	0	0.81	1.15	1.3
A_66_P127299	0	1.24	2.17	2.54		A_51_P189272	0	2.05	4.07	4.16
A_55_P2091551	0	0.96	1.64	1.93		A_55_P2898142	0	0.95	1.32	1.53
A_55_P2197638	0	1.76	2.96	3.37		A_55_P2017759	0	1.11	1.83	2.05
A_55_P1990668	0	0.52	0.94	1.1		A_55_P2020896	0	0.3	0.91	1.43
A_55_P2520428	0	0.59	1.03	1.23		A_52_P631189	0	0.58	0.85	1.15
A_51_P187507	0	1.03	1.44	1.71		A_52_P68235	0	1.05	1.37	1.71
A_55_P1988970	0	0.96	2.24	2.26		A_55_P2091551	0	0.51	1.08	1.3
A_52_P400999	0	0.85	1.67	1.84		A_51_P343757	0	0.31	1.07	0.93
A_55_P2895776	0	0.82	2.74	3.49		A_55_P2197638	0	1.81	3.08	3.4
A_66_P124472	0	1.38	2.12	2.31		A_55_P2214348	0	1.18	2.54	3.08
A_51_P415126	0	2.32	3.23	3.58		A_55_P1988970	0	0.92	2.2	2.11
A_65_P09765	0	0.87	0.88	1.38		A_52_P400999	0	0.43	1.3	1.71
A_66_P116640	0	0.61	0.68	1.02		A_55_P2895776	0	0.75	1.75	2.58
A_51_P226269	0	0.95	3.26	3.52		A_66_P124472	0	1.63	2.34	2.64
A_55_P2003793	0	0.8	1	1.23		A_51_P415126	0	1.81	2.63	3.43
A_55_P1992234	0	0.83	0.98	1.54		A_51_P426246	0	0.53	1.01	1.08
A_51_P267441	0	4.23	8.31	9.31		A_51_P226269	0	0.58	2.97	3.56
A_52_P52849	0	-0.2	1.54	2.64		A_51_P267441	0	2.46	5.95	7.46
A_55_P2101585	0	0.9	2.1	2.48		A_55_P2101585	0	1.09	2.06	2.13
A_51_P110471	0	0.2	0.92	1		A_52_P237102	0	0.59	0.76	1.04
A_66_P136787	0	1.02	1.86	2.11		A_66_P136787	0	0.97	1.5	1.81
A_51_P312336	0	0.71	2.21	2		A_55_P2647095	0	1.32	1.69	1.94
A_66_P137782	0	1.54	2.05	2.3		A_52_P390844	0	0.69	1.56	1.72
A_51_P284665	0	1.04	2.36	2.29		A_51_P312336	0	1.22	1.66	1.99
A_55_P1987409	0	0.52	1.63	1.55		A_51_P284665	0	0.97	2.26	2.4
A_55_P2716281	0	1.1	1.47	1.66		A_52_P142327	0	1.57	2.74	2.79
A_55_P2024841	0	1.18	1.94	2.33		A_55_P1987409	0	0.69	1.85	1.81
A_51_P335569	0	3.31	5.06	5.42		A_55_P2114074	0	0.53	1.65	1.96
A_55_P2020143	0	0.53	0.98	1.16		A_55_P2716281	0	-0.01	0.97	1.28
A_66_P114206	0	0.6	1.57	1.65		A_55_P2024841	0	1.06	1.99	2.22
A_52_P350616	0	0.59	1	1		A_51_P335569	0	2.11	4.51	5.35
A_51_P295701	0	0.57	1.2	1.9		A_66_P123318	0	1.64	1.76	2.76
A_30_P01032270	0	1.09	3.05	2.62		A_55_P2766239	0	0.92	4.06	3.95
A_66_P138457	0	1.18	1.47	1.92		A_55_P2716521	0	0.23	1.19	1.33
A_55_P2234704	0	1.13	2	2.48		A_51_P500344	0	0.63	1.59	1.65
A_52_P577208	0	0.48	1.48	1.57		A_51_P295701	0	0.28	0.83	1.72
A_52_P11618	0	0.59	1.62	1.83		A_66_P136460	0	0.91	1.53	1.67
A_55_P2728800	0	0.49	3.77	3.57		A_30_P01032270	0	1.58	2.98	2.88
A_55_P2012815	0	0.8	1.67	1.74		A_66_P138457	0	1.03	1.26	1.52
A_52_P244572	0	0.48	1.03	0.97		A_55_P2068822	0	0.27	1.46	1.16
A_52_P246749	0	0.4	0.88	1.31		A_55_P2728800	0	0.39	3.59	3.82
A_55_P2132549	0	1.64	2.4	3.09		A_55_P2012815	0	0.49	1.63	1.89
A_55_P2508918	0	1.28	2.03	2.45		A_52_P364130	0	0.52	1.08	1.06
A_55_P2075191	0	1.21	1.79	1.98		A_30_P01026550	0	0.12	1.02	1.2
A_51_P338397	0	0.32	1.08	1.1		A_52_P244572	0	0.55	1.09	1.23
A_52_P516091	0	0.44	1.66	1.38		A_52_P670812	0	0.77	1.56	1.56
A_51_P427828	0	0.88	2.26	2.34		A_52_P246749	0	0.43	0.99	1.16
A_52_P537827	0	-0.02	4.68	5.1		A_51_P190869	0	0.77	1.67	1.95
A_66_P113438	0	0.25	1.55	4.22		A_55_P2806144	0	0.42	1.25	1.38
A_51_P303424	0	1.86	2.77	2.99		A_52_P514352	0	0.98	1.88	2.04
A_55_P2923643	0	0.56	0.74	1.34		A_55_P2064351	0	0.22	2.35	2.66
A_66_P121304	0	0.59	0.72	1.17		A_55_P2075191	0	0.99	1.31	1.77
A_55_P2122604	0	0.08	2.74	3.61		A_51_P338397	0	0.1	1.19	1.3
A_55_P1961260	0	0.43	1.06	1.48		A_55_P2740188	0	0.2	0.59	1
A_51_P102257	0	0.35	1.33	1.78		A_51_P285779	0	0.28	1.27	1.39
A_55_P2044580	0	1.45	1.73	2.34		A_51_P427828	0	1.21	2.17	2.26
A_52_P578732	0	2.37	3.42	4.37		A_52_P537827	0	0.8	3.96	4.57
A_66_P105927	0	0.72	1.25	1.33		A_66_P140531	0	0.56	0.83	1.06
A_55_P2045916	0	1.09	1.75	2.63		A_30_P01022945	0	0.99	0.98	1.46
A_55_P2815434	0	0.3	1.19	1.25		A_55_P2931347	0	0.26	1.98	1.48
A_52_P553316	0	0.67	0.97	1.02		A_55_P2122604	0	0.23	1.67	2.03
A_51_P111902	0	0.38	0.46	1.18		A_51_P398723	0	0.38	0.98	1.55
A_52_P624434	0	0.48	1.04	1.11		A_55_P2044580	0	1.83	1.96	2.95
A_52_P59579	0	0.84	1.24	1.47		A_52_P578732	0	1.48	3.58	3.76
A_52_P656024	0	1.45	1.92	2.16		A_66_P105927	0	0.67	0.76	1.26
A_55_P2064321	0	0.7	2.1	2.47		A_55_P2045916	0	0.55	1.3	2.47
A_51_P354077	0	0.76	0.91	1.39		A_66_P136077	0	0.86	1.03	1.39
A_52_P403443	0	0.64	1.61	1.59		A_55_P2815434	0	0.34	1.01	1.1
A_66_P128904	0	0.75	1.01	1.36		A_52_P59579	0	0.52	1.04	1.46
A_55_P2743289	0	0.48	1.88	2.44		A_52_P656024	0	1.54	2.04	2.23
A_66_P132180	0	0.45	0.93	1.03		A_55_P2047196	0	1.55	2.2	2.44
A_55_P2020577	0	-0.03	0.66	1.1		A_55_P2064321	0	0.43	1.39	2.23
A_55_P2113466	0	0.2	1.05	0.87		A_66_P108392	0	0.78	1.44	1.53
A_52_P201391	0	0.13	1.91	3.33		A_51_P354077	0	0.1	0.35	1.04
A_51_P444290	0	1.01	1.96	3.42		A_52_P403443	0	0.59	1.57	1.93
A_65_P04373	0	1.11	2.46	2.34		A_66_P128904	0	0.55	0.96	1.65
A_55_P2080021	0	0.85	1.54	2		A_30_P01031145	0	1.52	1.86	2.28
A_55_P2113210	0	1.6	3.56	3.67		A_55_P2743289	0	0.89	1.4	2.1
A_52_P541270	0	1.53	3.24	3.61		A_51_P444290	0	0.82	1.38	2.69
A_55_P2192633	0	1.4	2.61	2.6		A_65_P04373	0	0.57	1.65	2.46
A_66_P124420	0	1.11	2.75	3.17		A_55_P2080021	0	0.2	0.75	1.49
A_55_P2099742	0	0.69	2.61	3.8		A_52_P265877	0	0.5	0.43	1.14
A_55_P2090415	0	0.53	1.11	1.03		A_55_P2113210	0	1.34	3.06	3.47
A_55_P2489994	0	0.36	0.93	1.5		A_51_P304296	0	0.67	1.41	1.52
A_55_P2280511	0	0.4	2.25	2.4		A_30_P01032825	0	0.1	0.53	1.11
A_55_P1970214	0	0.67	1.58	1.48		A_66_P116405	0	0.47	0.99	1.05
A_52_P145482	0	0.26	0.81	1.35		A_52_P541270	0	1.99	3.86	4.3
A_51_P117581	0	0.45	1.7	1.7		A_30_P01026131	0	0.59	1.43	1.45
A_55_P2739287	0	0.52	0.67	1.05		A_55_P2102434	0	0.17	0.7	1.21
A_66_P118139	0	0.23	1.06	1.63		A_55_P2760042	0	0.61	1.59	1.41
A_51_P165244	0	1.23	1.45	2.07		A_66_P124420	0	0.46	1.14	1.87
A_52_P79187	0	0.52	1.51	1.6		A_55_P2099742	0	0.92	1.32	2.92
A_51_P477285	0	0.92	1.37	1.63		A_51_P256549	0	0.22	1.01	1.05
A_55_P2513525	0	0.86	2.33	2.54		A_52_P518922	0	0.25	2.05	1.55
A_55_P2911888	0	0.6	2.08	2.96		A_55_P2489994	0	0.41	1.24	1.04
A_55_P2798454	0	0.65	2.06	1.76		A_51_P445683	0	0.76	1.35	1.49
A_55_P2090929	0	0.91	1.86	1.9		A_55_P2280511	0	0.36	2.32	2.05
A_51_P347961	0	0.53	0.81	1.23		A_55_P2495787	0	-0.18	2.86	3.43
A_66_P124180	0	1.14	2.98	3.49		A_51_P376501	0	0.13	0.74	1.02
A_30_P01026518	0	1.35	3.09	2.95		A_30_P01025239	0	0.6	0.64	1.04
A_66_P102688	0	0.53	1.09	1.02		A_51_P117581	0	0.11	1.49	1.6
A_66_P138985	0	0.52	1.22	1.42		A_52_P249937	0	1.27	2.24	2.66
A_55_P1953301	0	0.65	1.37	2.02		A_66_P110480	0	0.28	1.21	1.05
A_30_P01019184	0	1.62	2.24	2.9		A_55_P2113286	0	0.7	1.1	1.69
A_55_P2122830	0	0.24	1.11	2.09		A_51_P165244	0	0.47	1.1	1.79
A_55_P1971025	0	2.34	3.46	3.79		A_52_P79187	0	0.53	1.46	1.81
A_51_P129557	0	0.86	0.99	1.4		A_51_P477285	0	0.89	1.38	1.58
A_55_P2081585	0	0.36	1.13	1.06		A_52_P648738	0	0.66	1.59	1.65
A_51_P406188	0	0.94	1.72	1.79		A_52_P429450	0	0.58	0.81	1.13
A_55_P2044613	0	1.16	1.83	2.93		A_55_P2513525	0	0.38	1.76	1.8
A_55_P2117656	0	1.43	2.4	3.28		A_30_P01032425	0	0.49	1.11	1.12
A_52_P428354	0	1.11	1.64	2.6		A_55_P2508089	0	1.04	1.64	1.79
A_51_P479230	0	0.68	1.39	1.64		A_55_P2911888	0	-0.18	1.51	2.17
A_52_P380369	0	1.46	2.3	2.87		A_55_P2798454	0	0.83	2.07	2.07
A_52_P108021	0	0.39	0.86	1.05		A_51_P347961	0	0.51	0.69	1.05
A_55_P2728202	0	2.33	3.67	3.92		A_55_P2935470	0	1.15	1.93	2.18
A_55_P2914518	0	1.24	1.67	1.85		A_30_P01026518	0	1.06	2.69	2.77
A_66_P102200	0	1.12	1.29	1.68		A_30_P01023935	0	0.47	1.41	1.33
A_51_P300806	0	0.72	1.68	2.16		A_55_P1953301	0	0.53	0.85	1.25
A_51_P149960	0	0.6	1.96	1.7		A_30_P01019184	0	1.14	1.98	2.75
A_30_P01018402	0	0.73	0.85	1.09		A_55_P2122830	0	-0.15	0.9	1.43
A_55_P2743872	0	0.69	1.52	1.77		A_55_P1971025	0	1.65	3.08	3.83
A_55_P2481223	0	0.31	1.13	1.02		A_51_P129557	0	0.84	0.85	1.3
A_55_P2921249	0	0.84	1.43	1.76		A_66_P125611	0	0.77	0.93	1.17
A_52_P66313	0	0.58	0.88	1.34		A_55_P2047827	0	0.13	1.22	1.44
A_30_P01024606	0	0.28	1.12	1.84		A_55_P2081585	0	0.17	1.1	1.39
A_55_P1992164	0	0.47	1.06	1.25		A_51_P290648	0	1.07	2.01	2.01
A_51_P219789	0	1.05	1.55	2.36		A_55_P2044613	0	1.16	1.74	2.01
A_51_P103222	0	0.92	1.34	1.65		A_55_P2117656	0	0.67	1.47	2.29
A_55_P2330435	0	0.04	0.59	1.29		A_52_P428354	0	0.62	1.2	2.37
A_51_P148612	0	1.25	2.47	2.41		A_30_P01030265	0	0.14	1.95	2.63
A_30_P01020975	0	0.65	0.83	1.02		A_51_P479230	0	0.26	1.89	1.65
A_51_P439996	0	0.08	2.83	3.06		A_55_P1998797	0	0.46	1.49	1.49
A_51_P457775	0	0.96	1.31	1.65		A_55_P2728202	0	1.92	3.62	4.11
A_52_P434055	0	0.84	1.89	1.84		A_55_P2914518	0	1.45	1.83	2.07
A_51_P323583	0	0.59	0.71	1.11		A_66_P102200	0	0.76	1.13	1.47
A_51_P386069	0	-0.07	1.3	1.66		A_51_P300806	0	0.3	1.32	1.31
A_55_P2001048	0	0.47	1.33	1.4		A_51_P149960	0	0.76	2.07	1.85
A_52_P599264	0	0.56	1.12	1.39		A_55_P2739167	0	0.73	0.97	1.14
A_51_P234044	0	0.29	1.58	1.69		A_55_P2124115	0	0.54	1.51	1.46
A_30_P01030969	0	0.25	1.84	2.07		A_55_P2743872	0	0.62	1.52	1.91
A_55_P2077628	0	0.53	1.15	1.38		A_55_P2116094	0	0.36	1.47	1.96
A_55_P1984635	0	0.39	0.77	1.01		A_30_P01024606	0	0.2	0.87	1.19
A_55_P2487639	0	0.51	1.32	1.18		A_55_P1992164	0	0.37	1.21	1.39
A_55_P2069659	0	0.71	2.51	2.39		A_51_P219789	0	0.41	1.08	2.19
A_51_P453475	0	0.15	1.3	2.08		A_55_P2070992	0	0.29	1.15	1.41
A_55_P2196447	0	0.81	1.7	1.84		A_55_P1993293	0	0.22	1.2	1.07
A_55_P2047673	0	1.01	1.66	1.79		A_52_P93284	0	1.22	1.66	1.96
A_55_P2096933	0	0.43	1.09	0.95		A_55_P2330435	0	0.39	0.57	1.16
A_55_P1996431	0	1.28	3.49	5.12		A_52_P97699	0	0.54	1.1	1.31
A_65_P04309	0	0.54	1.47	1.74		A_51_P148612	0	1.03	2.29	2.23
A_55_P2835190	0	0.18	1.28	1.17		A_65_P02958	0	1.52	1.92	2.19
A_55_P2488554	0	0.51	1.4	1.31		A_51_P457775	0	0.65	0.84	1.3
A_51_P132170	0	0.65	2.3	1.97		A_52_P610987	0	0.22	1.16	2.19
A_51_P384318	0	0.5	2.1	2.5		A_51_P386069	0	0.94	1.65	1.69
A_52_P444628	0	1.62	2.11	2.74		A_55_P2001048	0	0.45	1.27	1.18
A_51_P211325	0	0.56	0.74	1.03		A_55_P2167160	0	0.91	1.33	1.48
A_65_P08725	0	0.61	1.08	1.1		A_51_P234044	0	0.05	0.95	1.25
A_30_P01025191	0	0.72	0.65	1.17		A_55_P2719684	0	1.49	2.31	2.49
A_55_P2184541	0	0.43	1	0.9		A_30_P01030969	0	0.08	0.98	1.38
A_55_P2064856	0	1.17	1.45	1.69		A_66_P140804	0	0.52	2.01	1.65
A_55_P1983754	0	0.74	1.36	1.76		A_52_P435699	0	0.88	1.26	1.5
A_52_P87955	0	0.74	0.92	1.19		A_55_P2077628	0	0.43	0.89	1.21
A_52_P23661	0	1	1.61	1.81		A_55_P2613491	0	0.33	1.11	1.27
A_55_P2161595	0	0.55	1.24	1.38		A_30_P01033658	0	0.35	1.12	1.5
A_52_P386627	0	1.07	2.5	2.69		A_55_P1984635	0	0.45	0.77	1.11
A_55_P2133195	0	1.49	1.65	3.05		A_55_P1968195	0	-0.11	1.53	2.55
A_51_P415855	0	0.19	1.97	1.97		A_55_P2487639	0	0.51	1.53	1.39
A_55_P1984243	0	1.34	2.04	2.47		A_51_P453475	0	-0.16	1.17	2.5
A_55_P2804638	0	1.01	2.74	3.2		A_55_P2753418	0	0.3	0.38	1.61
A_55_P2299116	0	0.8	1.55	1.47		A_55_P1982400	0	0.61	1.39	1.77
A_52_P528505	0	0.85	1.85	2.35		A_55_P2129975	0	1.3	2.57	2.57
A_55_P2725249	0	0.8	1.06	1.32		A_55_P2047673	0	0.71	1.28	1.48
A_52_P98778	0	0.45	1.41	1.62		A_51_P203844	0	1.15	2.21	2.11
A_52_P256929	0	0.5	1.4	1.71		A_55_P1996431	0	0.41	2.19	3.66
A_51_P411264	0	0.69	0.83	1.02		A_52_P20727	0	0.66	0.82	1.04
A_52_P312102	0	0.51	2.11	2.92		A_30_P01031937	0	1.3	1.65	1.83
A_51_P511949	0	1.04	2.23	2.79		A_51_P451588	0	1.18	2.12	2.2
A_51_P166886	0	0.08	2.21	2.23		A_55_P2718400	0	1.07	1.21	1.79
A_52_P135276	0	0.6	1.01	1.18		A_65_P04309	0	-0.08	1.01	1.51
A_55_P2730208	0	0.89	1.39	1.43		A_51_P158638	0	1.38	3.21	2.94
A_51_P196718	0	1.29	3.04	3.43		A_51_P391380	0	0.95	1.23	1.38
A_55_P2129047	0	1.35	2.07	2.36		A_66_P100440	0	0.56	1.34	1.29
A_52_P439129	0	0.3	1.37	1.39		A_55_P2488554	0	0.5	1.54	1.52
A_55_P2055232	0	0.31	0.79	1.06		A_51_P384318	0	-0.19	1.64	2.22
A_55_P1959953	0	0.69	1.37	1.74		A_52_P444628	0	1.22	1.58	1.75
A_51_P413866	0	0.39	1.45	1.71		A_55_P2740405	0	1.04	2.41	2.49
A_51_P279062	0	-0.06	1.93	2.54		A_55_P2184541	0	0.48	1.3	1.15
A_51_P438692	0	0.15	0.69	1.02		A_30_P01030161	0	0.58	1.59	1.39
A_55_P1973352	0	0.12	0.73	1.1		A_55_P1983754	0	0.73	1.08	1.49
A_55_P1955472	0	0.21	0.99	1.12		A_52_P87955	0	0.54	1.29	1.62
A_66_P101624	0	1.9	4.68	4.57		A_66_P123439	0	1.17	1.74	1.83
A_66_P104766	0	1.07	1.11	1.59		A_52_P23661	0	1.84	2.31	2.75
A_66_P124871	0	1.57	2.89	2.8		A_52_P730743	0	3.9	6.66	6.96
A_52_P38639	0	1.17	1.73	2.28		A_52_P386627	0	0.41	1.68	1.71
A_52_P1068216	0	0.42	1.91	1.57		A_30_P01030781	0	0.34	1.94	1.64
A_65_P04909	0	1.58	2.64	2.83		A_55_P2133195	0	1.12	1.35	2.11
A_55_P1952449	0	0.44	0.63	1.52		A_52_P350512	0	0.81	0.82	1.16
A_51_P139716	0	1.03	2.68	3.3		A_51_P415855	0	0.09	1.82	1.97
A_51_P358423	0	1.22	1.79	1.91		A_55_P2862638	0	0.88	1.15	1.33
A_52_P336958	0	0.58	1.46	1.34		A_55_P2804638	0	0.33	1.96	2.23
A_30_P01020579	0	0.47	0.89	1.11		A_55_P2299116	0	0.68	1.62	1.62
A_51_P506755	0	0.57	1.04	1.08		A_52_P528505	0	1.11	1.98	2.31
A_30_P01030929	0	0.49	1.26	1.16		A_66_P108055	0	0.62	1.85	1.72
A_51_P454691	0	0.78	1.16	1.42		A_55_P1979893	0	0.43	1.03	1.19
A_52_P357255	0	0.59	1.35	1.66		A_52_P256929	0	0.88	1.54	2.17
A_66_P135868	0	0.71	2.15	2.19		A_52_P452689	0	0.71	0.96	1.24
A_55_P2095311	0	1.06	1.57	2.71		A_55_P1976097	0	0.79	1.02	1.27
A_51_P203955	0	1.24	1.21	1.9		A_51_P411264	0	0.71	0.95	1.26
A_55_P1974695	0	0.47	1.39	1.46		A_52_P312102	0	0.76	1.28	1.87
A_51_P270436	0	0.43	0.99	1.31		A_51_P511949	0	0.56	1.76	2.23
A_55_P2494802	0	0.92	1.83	2.6		A_51_P196718	0	0.61	2.35	3.22
A_65_P12695	0	1.21	2.1	2.27		A_51_P374549	0	0.83	1.14	1.3
A_55_P2037585	0	0.6	2.33	2.85		A_55_P2129047	0	0.52	1.52	1.48
A_55_P1972719	0	0.17	1.08	1.2		A_52_P439129	0	0.13	0.96	1.08
A_65_P15689	0	0.59	1.34	1.3		A_55_P1959953	0	-0.08	0.9	1.37
A_52_P302345	0	0.53	1.43	2.35		A_55_P1964960	0	0.99	2.2	2.17
A_55_P1966194	0	0.92	1.81	2.29		A_51_P279062	0	0.38	0.97	1.76
A_52_P371063	0	0.94	1.68	1.7		A_30_P01018953	0	0.5	3.39	4.12
A_52_P110070	0	0.6	1.46	1.39		A_55_P2723654	0	0.14	1.9	1.71
A_52_P143477	0	0.45	1.08	1.26		A_51_P436878	0	0.85	1.05	1.26
A_66_P118245	0	0.87	1.59	1.73		A_30_P01033161	0	0.31	1.96	1.66
A_55_P2006525	0	0.36	1.5	1.8		A_55_P2715869	0	0.36	1.83	1.44
A_51_P170903	0	0.57	0.68	1.58		A_51_P444005	0	2.55	2.95	3.41
A_51_P358574	0	1.08	1.31	3.11		A_55_P1955472	0	0.13	1.16	1.28
A_52_P48727	0	0.89	2.21	2.2		A_66_P101624	0	1.39	4.54	4.37
A_55_P2107468	0	0.74	1.72	1.58		A_66_P124871	0	1.14	2.93	2.77
A_55_P1966518	0	0.37	1.23	1.41		A_52_P38639	0	0.64	0.89	1.19
A_55_P2168301	0	0.27	0.78	1.08		A_55_P1957088	0	0.93	2.07	1.95
A_55_P2174661	0	0.5	1.28	2.37		A_55_P2804287	0	2.15	2.68	3.28
A_55_P2831766	0	0.22	1.12	1.4		A_55_P2372666	0	0.33	1.1	1.03
A_66_P136883	0	0.95	1.56	2.4		A_65_P04909	0	0.51	2.14	2.58
A_52_P1068320	0	0.92	1.28	1.47		A_55_P2084820	0	0.51	1.31	1.19
A_66_P127871	0	0.15	0.57	1.06		A_52_P574378	0	0.93	2.73	2.5
A_30_P01028991	0	0.63	1.74	2.04		A_30_P01028832	0	0.33	1.12	1.44
A_51_P185575	0	0.23	1.35	1.78		A_51_P139716	0	0.8	2.06	2.7
A_55_P2736387	0	1.4	2.21	2.46		A_51_P358423	0	0.83	1.43	1.57
A_55_P2000354	0	0.59	1.81	1.81		A_55_P1956593	0	1.03	1.62	1.71
A_55_P2148531	0	0.56	0.78	1.21		A_30_P01030929	0	0.48	1.41	1.38
A_55_P2060642	0	0.32	0.99	1.25		A_51_P454691	0	0.95	1.37	1.49
A_55_P2044433	0	0.5	1.02	1.05		A_66_P135868	0	0.79	2.14	2.29
A_51_P304469	0	0.86	1.18	1.36		A_51_P490795	0	0.51	1.71	1.52
A_55_P2080531	0	1.34	2.03	2.77		A_55_P2186514	0	0.15	1.39	1.65
A_55_P1987296	0	0.27	1.82	1.45		A_55_P2592020	0	1.36	3.14	3.01
A_55_P2734227	0	1.07	4.03	3.91		A_55_P2022104	0	0.63	0.77	1.06
A_52_P61188	0	0.21	2.99	3.35		A_51_P450740	0	0.67	1.4	1.84
A_66_P114969	0	0.43	1.42	1.21		A_55_P2734582	0	0	1.7	2.45
A_66_P114185	0	1.36	2.01	2.34		A_51_P203955	0	0.45	1.08	1.68
A_51_P343833	0	1.6	2.2	3.25		A_55_P1990653	0	0.41	0.81	1.02
A_52_P103260	0	0.67	0.93	1.18		A_55_P2546940	0	0.63	1.67	1.55
A_55_P2013534	0	0.55	1.09	1.07		A_51_P163624	0	0.9	2.2	2.09
A_52_P538447	0	0.65	1.05	1.22		A_55_P2745440	0	1.13	1.33	1.93
A_52_P671700	0	1.2	2.44	2.53		A_66_P124545	0	0.58	1.84	2.56
A_55_P2895406	0	0.55	1.02	1.02		A_66_P127721	0	0.9	1.59	2.61
A_55_P2732136	0	-0.14	2.62	3.51		A_55_P2598769	0	2.05	3.08	3.48
A_55_P2099192	0	0.29	1.19	1.13		A_55_P2037585	0	0.18	1.64	1.97
A_55_P1975560	0	0.62	1.42	2.39		A_30_P01028912	0	0.55	1.2	1.37
A_52_P442567	0	0.74	1.87	2.07		A_55_P2931767	0	1.31	2.64	2.61
A_51_P399538	0	0.67	0.79	1.13		A_65_P15689	0	0.41	1.28	1.18
A_55_P2147791	0	0.18	1.07	0.88		A_55_P2741281	0	0.64	1.21	1.18
A_55_P2647528	0	0.88	0.91	1.63		A_52_P302345	0	0.05	1.06	1.88
A_66_P116217	0	1.7	2.52	2.76		A_51_P119588	0	1.01	1.77	1.93
A_66_P130688	0	0.25	1.32	1.43		A_55_P2647378	0	0.34	1.33	1.19
A_55_P2745489	0	0.68	0.78	1.12		A_55_P1966194	0	0.75	1.2	1.55
A_55_P2026982	0	1.16	1.73	2.07		A_55_P2059357	0	1.23	1.82	2.22
A_55_P2001901	0	0.35	0.82	2.61		A_52_P110070	0	0.13	1.1	1.2
A_55_P2804003	0	1.64	1.91	2.59		A_52_P143477	0	0.34	1.14	1.17
A_55_P2115136	0	0.78	1.68	1.9		A_55_P2006525	0	-0.19	1.21	1.82
A_51_P299805	0	1.44	2.05	2.18		A_52_P48727	0	0.98	2.51	2.23
A_51_P472481	0	0.44	0.81	1.14		A_55_P2743235	0	1.43	2.69	2.61
A_55_P1955437	0	0.94	1.43	1.51		A_55_P2003211	0	0.01	0.87	1.24
A_55_P2171081	0	0.29	1.11	0.99		A_55_P2059019	0	0.38	1.08	0.99
A_30_P01030991	0	0.73	1.78	1.58		A_55_P2174661	0	0.57	1.26	1.68
A_55_P1969477	0	1.03	2.3	2.57		A_55_P2831766	0	0.07	0.96	1.4
A_55_P2718900	0	0.81	1.03	1.24		A_66_P136883	0	0.47	0.84	1.5
A_52_P62303	0	0.73	1.23	1.55		A_30_P01028991	0	0.66	1.29	1.44
A_51_P332652	0	0.22	0.36	1.18		A_51_P185575	0	-0.14	1.34	1.75
A_52_P667477	0	0.49	0.8	1.11		A_55_P2719024	0	2.25	4.63	4.59
A_55_P1967978	0	0.29	0.71	1.03		A_55_P2736387	0	0.88	1.83	2.3
A_52_P105594	0	1.03	1.32	2.01		A_55_P2000354	0	0.11	1.41	1.83
A_55_P2008437	0	0.69	1.55	1.5		A_55_P2148531	0	0.46	0.74	1.25
A_52_P21	0	0.46	0.88	1.05		A_55_P2044433	0	0.28	0.69	1.15
A_55_P2740477	0	0.57	1.7	2.13		A_51_P304469	0	0.82	1.25	1.53
A_51_P471513	0	0.66	0.84	1.03		A_55_P2080531	0	0.86	1.41	2.26
A_55_P1984406	0	1.85	3.2	3.47		A_55_P2546084	0	1.37	1.53	2.04
A_30_P01018786	0	0.62	2.52	2.36		A_55_P2734227	0	1.26	3.95	3.58
A_66_P119968	0	0.6	2.01	2.23		A_66_P114969	0	0.36	0.87	1.17
A_30_P01030147	0	0.44	1.27	1.28		A_66_P114185	0	1.72	2.2	2.63
A_52_P5982	0	1.1	2.01	2.5		A_55_P2496954	0	1.2	1.99	2.1
A_51_P229599	0	0.29	1.06	0.98		A_51_P343833	0	0.94	1.51	2.56
A_55_P1972481	0	0.89	1.3	2.24		A_55_P2740763	0	0.65	0.93	1.13
A_55_P2031999	0	0.36	1.09	1.21		A_55_P1986228	0	0.5	1.24	1.35
A_55_P2027392	0	0.54	1.29	1.56		A_55_P2013534	0	0.66	1.27	1.27
A_51_P166941	0	0.67	2	2.32		A_30_P01019001	0	0.29	1.28	1.02
A_66_P109276	0	0.18	0.88	1.05		A_51_P267494	0	1.43	2.24	2.51
A_55_P2364241	0	0.41	1.13	1.34		A_55_P2732136	0	-0.06	2.36	3.25
A_55_P1981494	0	1.52	2.04	3.1		A_55_P2099192	0	0.44	1.17	1.07
A_30_P01021577	0	0.68	1.17	1.52		A_55_P1975560	0	0.17	0.87	1.48
A_52_P135022	0	0.6	1.18	1.19		A_55_P2119985	0	1.09	1.83	1.87
A_51_P144052	0	1.29	2.14	2.14		A_55_P2738072	0	0.56	1.6	1.57
A_51_P282268	0	0.49	0.99	1.22		A_66_P116217	0	1.72	2.13	2.52
A_52_P222354	0	0.21	1.29	1.1		A_66_P130688	0	0.18	1.13	1.37
A_55_P2312783	0	1.14	1.73	2.32		A_55_P1960298	0	0.78	1.31	1.42
A_52_P64716	0	0.31	1.37	1.78		A_55_P2745489	0	0.43	0.68	1.14
A_51_P366061	0	0.98	1.67	1.95		A_52_P114722	0	0.48	0.98	1.13
A_55_P2741829	0	0.71	1.08	1.13		A_55_P2026982	0	0.7	1.43	1.55
A_55_P1981529	0	0.41	1.58	1.64		A_51_P159503	0	1.27	1.63	1.81
A_51_P173709	0	1.61	2.76	2.98		A_51_P323712	0	0.33	1.66	1.66
A_52_P239735	0	0.19	0.33	1.19		A_55_P2001901	0	0.51	2.01	3
A_55_P2749147	0	0.51	1.24	1.17		A_55_P2115136	0	0.22	1.18	1.15
A_55_P2138714	0	0.69	2.02	1.99		A_55_P2137586	0	0.96	0.96	1.62
A_55_P2728673	0	0.86	2.27	3.28		A_51_P299805	0	0.91	1.68	1.87
A_55_P2589657	0	0.57	0.99	1.08		A_51_P472481	0	0.65	1.01	1.09
A_55_P2733132	0	0.63	1.46	1.36		A_30_P01029012	0	1.49	2.03	2.34
A_55_P2735345	0	1.06	2.87	3.69		A_52_P637988	0	0.14	0.5	1.16
A_66_P133740	0	0.49	1.32	1.63		A_55_P1955437	0	0.77	1.37	1.58
A_51_P322285	0	0.23	0.93	1.01		A_55_P2171081	0	0.35	1.13	1.04
A_65_P07062	0	0.7	1.16	1.69		A_30_P01030991	0	0.89	2.09	2.03
A_55_P2287269	0	0.94	1.63	1.6		A_55_P1969477	0	0.01	1.64	1.92
A_66_P114103	0	0.4	2.05	1.58		A_55_P2739708	0	0.18	1.02	0.84
A_55_P2019233	0	1.27	2.4	2.65		A_52_P62303	0	0.61	1.2	1.47
A_51_P221248	0	0.52	2.06	2.86		A_52_P86116	0	0.56	2.35	2.61
A_55_P2160331	0	0.26	1.16	0.99		A_52_P667477	0	0.34	0.61	1.17
A_66_P121344	0	0.96	1.81	1.98		A_52_P512672	0	0.84	1.11	1.24
A_55_P2804016	0	1.43	2.78	2.74		A_52_P105594	0	0.53	1.13	2.06
A_52_P161495	0	2.05	4.14	4.09		A_52_P21	0	1.35	1.77	2.09
A_52_P450835	0	0.45	1.39	1.45		A_55_P2081790	0	0.31	1.38	1.08
A_55_P2148688	0	0.05	0.85	1.02		A_55_P2017929	0	0.84	2.05	1.81
A_51_P423578	0	0.1	1.39	1.66		A_55_P1984406	0	1.75	2.87	3.19
A_51_P175681	0	0.66	2.72	3.28		A_30_P01018786	0	0.83	2.73	2.78
A_55_P2112459	0	-0.06	4.73	6.26		A_66_P119968	0	0.12	1.09	1.24
A_55_P2104422	0	0.49	1.16	1.5		A_52_P371401	0	0.71	1.44	1.58
A_52_P49391	0	0.26	0.79	1.25		A_52_P5982	0	0.79	1.94	2.42
A_55_P2086323	0	1.75	4.09	4.66		A_55_P2371105	0	1.64	1.78	2.13
A_52_P114260	0	0.47	1.35	1.99		A_30_P01026330	0	0.64	1.36	1.97
A_66_P124597	0	0.47	1.39	1.84		A_55_P1972481	0	0.35	0.87	1.99
A_66_P136701	0	0.34	1.54	1.32		A_30_P01020677	0	1.77	3.76	3.7
A_30_P01024637	0	2.12	4.27	5.19		A_55_P2027392	0	0.73	1.68	2.09
A_55_P1965308	0	0.54	1.1	1.34		A_51_P423981	0	0.92	0.88	1.41
A_51_P298107	0	2.2	4.38	4.64		A_51_P288986	0	0.84	1.66	1.68
A_55_P1979027	0	0.69	1.65	1.63		A_51_P343717	0	0.35	0.55	1.02
A_30_P01021959	0	0.6	1.19	1.28		A_55_P1987984	0	0.37	1.06	1.09
A_51_P470205	0	1.65	2.01	2.3		A_66_P109276	0	-0.04	0.66	1.03
A_30_P01023541	0	0.48	0.43	1		A_55_P1981494	0	0.89	1.46	2.66
A_66_P135993	0	1.5	1.67	2.19		A_30_P01025122	0	0.87	3.06	2.66
A_51_P308549	0	0.81	2.57	2.48		A_30_P01021577	0	0.33	1.2	1.28
A_30_P01023338	0	1.6	2.05	2.74		A_52_P135022	0	0.3	1.05	0.92
A_30_P01024987	0	0.62	1.04	1.16		A_55_P2805797	0	1.12	1.81	1.95
A_55_P2082658	0	0.44	1.21	1.54		A_55_P2033312	0	0.18	0.68	1.08
A_55_P2889718	0	1.34	2.11	2.26		A_51_P144052	0	0.7	2.19	2.11
A_55_P2101503	0	0.8	1.21	1.37		A_51_P282268	0	0.59	1.1	1.25
A_55_P2731646	0	0.67	0.73	1.12		A_55_P2037558	0	0.62	1.12	1.61
A_55_P2222437	0	0.98	1.44	1.64		A_55_P2312783	0	0.79	1.29	2.1
A_55_P1984297	0	0.29	1.28	1.41		A_52_P64716	0	0.83	1.82	1.95
A_51_P439326	0	0.92	1.11	1.64		A_51_P366061	0	0.63	0.92	1.63
A_55_P2289040	0	1.1	2.41	2.5		A_55_P2741829	0	1.1	2	2.07
A_30_P01028121	0	0.63	0.6	1.17		A_55_P2373852	0	0.77	0.78	1.16
A_52_P553013	0	1.16	3.49	3.1		A_55_P1981529	0	0.13	0.78	1.09
A_55_P2729383	0	0.06	3.4	3.57		A_51_P173709	0	1.27	2.83	3.06
A_52_P61691	0	1.49	2.95	3.57		A_52_P92347	0	0.91	1.46	1.66
A_51_P226465	0	0.81	1.84	1.73		A_55_P2713700	0	0.4	0.67	1.05
A_52_P519943	0	0.39	1.1	1.31		A_66_P104385	0	0.41	0.59	1.19
A_52_P296864	0	1.25	2.09	2.39		A_55_P2749147	0	0.47	1.28	1.29
A_52_P43727	0	0.38	1.14	1.16		A_55_P2138714	0	0.17	0.86	1.04
A_51_P176365	0	1.14	1.31	1.96		A_55_P2728673	0	0.56	1.48	2.34
A_51_P408363	0	0.23	0.92	1.05		A_55_P2735345	0	1.04	2.7	3.45
A_52_P354248	0	0.37	1.12	1.05		A_66_P133740	0	0.28	0.97	1.08
A_55_P2196185	0	0.39	1.22	1.7		A_65_P07062	0	0.48	1.08	1.34
A_51_P181922	0	1.49	3.54	4.39		A_55_P2015405	0	0.57	2.08	1.84
A_66_P114205	0	0.36	0.41	1.3		A_55_P2287269	0	0.7	1.49	1.64
A_52_P58041	0	0.4	0.9	1.19		A_52_P627256	0	1.86	2.5	2.74
A_30_P01018844	0	0.22	0.87	1.49		A_55_P2019233	0	1.11	2.36	2.52
A_52_P671013	0	0.25	1.06	1.41		A_51_P221248	0	0.65	2.18	2.55
A_55_P2505000	0	1.58	2.55	2.89		A_55_P2160331	0	0.17	1.16	0.94
A_30_P01025304	0	0.13	0.68	1.41		A_66_P121344	0	0.74	1.51	1.65
A_55_P2721832	0	0.97	1.09	1.35		A_55_P2804016	0	0.86	2.49	2.2
A_51_P375698	0	0.49	1.18	1.22		A_52_P161495	0	2.03	4.33	4.34
A_51_P425737	0	1.02	1.53	1.77		A_55_P2738117	0	1.23	1.44	1.7
A_55_P2536334	0	0.47	1.24	1.1		A_52_P450835	0	0.41	1.26	1.27
A_55_P2713660	0	1.49	1.47	2.15		A_52_P521882	0	0.41	1.11	1.11
A_30_P01023412	0	0.91	1	1.48		A_55_P2005605	0	0.65	0.67	1.12
A_55_P2007791	0	0.22	0.82	1.06		A_51_P423578	0	0.39	1.44	1.54
A_51_P120254	0	0.54	1.41	1.7		A_55_P2112459	0	0.36	3.43	4.91
A_55_P2126662	0	0.53	2.07	1.71		A_52_P49391	0	-0.25	1.14	2.02
A_55_P2618056	0	0.24	1.25	1.38		A_55_P2086323	0	0.92	3.03	3.86
A_52_P662244	0	0.13	0.97	1.19		A_55_P1976490	0	0.48	1.16	1.06
A_66_P108247	0	1.29	1.58	1.98		A_66_P124597	0	0.39	1.17	1.84
A_66_P124515	0	0.52	0.92	1.14		A_52_P181468	0	0.33	1.12	1.28
A_55_P2033586	0	0.65	1.49	1.5		A_30_P01024637	0	1.14	3.14	4.27
A_52_P541161	0	1.49	4.02	4.82		A_55_P1965308	0	0.34	0.93	1.07
A_51_P378858	0	0.71	0.9	1.25		A_55_P2731246	0	0.33	1.57	1.44
A_51_P266248	0	0.7	1.75	1.88		A_51_P298107	0	1.51	3.89	4.66
A_51_P365008	0	0.72	1.9	2.65		A_55_P1979027	0	0.64	1.55	1.5
A_51_P311785	0	0.82	1.23	1.47		A_55_P2718072	0	1.15	2.44	2.33
A_66_P138289	0	0.37	1.48	1.31		A_55_P2289800	0	0.55	1.1	1.33
A_51_P505823	0	1	2.65	3.21		A_55_P2835357	0	3.11	4.5	5.23
A_51_P443686	0	0.89	2.36	2.18		A_30_P01021959	0	0.64	0.97	1.06
A_52_P679769	0	0.37	0.62	1.42		A_51_P470205	0	1.75	2.12	2.68
A_55_P2489914	0	0.88	1.84	2.13		A_65_P14874	0	0.11	0.92	1.21
A_55_P2740019	0	1.18	2.29	2.26		A_30_P01023338	0	0.71	0.99	1.53
A_55_P2092859	0	1.25	1.92	2.11		A_55_P2718528	0	0.88	2.39	2.09
A_55_P2181724	0	1.59	3.77	5.8		A_55_P2082658	0	0.23	1.27	1.86
A_55_P1959305	0	0.39	1.25	1.06		A_55_P2931486	0	-0.01	2.06	2.32
A_55_P2073099	0	0.56	0.93	1.12		A_65_P09473	0	2.96	5.19	5.12
A_55_P2086825	0	0.74	1.3	1.5		A_51_P356265	0	0.71	2.42	2.5
A_55_P2002723	0	0.15	0.99	1.28		A_55_P2889718	0	1.05	1.31	1.63
A_52_P577388	0	1.48	2.27	2.67		A_55_P2101503	0	0.54	0.96	1.17
A_51_P181565	0	0.83	2.35	2.62		A_55_P2731646	0	0.38	0.66	1.07
A_52_P577748	0	1.66	1.91	2.35		A_55_P2222437	0	0.84	2.1	2.78
A_55_P2098539	0	0.58	1.09	1.28		A_51_P439326	0	0.59	0.77	1.18
A_51_P446315	0	0.96	1.59	1.77		A_55_P2289040	0	0.59	1.45	1.6
A_55_P2731026	0	0.52	1.08	1.2		A_30_P01028121	0	0.43	0.84	1.24
A_51_P224630	0	0.51	0.87	1.11		A_52_P553013	0	0.94	3.07	2.99
A_52_P144917	0	0.69	1.47	1.44		A_52_P61691	0	1.34	2.41	2.84
A_55_P1980539	0	0.3	0.95	1.73		A_51_P226465	0	0.89	1.77	1.81
A_55_P2803990	0	1.51	1.9	2.22		A_52_P519943	0	0.34	1.45	1.83
A_30_P01018249	0	0.8	1.34	1.83		A_52_P296864	0	1.47	1.85	2.15
A_52_P542172	0	0.73	0.96	1.07		A_52_P43727	0	0.21	0.73	1.03
A_66_P106678	0	0.71	1.73	1.8		A_55_P2114218	0	0.26	1.27	1.05
A_55_P2011380	0	0.14	0.7	1.25		A_55_P2196185	0	0.54	1.57	1.51
A_51_P159367	0	0.84	2.02	1.97		A_55_P2064240	0	0.69	0.8	1.05
A_55_P2720525	0	0.26	0.83	1.13		A_51_P181922	0	0.94	3.3	4.03
A_30_P01023637	0	0.71	1.05	1.09		A_52_P425971	0	0.7	1.45	1.76
A_51_P261713	0	1.84	3.22	3.41		A_55_P1995607	0	0.44	1.55	1.46
A_66_P112043	0	0.48	0.64	1.19		A_55_P2321004	0	1.07	1.63	1.73
A_66_P126420	0	0.21	2.15	2.05		A_30_P01018844	0	0.57	0.92	1.32
A_51_P352319	0	0.34	0.48	1.02		A_51_P483576	0	0.83	3.31	3.3
A_30_P01026470	0	0.67	1.59	1.48		A_55_P2509793	0	0.25	1.13	1.15
A_55_P2501319	0	1.05	1.75	2.1		A_52_P671013	0	0.25	0.89	1.14
A_55_P2716791	0	0.34	1.15	1.33		A_55_P2505000	0	1	2.16	2.5
A_66_P108188	0	1.27	3.14	3.81		A_30_P01024641	0	1.26	1.85	1.94
A_30_P01032353	0	0.27	1.73	1.42		A_55_P2043554	0	0.61	1.16	1.28
A_55_P2048800	0	0.26	1.07	0.99		A_51_P375698	0	0.22	1.18	1.36
A_55_P2713670	0	1.6	2.35	2.69		A_51_P425737	0	0.7	1.04	1.32
A_66_P126348	0	0.08	0.73	1.47		A_55_P2028610	0	0.8	1.41	1.4
A_51_P339232	0	0.79	2.76	2.8		A_51_P120254	0	0.8	1.31	1.31
A_52_P513177	0	1.04	2.62	2.44		A_55_P2618056	0	0.11	1.02	1.04
A_52_P222544	0	0.75	2.53	3.03		A_52_P662244	0	-0.09	0.83	1.42
A_51_P345792	0	1.4	2.59	2.61		A_66_P108247	0	1.18	1.31	1.66
A_52_P188975	0	0.28	1.09	0.89		A_55_P2033586	0	0.55	1.12	1.1
A_51_P257832	0	0.3	0.51	1.03		A_52_P541161	0	1.9	3.03	3.51
A_55_P2807329	0	0.87	1.92	1.76		A_55_P2719329	0	1.22	2.25	2.67
A_52_P59908	0	0.85	1.82	1.97		A_51_P378858	0	0.7	0.97	1.16
A_52_P347956	0	1.12	7.28	8.75		A_51_P365008	0	0.43	1.5	2.69
A_51_P295797	0	0.73	0.74	1.14		A_51_P311785	0	0.49	0.68	1.25
A_66_P107102	0	2.42	4.36	4.79		A_66_P138289	0	0.29	1.37	1.45
A_51_P288479	0	0.57	2.43	2.67		A_55_P2750662	0	0.92	1.61	2.07
A_55_P2070976	0	1.19	1.71	2.5		A_51_P505823	0	0.99	2.78	3.43
A_51_P272283	0	0.82	1.94	2.66		A_52_P679769	0	0.67	0.69	1.11
A_55_P2794853	0	0.61	1.51	1.34		A_55_P2489914	0	1.01	1.63	1.9
A_30_P01022038	0	0.3	3.66	4.5		A_51_P268234	0	1.15	2.85	2.91
A_55_P2094852	0	0.21	1.28	1.42		A_52_P355095	0	0.88	1.11	1.28
A_51_P322759	0	0.21	1.04	0.96		A_55_P2092859	0	1.21	1.98	2.22
A_51_P286496	0	1.39	1.64	2.65		A_55_P2181724	0	0.24	1.83	3.82
A_51_P378934	0	0.31	1.46	2.03		A_55_P2011867	0	0.81	1.41	1.63
A_51_P509643	0	0.65	2.17	2.62		A_55_P2073099	0	0.35	1	1.04
A_66_P115184	0	0.86	1.78	1.92		A_55_P2086825	0	0.49	1.21	1.49
A_55_P2031133	0	1.13	1.48	1.76		A_55_P2050453	0	0.51	1.49	1.3
A_66_P106454	0	0.44	1.38	1.14		A_55_P2002723	0	-0.13	0.63	1.02
A_66_P102303	0	0.57	2.1	3.21		A_52_P577388	0	1.01	1.74	2.29
A_55_P2082444	0	0.44	1.12	1.03		A_51_P181565	0	0.03	1.07	1.67
A_66_P133897	0	2.92	4.46	5.67		A_52_P146043	0	0.43	1.24	1.05
A_55_P2173737	0	0.63	2.08	2.69		A_51_P387239	0	1.72	1.75	2.37
A_55_P2737772	0	0.96	2.2	2.93		A_30_P01028839	0	0.05	1.1	1.33
A_55_P2851533	0	0.59	1.03	1.11		A_52_P577748	0	1.07	1.3	1.79
A_55_P2049473	0	0.71	0.73	1.31		A_55_P2098539	0	0.54	0.87	1.01
A_30_P01033379	0	0.78	2.23	1.91		A_51_P291224	0	2.84	4.39	4.75
A_66_P105689	0	1.16	1.75	2.02		A_51_P446315	0	0.83	1.42	1.67
A_55_P2720735	0	0.21	1.07	1.11		A_52_P144917	0	0.42	1.3	1.21
A_66_P129716	0	0.81	1.97	1.88		A_55_P1980539	0	0.16	0.75	1.33
A_55_P2109347	0	0.46	1.01	1.26		A_55_P2803990	0	1.62	2.08	2.47
A_30_P01026272	0	0.18	1.41	1.88		A_30_P01018249	0	0.44	1.03	1
A_51_P478172	0	1.35	2.28	2.79		A_66_P106678	0	0.3	1.34	1.14
A_55_P2925325	0	0.83	1.92	2.26		A_30_P01023637	0	0.81	0.76	1.22
A_55_P2720695	0	0.66	1.68	1.57		A_52_P438359	0	1.17	1.77	2.01
A_55_P2016842	0	0.81	2.39	2.88		A_51_P261713	0	-0.12	1.43	2.04
A_66_P111844	0	0.84	2.53	2.43		A_66_P126420	0	0.25	1.75	1.94
A_55_P2735955	0	0.58	0.63	1.06		A_30_P01026470	0	0.37	1.42	1.49
A_52_P307961	0	0.23	1.11	1.28		A_55_P2501319	0	0.86	1.17	1.67
A_66_P140075	0	0.35	0.73	1.23		A_52_P633785	0	0.51	1.7	1.54
A_66_P127004	0	0.28	1.4	1.23		A_66_P108188	0	0.09	2.11	2.79
A_52_P337478	0	0.46	1.22	1.41		A_51_P199012	0	0.98	1.69	1.77
A_55_P2005666	0	0.35	0.62	1.05		A_55_P2178491	0	1.3	2.65	2.52
A_51_P122582	0	0.53	1.05	1.19		A_55_P2713670	0	0.74	1.77	1.69
A_51_P209261	0	0.98	2.69	3.8		A_52_P173309	0	0.31	1.17	1.33
A_52_P263589	0	0.51	1.06	1.41		A_51_P339232	0	0.52	2.57	3.29
A_52_P147730	0	0.72	1.02	1.08		A_52_P513177	0	0.45	2.22	1.89
A_30_P01032010	0	0.37	1.07	0.91		A_51_P345792	0	1.04	1.85	2.23
A_66_P139711	0	1.6	3.21	4.48		A_66_P118338	0	0.2	1.25	0.98
A_55_P2023424	0	0.17	1.07	1.5		A_55_P2004016	0	1.93	3.9	3.9
A_51_P502906	0	0.46	1.91	1.85		A_66_P139108	0	1.09	1.69	1.81
A_55_P2736120	0	0.6	0.68	1.06		A_52_P188975	0	0.57	1.5	1.34
A_55_P2918660	0	0.59	1.07	1.07		A_55_P2807329	0	1.3	2.34	2.43
A_52_P588022	0	0.49	1.63	1.98		A_52_P59908	0	0.48	1.61	1.68
A_55_P1971903	0	0.81	1.05	1.64		A_55_P2580466	0	0.24	1.36	1.07
A_51_P299454	0	0.39	2.09	1.87		A_52_P347956	0	1.98	5.56	7.3
A_30_P01030866	0	0.85	3.06	2.66		A_55_P2918236	0	0.66	0.63	1.3
A_66_P139294	0	0.56	2.48	2.57		A_55_P1994492	0	0.79	1.02	1.13
A_52_P633163	0	0.84	1.49	1.53		A_66_P107102	0	1.76	3.3	3.93
A_52_P85152	0	0.61	0.67	1.22		A_51_P288479	0	0.15	1.95	2.44
A_65_P12677	0	0.34	0.86	1.23		A_51_P453401	0	1.49	2.6	2.67
A_66_P135511	0	0.79	1.86	2.24		A_55_P2070976	0	0.29	0.4	1.1
A_52_P672399	0	0.19	1.07	0.83		A_55_P2740606	0	0.99	1.44	1.62
A_55_P2092252	0	0.36	1.32	1.63		A_51_P272283	0	0.28	1.86	2.79
A_55_P2741311	0	0.98	1	1.68		A_55_P2794853	0	0.47	1.64	1.4
A_52_P222669	0	1.19	2.53	2.53		A_30_P01022038	0	1.58	2.7	3.35
A_55_P1976928	0	0.53	1.4	2.53		A_55_P2094852	0	0.26	1.03	1.27
A_51_P181451	0	1.42	1.94	2.28		A_55_P2068723	0	0.14	1.06	1.07
A_30_P01031526	0	0.71	1.82	2.59		A_51_P323987	0	0.01	1.87	3.12
A_55_P2005859	0	0.62	3.05	3.29		A_51_P322759	0	0.39	1.31	1.21
A_51_P258372	0	0.87	1.34	1.93		A_51_P286496	0	0.86	1.1	2.45
A_52_P456410	0	2.42	3.79	4.55		A_51_P378934	0	0.5	1.21	1.51
A_55_P2016119	0	0.54	1.04	0.99		A_30_P01020947	0	0.37	1.03	0.98
A_51_P324303	0	0.59	0.83	1.12		A_30_P01020749	0	0.62	1.25	1.48
A_55_P2089076	0	1.1	1.74	1.92		A_51_P509643	0	0.26	1.12	1.8
A_30_P01025397	0	0.54	1.1	1.32		A_66_P115184	0	0.71	1.51	1.72
A_65_P19395	0	0.85	1.23	2.2		A_55_P2031133	0	0.48	1.22	1.32
A_51_P396193	0	0.44	2.13	2.36		A_66_P115768	0	0.34	1.03	1.23
A_55_P1971963	0	0.29	0.66	1.13		A_30_P01026788	0	0.76	2.05	1.98
A_55_P2744533	0	0.45	1.64	1.51		A_51_P165602	0	0.32	0.97	1.02
A_55_P2253284	0	0.91	1.62	1.64		A_66_P102303	0	0.12	1.7	2.76
A_51_P395111	0	0.46	1.06	0.96		A_51_P335702	0	0.07	0.89	1.44
A_51_P292736	0	1.54	3.33	4.14		A_55_P1965278	0	0.72	1.26	2.9
A_52_P556134	0	0.68	1.25	1.47		A_66_P133897	0	2.16	3.94	5.56
A_55_P2743421	0	0.72	1.05	1.17		A_55_P2173737	0	0.66	1.51	1.81
A_51_P296764	0	1.58	1.73	2.06		A_55_P2078494	0	0.78	2.51	2.85
A_66_P114685	0	0.52	1.03	1.09		A_52_P148184	0	1.09	1.48	1.67
A_55_P2010076	0	0.41	0.99	1.02		A_51_P462918	0	0.7	0.68	1.37
A_52_P535484	0	1.35	2.33	2.93		A_55_P2851533	0	0.25	0.81	1.14
A_51_P424338	0	0.03	1.36	1.91		A_55_P2049473	0	0.82	1.15	1.89
A_30_P01031436	0	1.24	1.34	1.74		A_55_P2714369	0	0.12	1.31	1.37
A_55_P2127688	0	0.45	0.82	1.22		A_66_P105689	0	0.48	1.19	1.65
A_55_P2486714	0	1.36	2.18	2.48		A_55_P2184676	0	0.36	0.64	1.11
A_52_P189957	0	0.57	1.24	1.89		A_52_P356419	0	0.54	2.21	2.31
A_52_P118356	0	1.11	1.74	1.86		A_66_P129716	0	0.55	1.54	1.44
A_66_P100535	0	0.42	2.01	2.6		A_52_P168271	0	0.48	1.14	1.06
A_55_P2040723	0	1.27	3.92	4.97		A_55_P2109347	0	0.31	0.79	1.13
A_55_P2741874	0	1.45	2.52	4.28		A_30_P01026272	0	0.27	1.04	1.65
A_66_P135651	0	1.67	2.68	3.21		A_51_P478172	0	1.3	1.76	2.44
A_66_P140906	0	0.37	2.05	1.6		A_55_P2925325	0	0.88	1.34	1.6
A_51_P448391	0	0.32	0.84	1.09		A_55_P2720695	0	0.3	2.26	2.63
A_51_P470328	0	0.69	1.17	1.55		A_55_P2016842	0	0.39	1.15	1.82
A_52_P116327	0	2.9	2.91	4.26		A_66_P119363	0	1.28	2.52	2.62
A_52_P684179	0	1.04	1.61	2.77		A_66_P127004	0	0.62	1.95	1.87
A_66_P139797	0	1.27	1.36	1.63		A_51_P209261	0	0.54	1.68	2.91
A_52_P628117	0	0.58	0.81	1.05		A_55_P1987988	0	0.48	1.09	1.02
A_55_P2032543	0	0.7	1.42	1.57		A_52_P263589	0	0.23	0.91	1.5
A_55_P1980061	0	1.73	2.54	3.26		A_55_P2023424	0	-0.05	0.89	1.54
A_65_P05188	0	0.28	1.22	1.32		A_52_P130982	0	0.31	0.56	1.23
A_52_P33202	0	0.48	1.97	1.89		A_55_P2049831	0	0.53	1.75	1.61
A_55_P2003199	0	0.41	1.19	1.07		A_66_P107715	0	0.37	1.45	1.4
A_51_P172853	0	0.92	2.53	3.11		A_52_P588022	0	0.62	1.69	1.82
A_51_P112966	0	0.72	1.7	3.1		A_55_P2080151	0	1.33	1.88	2.01
A_65_P07350	0	0.51	2.23	1.86		A_30_P01030866	0	0.59	2.79	2.68
A_55_P1953809	0	1.24	1.48	1.9		A_52_P633163	0	0.71	1.43	1.46
A_52_P257426	0	0.9	1.14	1.47		A_66_P132304	0	0.54	1.67	1.62
A_51_P186735	0	2.19	3.77	3.82		A_65_P12677	0	0.07	0.6	1.35
A_55_P2177386	0	0.72	0.91	1.02		A_66_P135511	0	0.65	1.46	1.77
A_66_P129840	0	2.86	3.77	4.35		A_55_P2092252	0	0.62	1.15	1.45
A_55_P2722135	0	0.46	1.15	1.5		A_55_P1976928	0	0.44	0.73	1.58
A_55_P1963036	0	0.6	1.06	1.23		A_52_P963811	0	1.29	1.73	2.07
A_55_P2266977	0	0.52	1.21	1.64		A_51_P485275	0	0.92	1.3	1.71
A_66_P117201	0	6.26	9.18	9.79		A_51_P181451	0	0.67	1.4	1.56
A_55_P2042637	0	0.74	2.85	3.62		A_30_P01031526	0	0.34	1.25	1.79
A_52_P577819	0	0.12	2.12	2.95		A_55_P2005859	0	1.37	3.78	4.17
A_55_P2089253	0	0.63	1.05	1.11		A_51_P258372	0	0.57	0.95	1.27
A_66_P115734	0	0.72	1.15	2.19		A_52_P456410	0	1.69	3.13	4.09
A_66_P107655	0	0.42	0.75	1.44		A_30_P01027422	0	0.27	1.54	1.27
A_55_P2744538	0	0.33	1.95	1.72		A_55_P2714554	0	0.3	1.2	1.01
A_66_P113820	0	0.58	0.97	1.08		A_30_P01025397	0	0.6	0.89	1.2
A_55_P2908134	0	0.24	0.37	1.14		A_65_P19395	0	0.41	0.87	2.04
A_51_P140321	0	0.75	1.7	1.73		A_55_P2716631	0	0.66	1.19	1.81
A_52_P633379	0	0.5	0.86	1.15		A_51_P396193	0	0.16	2.04	2.39
A_55_P2010386	0	0.96	2.7	3.46		A_55_P2744533	0	0.29	1.51	2.12
A_55_P2732873	0	1.39	1.78	2.69		A_51_P395111	0	0.55	1.13	1.21
A_55_P2217831	0	0.92	1.33	1.57		A_51_P292736	0	0.32	2.4	3.24
A_51_P464738	0	0.33	1.89	2.31		A_52_P556134	0	0.65	1.6	1.78
A_52_P571794	0	0.9	1.19	1.31		A_51_P398467	0	0.38	0.8	1.01
A_51_P397537	0	1.35	3.7	4.05		A_51_P508770	0	-0.05	1.16	2.01
A_55_P2744772	0	0.64	1.77	2.15		A_30_P01024883	0	0.35	1.3	1.22
A_51_P435348	0	0.74	1.72	1.98		A_52_P535484	0	0.77	1.37	2.2
A_51_P367423	0	0.26	0.97	1.8		A_55_P2727773	0	0.65	0.85	1.32
A_52_P50478	0	0.64	0.97	1.14		A_55_P2127688	0	0.56	0.85	1.18
A_65_P17726	0	0.72	1.36	1.34		A_55_P1999473	0	0.57	1.02	1.02
A_55_P1972688	0	0.51	0.98	1.18		A_55_P2486714	0	1.63	2.15	2.55
A_51_P128575	0	0.05	1.81	2.3		A_51_P355702	0	1.11	1.76	1.9
A_66_P107381	0	0.21	0.86	1.03		A_55_P2040723	0	0.04	2.58	4.44
A_51_P193794	0	0.72	1.57	1.63		A_55_P2168791	0	0.52	1.61	1.48
A_51_P423976	0	0.94	1.68	1.84		A_55_P2741874	0	1.96	2.32	3.64
A_55_P1997936	0	1.45	1.52	2.08		A_52_P239536	0	0.77	1.76	1.8
A_52_P375312	0	0.16	1.64	2.15		A_66_P140906	0	0.77	2.09	1.95
A_55_P2714199	0	0.76	1.77	1.61		A_51_P470328	0	0.22	0.81	1.3
A_66_P135141	0	0.59	2.01	1.75		A_52_P684179	0	0.72	0.98	1.88
A_66_P119350	0	0.32	0.89	1.09		A_52_P628117	0	0.41	1.14	1.31
A_55_P2016667	0	0.42	0.87	1.16		A_55_P1971579	0	0.03	0.87	1.01
A_55_P2131190	0	1.04	1.88	2.01		A_55_P1980061	0	1.97	2.4	3.34
A_55_P2364841	0	1.68	2.8	3.32		A_52_P33202	0	0.15	1.68	1.75
A_65_P18167	0	0.28	1.12	1.12		A_55_P2003199	0	0.02	1.25	1.52
A_55_P2059606	0	0.7	0.83	1.07		A_51_P172853	0	0.26	1.89	2.23
A_55_P2745402	0	2.12	3.01	4.03		A_51_P112966	0	0.33	2.18	3.89
A_30_P01028905	0	0.84	3.03	3.03		A_52_P344152	0	0.42	1.19	1.43
A_55_P2034928	0	0.25	0.32	1.26		A_66_P117392	0	-0.11	1.31	1.64
A_52_P537907	0	0.49	1.67	1.57		A_55_P1953809	0	1.26	1.61	2.01
A_52_P398989	0	0.12	1.03	1.02		A_55_P2034250	0	0.58	0.5	1.01
A_52_P359591	0	1.19	2.27	2.19		A_55_P2109377	0	0.6	0.99	1.36
A_55_P2365710	0	0.38	1.59	1.95		A_66_P131322	0	0.52	1.06	1.19
A_66_P103753	0	0.78	1.74	2.08		A_51_P186735	0	2.24	3.43	4.29
A_55_P2091191	0	0.86	2.61	3.36		A_55_P2720690	0	0.73	1.36	1.82
A_55_P2737832	0	0.76	0.9	1.31		A_55_P2736665	0	1.02	1.16	1.37
A_51_P134452	0	-0.56	2.62	4.11		A_66_P129840	0	1.74	2.95	3.91
A_55_P2087182	0	1.98	2.44	2.96		A_55_P2266977	0	0.77	1.61	2.07
A_51_P433450	0	0.28	0.57	1.16		A_66_P117201	0	5.52	8.88	9.93
A_52_P246293	0	0.32	1.07	1.2		A_55_P2042637	0	1.2	2.58	3.03
A_51_P396917	0	0.6	1.27	1.36		A_52_P577819	0	-0.04	1.82	2.75
A_55_P2929567	0	1.04	1.96	2.1		A_66_P115693	0	0.89	1.48	1.54
A_55_P2729195	0	0.69	1.1	1.36		A_52_P587738	0	1.72	2.02	2.52
A_51_P142896	0	1.5	3.11	3.91		A_65_P18937	0	0.43	0.96	1.28
A_30_P01018938	0	1.54	2.62	2.59		A_66_P107655	0	0.3	0.55	1.28
A_55_P2234164	0	0.2	1.05	1.33		A_55_P2720839	0	0.94	1.32	1.54
A_52_P68028	0	0.25	1.28	1.49		A_51_P286996	0	-0.18	1.05	2.05
A_52_P1157176	0	0.35	0.76	1.11		A_55_P2744538	0	0.38	1.76	1.7
A_30_P01025512	0	1.03	1.08	1.38		A_51_P358122	0	0.11	1.93	1.88
A_55_P2387121	0	1.31	2.49	2.37		A_55_P2714841	0	0.24	1.69	1.8
A_52_P77093	0	0.15	0.74	1.26		A_51_P140321	0	0.88	1.78	1.77
A_55_P2535054	0	1.94	3.25	3.79		A_52_P633379	0	0.48	0.89	1.22
A_55_P2606948	0	0.43	2.02	2.46		A_55_P2384521	0	1.2	2.12	2.23
A_30_P01031079	0	1.19	1.91	2		A_55_P2010386	0	0.58	1.71	2.56
A_52_P463235	0	1.27	1.93	2.05		A_51_P179041	0	1.89	2.63	2.88
A_51_P450021	0	0.71	1.2	1.29		A_55_P2732873	0	1.77	1.83	3.11
A_51_P458794	0	1.14	1.33	1.56		A_55_P2217831	0	0.58	0.73	1.33
A_66_P116886	0	1.35	2.11	2.28		A_51_P464738	0	-0.19	1.46	2.15
A_55_P2737149	0	0.75	0.87	1.19		A_52_P671676	0	-0.08	1.74	2.28
A_51_P519251	0	0.63	0.97	1.02		A_51_P397537	0	1.12	4.26	4.78
A_66_P101835	0	1.01	1.61	2.04		A_55_P2744772	0	0.65	1.13	1.49
A_55_P2034710	0	1.85	2.71	3.12		A_51_P435348	0	0.22	1.39	1.8
A_51_P143893	0	0.41	3.05	3.86		A_51_P240253	0	0.26	0.89	1.42
A_52_P372151	0	0.87	1.24	1.64		A_51_P367423	0	0.78	0.67	1.5
A_55_P2567662	0	0.65	1.33	1.66		A_52_P50478	0	0.49	0.76	1.02
A_55_P2724774	0	0.54	0.7	1.72		A_65_P17726	0	0.46	1.18	1.06
A_55_P2007467	0	0.73	1.32	1.67		A_55_P1972688	0	0.27	0.78	1.12
A_55_P2002103	0	0.58	1.11	1.45		A_51_P128575	0	0.21	0.93	1.53
A_55_P2017939	0	0.66	1.69	2.35		A_51_P193794	0	0.2	0.89	1.22
A_52_P96772	0	0.65	1.36	1.38		A_55_P2050415	0	1.51	2.14	2.34
A_51_P227165	0	2.1	2.66	3.12		A_51_P423976	0	0.76	1.74	1.63
A_52_P771446	0	0.29	0.88	1.66		A_52_P375312	0	0.09	1.33	1.42
A_52_P107225	0	1.31	2.4	3		A_66_P135141	0	0.69	1.98	2.29
A_51_P207921	0	0.29	0.78	1.17		A_55_P2131190	0	0.37	1.03	1.16
A_66_P114784	0	1.31	2.55	3.28		A_52_P253299	0	0.42	1.37	1.77
A_55_P2744698	0	0.43	3.03	3.62		A_65_P18167	0	0.23	1.04	1.19
A_55_P2904034	0	0.26	1.12	0.9		A_55_P2059606	0	0.6	0.9	1.09
A_52_P313789	0	0.5	1.46	1.86		A_66_P115114	0	0.34	1.36	2.07
A_55_P2720933	0	0.71	1.51	1.8		A_55_P2745402	0	-0.2	1.86	3.69
A_52_P485766	0	0.91	1.15	1.39		A_30_P01032228	0	0.67	2.02	1.85
A_55_P2727188	0	1.34	2.03	2.16		A_30_P01028905	0	0.81	2.68	2.79
A_55_P2745039	0	0.59	1.45	2.44		A_55_P2729743	0	0.53	1.48	1.61
A_55_P2804011	0	1.17	2.31	2.57		A_52_P537907	0	0.49	1.65	1.59
A_55_P1952314	0	0.82	1.98	2.62		A_52_P359591	0	1.44	2.46	2.43
A_52_P417859	0	0.97	1.74	1.91		A_55_P2365710	0	1.77	3.09	3.74
A_30_P01033252	0	0.51	1.07	1.01		A_55_P2091191	0	0.11	1.25	1.8
A_51_P295237	0	-0.16	1.34	2.3		A_66_P131832	0	-0.23	1.42	2.19
A_55_P2713825	0	1.22	1.71	2.08		A_55_P2809744	0	3.55	4.57	5.11
A_66_P129820	0	0.53	0.94	1.42		A_30_P01031640	0	0.74	1.79	1.59
A_55_P2016069	0	2.39	3.84	5.02		A_51_P134452	0	1.41	1.93	2.47
A_55_P2877258	0	0.13	1.04	1.05		A_55_P2087182	0	-0.02	1.15	1.72
A_30_P01033550	0	0.23	1.41	1.04		A_55_P2206254	0	0.42	1.13	1.18
A_55_P2740697	0	0.78	0.98	1.25		A_52_P246293	0	0.29	1.09	0.96
A_51_P178218	0	0.42	1.36	1.2		A_55_P2738574	0	0.72	1.53	1.62
A_66_P128931	0	1.48	3.56	4.64		A_66_P137407	0	0.3	0.94	1.43
A_52_P421344	0	2.14	4.81	4.93		A_51_P396917	0	0.51	1.3	1.51
A_55_P2631510	0	0.29	1.52	1.46		A_52_P644452	0	0.79	0.78	1.28
A_52_P107947	0	0.37	2.04	1.79		A_55_P2929567	0	0.97	1.49	1.75
A_52_P213696	0	0.36	1.25	1.04		A_55_P2729195	0	0.58	0.91	1.51
A_51_P360508	0	0.49	1.52	1.35		A_52_P476795	0	0.74	1.18	1.27
A_55_P2011802	0	0.32	1.04	1.06		A_51_P142896	0	1.04	2.99	3.36
A_51_P232399	0	0.72	1.12	1.51		A_30_P01018938	0	1.99	3.46	3.75
A_51_P269203	0	0.42	1.43	2.12		A_52_P68028	0	0.12	0.96	1.31
A_66_P113662	0	1.14	1.82	1.9		A_55_P2088348	0	0.89	2.24	2.17
A_52_P118310	0	0.54	1.48	2.14		A_52_P1157176	0	0.09	0.81	1.22
A_52_P414065	0	-0.14	3.23	4.28		A_55_P2387121	0	0.43	1.88	2.32
A_51_P371942	0	-0.09	0.61	1.05		A_52_P82701	0	0.94	2.33	2.29
A_55_P2019699	0	0.38	0.76	1.25		A_55_P2535054	0	2.53	3.64	4.19
A_51_P228892	0	1.48	2.68	2.6		A_52_P628162	0	0.8	1.17	1.42
A_51_P485421	0	1.98	3.05	3.47		A_55_P2606948	0	0.6	1.46	1.64
A_52_P128691	0	0.68	0.99	1.58		A_66_P113731	0	0.29	1.01	1
A_52_P409570	0	1.09	1.7	1.86		A_30_P01031079	0	0.56	2.12	2.37
A_66_P138260	0	0.94	1.84	1.99		A_52_P463235	0	1.09	1.76	1.84
A_51_P118300	0	0.98	1.78	2.05		A_51_P208361	0	1.16	1.78	2.13
A_55_P2077558	0	0.09	1.45	1.63		A_51_P450021	0	0.79	1.02	1.26
A_55_P1971522	0	0.74	0.92	1.1		A_55_P2013203	0	0.16	1.24	1.14
A_55_P2806054	0	-0.12	0.83	1.17		A_51_P434670	0	1.37	2.11	2.18
A_55_P2114308	0	1.46	1.66	2.42		A_66_P101835	0	0.58	1	1.24
A_66_P136655	0	0.04	1.29	1.34		A_55_P2034710	0	2.68	3.54	4.15
A_51_P101347	0	0.34	0.78	1.05		A_30_P01026160	0	0.96	2.34	2.27
A_52_P532074	0	0.61	1.38	1.52		A_51_P143893	0	-0.18	1.65	2.21
A_66_P105300	0	1.09	1.1	1.55		A_52_P372151	0	0.9	0.93	1.34
A_52_P75034	0	1.42	2.06	2.48		A_55_P2724774	0	0.11	0.42	1.1
A_55_P2800423	0	1.45	2.62	2.74		A_52_P296382	0	0.69	1.12	1.36
A_55_P2169668	0	0.51	2.35	1.83		A_51_P339822	0	0.59	1.06	1.05
A_55_P2507959	0	0.43	0.97	1.18		A_52_P96772	0	0.71	1.31	1.34
A_55_P2050932	0	0.63	0.51	1.13		A_55_P2717623	0	1.19	1.82	2.01
A_52_P479522	0	0.78	1.1	1.18		A_51_P227165	0	1.77	2.99	3.78
A_55_P2488339	0	1.16	3.06	2.72		A_55_P2715904	0	0.99	2.09	2.01
A_66_P105074	0	0.54	1.78	2.33		A_55_P2714104	0	0.55	2	2.06
A_55_P2734132	0	0.64	1.57	1.6		A_52_P107225	0	1.53	2.74	2.77
A_55_P2186668	0	0.59	1.27	1.74		A_66_P114784	0	0.79	1.4	2.2
A_52_P338951	0	2.03	3.46	4.09		A_55_P2744698	0	0.44	1.38	2.48
A_52_P418795	0	0.51	1.79	1.95		A_52_P656418	0	0.08	0.92	1.22
A_30_P01031944	0	0.5	1.41	1.35		A_55_P2490319	0	-0.09	0.68	1.34
A_55_P2004746	0	1.48	1.55	2.14		A_52_P313789	0	0.73	1.6	1.77
A_55_P2100620	0	1.07	1.08	1.64		A_55_P2720933	0	0.22	1.15	1.42
A_55_P2178137	0	1.19	2.08	2.09		A_52_P485766	0	0.61	1.12	1.19
A_51_P452323	0	0.93	1.29	1.53		A_55_P2727188	0	1.69	3.15	3.11
A_55_P2794022	0	2.27	4.13	4.24		A_66_P136095	0	1.62	2.44	2.56
A_55_P2049856	0	0.44	0.65	1.14		A_55_P2745039	0	0.74	0.92	1.86
A_52_P641195	0	1.06	2.03	2.35		A_52_P265584	0	1.53	2.96	3.04
A_51_P398164	0	0.55	1	1.07		A_55_P2804011	0	1.49	2.52	2.81
A_55_P1966838	0	0.31	1.36	1.61		A_55_P1952314	0	0.42	0.98	2.73
A_55_P2929644	0	0.59	1.28	1.47		A_52_P417859	0	0.91	1.86	2.26
A_55_P2495403	0	1.19	2.29	2.37		A_51_P388737	0	0.63	0.64	1.43
A_52_P255494	0	0.84	1.46	1.44		A_66_P129820	0	0.72	1.07	1.51
A_66_P129619	0	1.39	2.71	2.84		A_55_P2016069	0	1.28	2.37	3.65
A_51_P505412	0	0.63	1.24	1.73		A_55_P2408968	0	0.36	1.95	1.79
A_51_P407675	0	0.21	0.8	1.11		A_55_P2092904	0	0.49	1.49	1.41
A_55_P2743155	0	0.61	1.81	1.52		A_51_P178218	0	0.56	1.15	1.29
A_55_P2011814	0	1.25	2.3	2.45		A_55_P2721469	0	0.92	1.8	1.7
A_52_P16419	0	1	2.05	2.4		A_66_P128931	0	1	2.83	3.87
A_55_P2499113	0	0.37	5.44	7.43		A_52_P421344	0	2.5	4.93	5.24
A_66_P115580	0	0.16	1.22	0.9		A_55_P2631510	0	0.03	1.16	1.55
A_55_P1994613	0	0.67	1.57	1.78		A_52_P107947	0	0.52	1.86	1.93
A_51_P358112	0	1.16	1.41	1.65		A_30_P01023254	0	0.84	1.31	1.39
A_52_P333749	0	0.69	1.07	1.2		A_51_P153995	0	0.02	1.25	1.94
A_51_P267700	0	1.26	2.43	3.82		A_55_P2011802	0	0.62	1.44	1.66
A_51_P334104	0	0.51	1.5	1.51		A_51_P269203	0	0	0.78	1.76
A_66_P128942	0	0.26	1.18	1.4		A_66_P113662	0	1.03	1.84	1.86
A_51_P270364	0	0.73	1.59	1.54		A_52_P118310	0	0.81	1.25	1.71
A_66_P124052	0	-0.08	2.13	3.07		A_52_P531610	0	-0.1	2.87	3.29
A_51_P438527	0	0.37	1.31	1.93		A_55_P2362635	0	1.15	1.61	1.9
A_51_P111488	0	0.12	1.43	1.47		A_52_P414065	0	0.26	2.7	3.44
A_52_P151393	0	0.64	1.42	1.65		A_66_P123803	0	1.66	1.94	2.23
A_55_P2014540	0	1.26	2.21	2.17		A_55_P2307080	0	0.9	2.03	1.87
A_55_P2728857	0	1.41	1.2	2.78		A_51_P488180	0	0.53	1.27	1.38
A_55_P1989772	0	1	2.63	3.75		A_51_P485421	0	1.26	2.83	2.93
A_66_P112675	0	0.01	0.94	1.41		A_66_P132890	0	0.29	1.35	1.12
A_52_P585233	0	0.48	0.93	1.23		A_55_P2484166	0	0.62	1.09	1.21
A_51_P255657	0	-0.26	1.98	4.25		A_52_P409570	0	1.27	1.86	2.16
A_55_P2731041	0	0.97	1.66	1.69		A_66_P138260	0	0.88	1.3	1.66
A_55_P2144796	0	0.29	1.07	0.96		A_55_P2519540	0	0.75	0.88	2.02
A_51_P113773	0	0.52	1.04	1.06		A_66_P136655	0	0.3	1.42	1.24
A_30_P01025096	0	0.98	1.76	1.71		A_55_P2737947	0	0.17	0.75	1.17
A_55_P2810236	0	0.37	2.66	3.05		A_52_P532074	0	0.34	1.07	1.25
A_52_P373798	0	0.6	1.03	1.5		A_66_P105300	0	1.01	1.05	1.63
A_55_P2219059	0	0.89	0.97	1.29		A_52_P75034	0	0.52	1.24	1.86
A_65_P04633	0	0.86	0.94	1.47		A_52_P356093	0	1.54	2.37	2.94
A_52_P125550	0	0.24	0.58	1.2		A_55_P2800423	0	0.88	1.97	2.49
A_55_P2745593	0	0.64	2.09	2.09		A_55_P2117993	0	0.16	1.06	0.93
A_51_P241262	0	0.74	1.47	1.78		A_55_P2803815	0	0.51	2.09	1.72
A_66_P102531	0	0.43	0.87	1.21		A_30_P01019966	0	1.72	2.56	2.81
A_51_P114772	0	0.39	1.98	1.51		A_66_P105074	0	0.41	1.29	1.85
A_55_P2005190	0	0.53	0.98	1.1		A_55_P2734132	0	0.56	1.16	1.36
A_51_P279232	0	1.12	2.52	2.4		A_55_P1962149	0	-0.05	1.36	2.32
A_51_P378210	0	0.46	0.74	1.18		A_52_P338951	0	1.11	2.18	2.47
A_30_P01022960	0	0.37	1.31	1.52		A_51_P377856	0	1.18	2.16	2.25
A_55_P2914348	0	0.88	1.3	1.4		A_52_P418795	0	0.26	1.4	1.69
A_55_P2245852	0	-0.15	1.87	2.86		A_55_P2004746	0	1	1.43	2.33
A_51_P173601	0	0.69	1.17	1.31		A_55_P2100620	0	0.71	0.92	1.5
A_30_P01024768	0	1.04	1.6	2.07		A_55_P2178137	0	1.56	2.59	2.91
A_52_P46384	0	1.29	2.34	3.11		A_55_P2794022	0	2.1	3.95	4.41
A_55_P2740527	0	-0.19	1.01	1.81		A_55_P2715301	0	0.71	1.85	1.68
A_51_P479645	0	1.32	2.96	3.59		A_55_P2049856	0	0.54	0.67	1.11
A_66_P101718	0	0.68	1.11	1.4		A_52_P641195	0	0.54	1.87	2.37
A_52_P473953	0	0.82	1.68	1.69		A_51_P398164	0	0.74	1.18	1.36
A_55_P2027737	0	1.26	3.12	2.81		A_55_P1966838	0	0.19	1.44	1.68
A_66_P126334	0	0.74	0.84	1.01		A_55_P2495403	0	0.47	1.35	1.23
A_66_P110820	0	0.24	1.03	1.18		A_52_P255494	0	0.96	1.63	1.72
A_52_P668146	0	0.42	2.04	1.86		A_55_P2735355	0	0.67	1.21	1.59
A_66_P130083	0	0.36	0.99	1.04		A_66_P129619	0	0.82	1.83	1.94
A_55_P2178632	0	0.73	1.47	1.82		A_51_P505412	0	0.31	0.68	1.16
A_51_P318381	0	1.31	1.97	2.06		A_51_P407675	0	0.35	0.87	1.33
A_66_P104554	0	0.37	1.26	1.25		A_55_P2014755	0	0.47	1.04	1.23
A_55_P2188374	0	0.39	0.64	1.1		A_55_P2111394	0	0.67	1.75	1.51
A_51_P174723	0	1.03	2.89	3.14		A_55_P2636506	0	4.02	5.84	6.3
A_51_P291227	0	1.18	1.79	2.05		A_55_P2011814	0	1.49	2.56	3.02
A_55_P2050652	0	0.57	1.54	1.54		A_52_P16419	0	0.71	1.4	2.26
A_52_P387458	0	1.69	4.14	4.6		A_65_P03958	0	0.25	1.42	1.22
A_30_P01027734	0	0.33	1.02	1.08		A_51_P175581	0	0.52	1.12	1.35
A_55_P2012146	0	1.63	3.27	3.65		A_51_P473154	0	0.31	1.04	1.18
A_55_P2740424	0	0	0.92	1.19		A_55_P1994613	0	0.63	1.57	1.77
A_51_P473229	0	1.31	1.95	2.12		A_55_P1973194	0	0.37	1.58	1.28
A_52_P226407	0	0.57	0.74	1.32		A_51_P358112	0	0.9	1.21	1.71
A_52_P36928	0	0.41	0.85	1.19		A_52_P333749	0	0.29	0.41	1.08
A_52_P99531	0	0.96	1.64	1.72		A_51_P267700	0	0.37	1.95	3.43
A_51_P249793	0	0.52	1.22	1.37		A_51_P411253	0	2.12	2.73	3.26
A_66_P100915	0	0.19	0.73	1.06		A_51_P334104	0	0.38	1.51	1.26
A_66_P120249	0	1.07	2.57	3.23		A_66_P128942	0	0.31	1.67	1.29
A_55_P2027278	0	0.4	1.07	1.23		A_51_P437240	0	0.96	1.5	1.6
A_55_P2849432	0	0.42	1.48	1.79		A_51_P270364	0	0.6	1.57	1.73
A_55_P1970299	0	0.38	1.07	1.11		A_51_P438527	0	0.47	1.33	1.55
A_52_P559706	0	0.08	1.92	2.08		A_55_P2014540	0	0.84	2.25	2.37
A_55_P2108738	0	0.79	1.31	1.4		A_51_P289107	0	0.17	1.65	1.62
A_55_P2715361	0	1.24	1.82	1.96		A_55_P2359436	0	0.58	1.01	1.47
A_66_P116131	0	0.8	1.78	1.72		A_55_P2622908	0	0.32	1.03	1.26
A_51_P122035	0	0.99	1.24	1.55		A_55_P2646855	0	1.13	1.8	1.93
A_65_P17218	0	0.93	0.97	1.94		A_55_P2738476	0	0.46	0.61	1.04
A_51_P424878	0	0.17	0.98	1.46		A_51_P412526	0	0.21	1.04	1.08
A_52_P635182	0	0.47	0.78	1.13		A_55_P1989772	0	0.58	1.62	2.74
A_66_P108178	0	0.43	1.04	1.5		A_52_P585233	0	0.48	0.99	1.19
A_51_P191463	0	0.97	0.84	2.09		A_51_P255657	0	1.22	1.58	3.16
A_52_P650325	0	0.24	1.29	1.03		A_55_P2731041	0	0.63	1.36	1.51
A_30_P01024184	0	0.87	1.18	1.37		A_51_P113773	0	0.7	1.17	1.31
A_55_P2728931	0	0.39	0.82	1.25		A_30_P01025096	0	0.48	1.53	1.6
A_51_P457557	0	2.23	3.68	3.76		A_55_P2810236	0	0.61	2.53	3.05
A_51_P337944	0	0.96	1.53	1.64		A_55_P2105242	0	0.47	1.37	1.45
A_55_P1955816	0	0.89	2.22	2.67		A_55_P2219059	0	0.92	1.13	1.77
A_55_P2915059	0	1.07	1.8	1.89		A_65_P04633	0	0.52	0.79	1.34
A_51_P272147	0	0.31	0.86	1.11		A_55_P2745593	0	-0.03	1.06	1.45
A_51_P241465	0	0.95	1.75	1.96		A_55_P2003614	0	0.44	1.14	1.21
A_55_P2034300	0	1.8	2.94	3.77		A_51_P241262	0	1.02	1.39	1.54
A_55_P1987186	0	0.93	2.64	3.05		A_66_P102531	0	0.42	1.01	1.16
A_51_P396818	0	0.41	1.21	1.03		A_55_P2798734	0	0.37	1.03	0.93
A_51_P293938	0	0.55	2.1	2.14		A_51_P114772	0	0.36	1.55	1.27
A_55_P2480722	0	1.1	1.63	2.56		A_52_P436238	0	0.41	1.35	1.36
A_51_P197910	0	1.41	1.8	2.65		A_51_P279232	0	0.85	1.65	2.07
A_52_P557378	0	0.51	2.26	2.61		A_55_P2909732	0	0.63	1.26	1.57
A_55_P2155347	0	0.36	1.94	1.83		A_55_P2799673	0	2.24	3.07	3.49
A_55_P2144736	0	1.08	1.47	2.17		A_30_P01022960	0	0.78	1.2	1.67
A_55_P1966714	0	0.68	1.2	1.31		A_55_P2914348	0	0.6	0.69	1.27
A_55_P2734007	0	0.28	0.37	1.58		A_51_P508683	0	1.14	2.86	2.74
A_52_P201206	0	0.65	1.43	1.51		A_30_P01024768	0	0.84	1.17	1.43
A_55_P2745144	0	0.55	1.13	1.41		A_30_P01032533	0	1.38	1.66	2.18
A_52_P319073	0	0.26	1.64	1.43		A_55_P2157695	0	0.22	1.1	1.11
A_55_P2063646	0	0.62	0.79	1.26		A_52_P46384	0	1.03	1.84	3.13
A_30_P01025441	0	0.58	1.09	1.36		A_51_P317115	0	0.27	1.13	1.04
A_51_P343818	0	0.52	2.47	2.86		A_51_P479645	0	1.84	3.17	3.45
A_55_P2173073	0	0.51	0.68	1.05		A_52_P473953	0	-0.04	1.17	1.47
A_55_P2082733	0	1.71	2.45	2.82		A_51_P468119	0	0.29	0.91	1.18
A_55_P2025937	0	0.95	1.46	2.43		A_55_P2935116	0	0.51	1.72	1.56
A_30_P01029667	0	0.61	0.75	1.24		A_30_P01021877	0	0.41	1.51	1.4
A_51_P247542	0	1.67	3.58	4.11		A_52_P668146	0	0.66	1.99	1.79
A_55_P2048912	0	1.72	2	2.91		A_66_P130083	0	0.09	0.8	1.1
A_52_P597002	0	0.05	1.05	1.32		A_55_P2123933	0	0.53	1.17	1.11
A_52_P563450	0	0.5	1.47	1.51		A_55_P2178632	0	0.52	1.02	1.36
A_52_P55846	0	0.92	2.22	2.2		A_51_P362959	0	0.19	0.48	1.04
A_55_P1963364	0	0.27	1.5	1.99		A_55_P2074636	0	0.75	2	1.78
A_51_P392429	0	0.65	0.97	1.36		A_55_P2050652	0	0.44	1.4	1.24
A_52_P346113	0	0.71	0.64	1.28		A_52_P387458	0	1.21	3.68	4.47
A_66_P108810	0	0.65	1.12	1.1		A_66_P127590	0	0.79	1.26	1.43
A_55_P2108483	0	0.91	1.46	2.29		A_51_P422685	0	0.64	1.83	1.57
A_51_P161021	0	0.55	0.61	1.24		A_55_P1979508	0	0.38	1.06	1.53
A_66_P114413	0	0.58	0.73	1.5		A_55_P2012146	0	2.01	2.79	3.25
A_51_P463860	0	0.73	1.58	2.05		A_51_P105927	0	0.56	0.8	1.11
A_52_P174962	0	-0.14	0.64	1.21		A_55_P2733312	0	0.52	1.21	1.13
A_51_P388412	0	1.56	2.92	3.72		A_51_P473229	0	1.14	1.93	2.35
A_66_P104630	0	0.41	1.41	1.39		A_52_P226407	0	0.51	0.78	1.34
A_52_P456617	0	0.7	1.06	1.23		A_52_P36928	0	0.59	0.84	1.15
A_66_P106760	0	0.08	1.09	2.19		A_30_P01019633	0	0.3	1.2	1.09
A_52_P486260	0	0.47	1.84	2.27		A_55_P2163194	0	0.3	1.22	1.02
A_51_P321341	0	0.87	3.37	3.46		A_52_P99531	0	1.04	1.89	1.94
A_55_P2037584	0	0.45	2.13	2.64		A_51_P249793	0	0.62	1.42	1.5
A_51_P230507	0	1.3	1.68	1.94		A_66_P120249	0	0.55	2.31	3.13
A_51_P494597	0	1.64	2.21	2.79		A_55_P2027278	0	0.53	1.14	1.24
A_52_P532559	0	1.75	2.53	2.74		A_55_P2849432	0	0.39	1.03	1.03
A_66_P132239	0	1.96	2.79	3.02		A_30_P01030501	0	0.53	1.28	1.18
A_55_P2909602	0	0.37	0.98	1.13		A_55_P2715361	0	1.22	1.79	2
A_55_P1996907	0	1.05	1.85	2.38		A_30_P01021412	0	0.46	1.32	1.25
A_51_P503797	0	1.05	1.65	1.77		A_66_P116131	0	0.46	2.17	1.87
A_55_P2083464	0	0.24	2.42	2.75		A_51_P122035	0	1.04	1.09	1.43
A_55_P2621535	0	1.29	1.76	2.39		A_65_P17218	0	0.29	0.4	1.21
A_55_P2733797	0	0.61	2.23	2.26		A_51_P424878	0	0.48	0.95	1.07
A_52_P836389	0	0.23	1.62	1.62		A_66_P108178	0	0.18	0.88	1.33
A_51_P321150	0	1.4	1.88	3.04		A_66_P102649	0	1.38	1.68	2.14
A_55_P2729918	0	0.67	0.99	1.41		A_52_P650325	0	0.2	1.34	1.04
A_55_P2806229	0	1.93	3.3	3.37		A_30_P01024184	0	0.63	1.12	1.35
A_51_P279163	0	0.77	0.88	1.1		A_51_P337944	0	0.79	1.35	1.58
A_65_P07220	0	0.27	3.73	4.59		A_55_P1955816	0	0.62	1.92	1.81
A_55_P2075703	0	-0.26	1.4	2.63		A_55_P2915059	0	1.12	1.93	2.04
A_51_P143682	0	0.11	1.31	1.43		A_51_P241465	0	0.77	1.41	1.74
A_66_P113948	0	0.24	1.3	2.7		A_55_P2034300	0	2.32	2.99	4.06
A_51_P322265	0	1.57	2.31	2.46		A_55_P1987186	0	0.93	2.87	3.57
A_55_P2000177	0	0.55	1.84	1.58		A_51_P293938	0	0.14	1.82	2.06
A_51_P496001	0	0.67	0.91	1.08		A_55_P2480722	0	0.73	1.27	2.4
A_55_P2230663	0	3.62	5.94	6.7		A_52_P557378	0	-0.08	1.83	2.31
A_55_P2118891	0	0.78	1.6	1.54		A_55_P2155347	0	0.35	2.13	2.02
A_55_P2729613	0	0.96	1.46	1.93		A_55_P1954436	0	0.57	0.83	1.27
A_55_P2419021	0	0.11	0.9	1.19		A_52_P201206	0	0.68	1.16	1.3
A_55_P2744578	0	0.3	0.9	1.04		A_55_P2745144	0	0.65	0.99	1.12
A_55_P2034027	0	0.56	0.62	1.05		A_55_P2166020	0	0.55	0.78	1.03
A_30_P01024163	0	0.76	1.53	2.43		A_55_P2061428	0	0.11	1.01	1.32
A_55_P1983268	0	0.38	2.04	1.98		A_55_P2082733	0	1.4	1.96	2.14
A_30_P01032605	0	0.35	0.91	1.48		A_55_P2025937	0	0.43	1.12	1.35
A_52_P441036	0	1.86	2.95	3.12		A_30_P01029667	0	0.57	0.65	1.02
A_51_P517051	0	-0.06	1.36	1.81		A_51_P364871	0	1.38	1.3	2.19
A_51_P337125	0	1.12	1.48	1.62		A_51_P247542	0	1.43	3.14	4.58
A_52_P206925	0	0.49	1.17	1.32		A_55_P2048912	0	1.19	1.29	1.79
A_55_P2739341	0	0.2	1.02	1		A_52_P563450	0	0.47	1.27	1.19
A_55_P2064451	0	0.33	0.97	1.07		A_55_P2137937	0	-0.21	0.99	1.78
A_55_P2096395	0	0.28	0.92	1.01		A_52_P181925	0	0.88	1.2	1.67
A_55_P2798945	0	1.21	1.74	1.99		A_55_P1963364	0	0.89	1.76	1.8
A_30_P01031677	0	0.46	1.22	1.18		A_52_P29987	0	1.09	1.78	2.13
A_66_P100365	0	0.47	0.85	1.13		A_55_P2060897	0	-0.14	2.24	2.82
A_55_P2130970	0	1.02	1.08	1.58		A_52_P346113	0	0.56	0.45	1.05
A_55_P2728738	0	0.89	2.18	2.53		A_66_P108810	0	0.59	0.98	1.38
A_55_P2340448	0	0.62	2.54	3.39		A_55_P2715356	0	1.01	1.56	1.69
A_51_P367298	0	1.82	2.25	2.92		A_55_P2108483	0	0.37	0.97	2.01
A_55_P2213828	0	0.49	1.87	2.2		A_51_P161021	0	0.21	0.78	1.14
A_55_P1955998	0	0.21	0.97	1.23		A_66_P114413	0	0.1	0.79	1.32
A_52_P166755	0	0.24	1.2	1.18		A_55_P2935900	0	0.7	1.29	1.49
A_52_P122696	0	0.23	0.58	1.09		A_51_P463860	0	0.71	1.45	1.57
A_55_P2643836	0	0.29	1.22	1.37		A_52_P485007	0	1.68	2.54	2.87
A_65_P16326	0	0.07	1.05	0.99		A_51_P341832	0	0.38	1.12	1.09
A_55_P2162324	0	0.89	1.49	2.04		A_55_P2241488	0	0.3	1.26	1.06
A_55_P2058903	0	0.99	1.26	1.44		A_51_P388412	0	1.04	2.4	3.37
A_52_P145975	0	0.86	1.34	1.53		A_55_P2717419	0	0.71	1.36	1.35
A_30_P01024749	0	0.21	1.31	1.16		A_66_P104630	0	0.11	0.58	1.02
A_52_P263673	0	0.42	1.52	2.29		A_65_P01991	0	1.38	2.18	2.6
A_55_P2719842	0	0.69	0.8	1.07		A_55_P2005977	0	1.02	1.39	1.68
A_66_P130073	0	0.35	0.93	1.68		A_66_P106760	0	0.64	1.16	1.83
A_51_P198434	0	1.18	1.75	2.68		A_55_P2717828	0	1.63	2.55	2.81
A_30_P01025368	0	0.7	1.11	1.4		A_55_P2037584	0	0.21	1.55	1.87
A_65_P19020	0	0.31	0.73	1.02		A_51_P494597	0	1.1	1.38	1.87
A_66_P130161	0	1.35	1.82	2.06		A_52_P532559	0	1.02	1.97	2.19
A_66_P117032	0	1.27	2.91	3.54		A_66_P132239	0	1.25	2.12	2.22
A_52_P307142	0	-0.01	3.53	4.46		A_55_P2083464	0	0.19	2.42	2.43
A_55_P2078433	0	0.08	1.62	2.14		A_55_P2621535	0	0.98	1.11	1.97
A_51_P213051	0	0.37	0.83	1.27		A_55_P2733797	0	0.54	2.03	2.33
A_51_P297346	0	0.23	0.87	1.06		A_52_P836389	0	0.73	2.07	1.86
A_55_P2064659	0	0.88	1.55	1.75		A_55_P2729918	0	0.55	0.95	1.43
A_55_P2066453	0	0.88	1.69	1.82		A_55_P2806229	0	1.44	2.93	3.23
A_51_P234113	0	1.13	1.26	1.6		A_65_P13192	0	2.3	3.11	3.42
A_55_P2011084	0	0.94	1.7	2.14		A_66_P105153	0	0.72	1.53	1.65
A_55_P2501876	0	1.04	1.51	2.38		A_65_P07220	0	0.17	3.79	4.7
A_55_P2729205	0	0.85	1.25	1.35		A_51_P322265	0	0.63	1.3	1.79
A_55_P2728028	0	0.43	0.78	1.15		A_51_P229403	0	-0.47	3.26	5.22
A_52_P681557	0	0.18	1.07	0.85		A_55_P2000177	0	0.39	1.17	1.43
A_51_P227445	0	1.15	1.77	1.89		A_55_P2148534	0	0.74	1.33	1.38
A_52_P453884	0	0.49	1.47	1.36		A_55_P2230663	0	3.31	5.61	6.3
A_51_P203182	0	0.53	1.6	1.57		A_55_P2118891	0	0.62	1.59	1.71
A_51_P161463	0	0.82	1.8	1.9		A_55_P2190217	0	0.64	2.81	2.65
A_52_P602406	0	0.8	1.67	1.73		A_55_P2729613	0	0.1	1.02	1.64
A_65_P13957	0	0.36	1.2	1.29		A_55_P2886817	0	0.31	1.04	0.97
A_51_P122649	0	0.08	5.67	6.17		A_52_P827934	0	0.08	1.32	1.39
A_51_P259975	0	0.88	1.13	1.32		A_52_P679101	0	1.26	2.12	2.18
A_52_P75659	0	0.25	1.02	0.87		A_30_P01024163	0	0.36	1.03	1.56
A_55_P2740895	0	0.34	1.4	1.69		A_55_P1983268	0	0.48	1.27	1.37
A_55_P1962918	0	0.55	1.09	2.33		A_52_P441036	0	0.58	1.46	1.91
A_55_P2112937	0	1.14	3.21	2.91		A_55_P2739490	0	0.98	2.08	2
A_51_P331462	0	0.56	1.29	1.55		A_51_P337125	0	0.5	0.87	1.14
A_55_P2154144	0	1.83	3.03	3.66		A_66_P129356	0	1.65	2.05	2.33
A_55_P2046101	0	0.15	0.85	1.87		A_52_P206925	0	-0.05	0.82	1.09
A_55_P2066116	0	1.29	1.36	1.79		A_52_P370453	0	1.25	2.06	2.43
A_55_P2114938	0	0.68	1.16	1.66		A_55_P2096395	0	0.52	1.11	1.37
A_55_P1983046	0	0.94	1.83	2.49		A_52_P634250	0	0.22	1.88	1.78
A_66_P138406	0	1.03	2.31	3.81		A_51_P483483	0	0.85	1.57	1.61
A_55_P2942053	0	0.76	2.63	2.71		A_55_P2798945	0	1.49	2.01	2.21
A_55_P2066578	0	0.58	1.05	2.44		A_66_P100365	0	0.45	0.86	1.17
A_55_P2733737	0	0.82	0.89	1.18		A_55_P2130970	0	0.4	1.01	1.45
A_52_P456192	0	1.13	1.14	2.63		A_55_P2728738	0	0.35	1.63	1.89
A_55_P2733482	0	1.03	2.63	2.39		A_55_P2340448	0	0.03	1.8	2.15
A_55_P1990041	0	0.93	1.14	1.3		A_51_P367298	0	2.11	3.04	3.59
A_51_P110341	0	1.26	2.88	3.36		A_66_P103953	0	0.83	2.83	2.86
A_55_P2739152	0	0.62	1.14	1.5		A_55_P2213828	0	0.05	1.11	1.64
A_52_P1197913	0	0.36	0.67	1.43		A_52_P166755	0	0.22	0.99	1.43
A_55_P2802310	0	0.95	1.26	1.8		A_66_P131568	0	1.17	1.06	2.12
A_55_P2923301	0	0.79	0.74	1.45		A_55_P2740787	0	0.57	0.92	1.04
A_55_P2023732	0	1.09	2.59	2.59		A_55_P2628192	0	0.27	1.23	1.14
A_55_P2796522	0	0.6	1.54	1.43		A_55_P2753379	0	0.09	2.04	2.73
A_55_P2025078	0	1.38	1.71	2		A_55_P2305294	0	0.35	1.19	1.44
A_55_P2052106	0	0.29	0.67	1.03		A_55_P2170405	0	1.06	1.51	2.21
A_51_P272553	0	0.75	0.88	1.12		A_55_P2162324	0	0.67	1.4	2.04
A_51_P433127	0	0.83	1.56	1.64		A_52_P145975	0	0.97	1.71	1.76
A_52_P613808	0	0.23	1.66	1.25		A_52_P263673	0	0.2	1.68	2.09
A_51_P337817	0	0.37	0.6	1.09		A_52_P527438	0	1.61	4.21	5.08
A_51_P453329	0	0.84	1.11	1.39		A_55_P2719842	0	0.68	0.79	1.14
A_55_P2017090	0	0.52	1.66	1.83		A_55_P2719789	0	0.63	1.29	1.37
A_52_P139788	0	0.98	1.23	2.33		A_51_P198434	0	0.81	1.46	2.71
A_51_P207892	0	0.57	2.14	3.38		A_66_P117032	0	0.84	3.34	4.82
A_55_P1984158	0	0.41	1.21	1.55		A_52_P89305	0	0.18	0.94	1.05
A_51_P447894	0	0.68	1.82	1.97		A_52_P307142	0	1.53	2.78	3.63
A_66_P140409	0	0.28	1.06	1.2		A_51_P213051	0	0.12	0.72	1.23
A_52_P402881	0	0.57	1.08	1.46		A_30_P01020004	0	-0.02	0.96	1.1
A_30_P01032668	0	0.5	0.86	1.23		A_30_P01030354	0	0.57	1.75	2.04
A_55_P2735420	0	0.65	1.66	3.14		A_55_P2064659	0	0.1	1.22	1.43
A_51_P271503	0	0.71	2.36	3.02		A_55_P2066453	0	0.46	2.2	2.52
A_51_P307370	0	-0.03	0.84	1.08		A_51_P234113	0	0.83	0.97	1.38
A_55_P1980408	0	0.24	0.9	1.07		A_55_P2736894	0	1.74	2.31	2.6
A_51_P416546	0	0.63	1.85	1.56		A_52_P467266	0	1.76	2.32	2.74
A_52_P14002	0	0.39	0.95	1.46		A_51_P325491	0	0.67	1.25	1.35
A_55_P2143499	0	0.13	1.62	1.96		A_55_P2501876	0	0.48	1.03	2.15
A_55_P2728824	0	0.42	1.15	1.02		A_55_P2729205	0	0.21	1.09	1.07
A_66_P132695	0	2.3	2.52	3.36		A_51_P227445	0	0.44	1.23	1.11
A_52_P667923	0	0.48	2.04	2.4		A_55_P2935735	0	0.82	0.83	1.2
A_51_P452153	0	0.9	2	2.26		A_52_P453884	0	0.12	1.39	1.75
A_55_P2020128	0	0.78	1.22	1.28		A_55_P1964408	0	1.24	2.13	2.16
A_55_P2061391	0	1.03	2.5	2.56		A_51_P203182	0	0.22	1.54	1.49
A_51_P107782	0	0.54	0.97	1.05		A_51_P161463	0	0.9	1.77	1.68
A_55_P2729968	0	0.46	1.09	1.08		A_52_P602406	0	0.5	1.15	1.48
A_55_P2738442	0	0.49	1.8	1.73		A_55_P2939820	0	0.24	1.37	1.38
A_52_P332666	0	0.62	0.63	1.15		A_65_P13957	0	0.11	1.55	1.77
A_51_P343356	0	1.04	2.12	2.22		A_51_P122649	0	0.77	5.79	6.76
A_52_P287313	0	2.71	4.45	4.91		A_55_P2741764	0	0.3	1.22	1.01
A_51_P375558	0	1.64	4.65	4.95		A_55_P2737457	0	0.32	0.87	1.23
A_55_P2039404	0	0.29	2.11	1.84		A_51_P259975	0	0.96	1.24	1.68
A_55_P2743562	0	1.58	2.77	2.77		A_55_P2728383	0	0.52	0.77	1.05
A_30_P01030025	0	0.81	0.92	1.32		A_51_P331462	0	0.56	1.22	1.62
A_52_P674808	0	0.68	2.44	3.85		A_55_P2154144	0	1.35	1.91	3
A_55_P2736425	0	0.36	1.65	1.54		A_66_P125506	0	-0.17	0.57	1.02
A_52_P355934	0	1.1	2.01	2.1		A_55_P2046101	0	0.65	0.78	1.24
A_30_P01024614	0	1.83	2.97	3.37		A_55_P2114938	0	0.37	1	1.56
A_51_P222657	0	0.85	1.52	1.77		A_55_P1983046	0	0.35	1.1	1.95
A_52_P655136	0	0.73	1.71	1.92		A_55_P2153560	0	1.17	1.79	2.19
A_66_P115844	0	0.38	0.51	1.04		A_55_P2733737	0	0.08	0.9	1.25
A_55_P2909829	0	2.02	3.17	4.13		A_55_P1990041	0	0.79	1.14	1.34
A_55_P2005813	0	0.51	1.22	1.2		A_51_P110341	0	1.61	3.2	3.85
A_52_P250685	0	0.55	0.8	1.11		A_55_P2739152	0	0.39	0.85	1.31
A_51_P364185	0	0.34	2.64	4		A_55_P2802310	0	0.79	0.96	1.4
A_51_P259571	0	0.42	1.03	0.99		A_55_P2023732	0	1.06	2.68	2.98
A_51_P341369	0	0.39	0.76	1.17		A_55_P2796522	0	0.39	1.03	0.91
A_51_P148208	0	0.46	1.28	1.16		A_66_P130241	0	1.62	2.51	2.83
A_55_P2743269	0	1.48	2.55	2.68		A_55_P2025078	0	0.67	1.07	1.38
A_51_P193146	0	0.6	1.63	2.28		A_30_P01021305	0	0.87	3.65	3.48
A_30_P01020001	0	0.26	0.96	1.04		A_51_P272553	0	0.81	1.75	2.17
A_55_P2498963	0	0.11	0.64	1.09		A_51_P433127	0	0.73	1.63	1.66
A_51_P359570	0	0.94	1.61	2.82		A_55_P2017090	0	0.37	1.44	1.7
A_55_P2143150	0	1.02	1.73	1.76		A_51_P212560	0	0.5	0.94	1.07
A_55_P2193512	0	2.02	4.63	5.14		A_52_P139788	0	0.37	0.44	1.52
A_55_P1981599	0	1.34	1.73	1.96		A_55_P1984158	0	0.18	1.03	1.58
A_55_P2050997	0	0.81	1.1	1.51		A_52_P402881	0	0.79	1.23	1.49
A_55_P2802854	0	0.81	1.17	1.26		A_51_P286172	0	0.75	1.33	1.56
A_55_P2739780	0	0.58	1.43	1.71		A_55_P2020306	0	0.47	1.32	1.21
A_51_P463428	0	0.5	1.33	1.27		A_66_P100264	0	0.27	2.08	1.93
A_55_P2053202	0	0.72	0.96	1.09		A_51_P271503	0	0.19	1.14	2.22
A_55_P2739616	0	0.5	1.85	2.04		A_51_P143190	0	1.22	1.64	1.84
A_30_P01029882	0	1.03	2.07	2.01		A_66_P132695	0	2.31	3.15	4.26
A_55_P2736989	0	1.68	1.75	2.25		A_52_P667923	0	0.48	1.41	1.46
A_52_P244743	0	0.41	1.93	2.07		A_51_P452153	0	0.39	1.88	1.98
A_66_P108659	0	0.94	1.48	1.95		A_55_P2020128	0	0.18	1.32	1.61
A_66_P127762	0	0.62	1.71	1.53		A_55_P2736984	0	0.41	1.49	1.6
A_51_P344249	0	0.32	0.79	1.09		A_55_P2061391	0	0.58	1.67	2.02
A_55_P2744693	0	1.18	1.94	2.22		A_51_P107782	0	0.61	1.11	1.22
A_55_P1998947	0	0.69	0.83	1.06		A_55_P2738442	0	-0.07	1.5	1.93
A_51_P450812	0	0.64	1.3	1.22		A_51_P343356	0	1.05	1.78	1.81
A_52_P154347	0	0.22	0.49	1.17		A_52_P287313	0	2.09	3.66	4.13
A_55_P2183288	0	0.81	1.24	1.44		A_51_P375558	0	3.25	4.56	4.98
A_55_P2739318	0	0.59	0.87	1.07		A_55_P2039404	0	0.4	2.67	2.11
A_51_P289249	0	0.1	0.95	1.57		A_30_P01026892	0	0.54	1.61	1.76
A_66_P108669	0	1.95	2.24	2.6		A_55_P2743562	0	1.57	2.37	2.66
A_51_P248031	0	1.17	1.33	1.64		A_52_P674808	0	0.8	2.7	4.62
A_52_P337232	0	0.53	1.23	1.67		A_66_P126155	0	1.18	1.32	1.65
A_55_P1962747	0	1.23	2.01	3.84		A_30_P01024614	0	0.29	2.23	2.33
A_30_P01024860	0	1.32	1.87	2.26		A_51_P222657	0	0.46	1.02	1.31
A_51_P483280	0	0.73	1.57	2.25		A_52_P655136	0	0.59	1.64	1.48
A_55_P2742450	0	0.91	1.08	1.43		A_51_P462448	0	0.53	0.89	1.02
A_52_P180842	0	1.04	1.52	1.85		A_55_P2909829	0	0.62	2.02	3.13
A_51_P505795	0	0.54	0.94	1.11		A_55_P2005813	0	0.39	1.08	0.92
A_51_P352738	0	0.84	0.78	1.33		A_30_P01019875	0	1.19	1.89	2.54
A_55_P2727060	0	0.39	1.27	1.83		A_51_P364185	0	-0.02	1.78	2.89
A_30_P01018024	0	1.66	1.29	2.95		A_51_P148208	0	0.72	1.63	1.67
A_51_P387123	0	0.66	1.39	2.29		A_55_P2743269	0	1.04	2.17	2.89
A_55_P2044592	0	0.79	1.26	1.3		A_55_P1979217	0	0.59	1.61	1.38
A_55_P2094925	0	0.33	0.97	1.63		A_51_P193146	0	0.05	1.13	1.34
A_55_P2741579	0	0.86	0.94	1.31		A_30_P01020001	0	0.33	1.18	1.13
A_55_P2820163	0	0.73	1.65	1.85		A_51_P359570	0	0.35	1.83	2.99
A_55_P1983968	0	1.17	1.48	1.89		A_55_P2143150	0	1.35	2.05	2.29
A_52_P650855	0	2.21	3.8	4.06		A_51_P311648	0	0.67	1.15	1.22
A_55_P2178592	0	0.93	1.12	1.6		A_55_P2193512	0	0.89	3.27	3.87
A_52_P122822	0	0.65	2.36	2.23		A_55_P1981599	0	0.87	1.35	1.95
A_51_P460954	0	-0.16	1.9	2.81		A_55_P2050997	0	0.46	0.71	1.21
A_51_P353095	0	0.39	1.08	1.01		A_30_P01023465	0	1.38	2.83	2.71
A_55_P2935410	0	0.12	2.04	1.87		A_55_P2802854	0	0.65	1.22	1.34
A_66_P139666	0	1.37	2.46	2.42		A_51_P266211	0	0.43	0.88	1.03
A_52_P418489	0	0.14	1.72	2.27		A_51_P463428	0	0.69	1.79	1.62
A_55_P2897085	0	0.47	1.08	1.14		A_55_P2053202	0	0.65	1.2	1.2
A_55_P2625988	0	0.81	1.48	1.5		A_55_P2739616	0	0.46	1.55	1.87
A_55_P2142028	0	0.39	0.98	1.76		A_52_P538673	0	1.66	3.01	3.29
A_52_P616229	0	0.83	1.3	1.36		A_55_P1997898	0	0.34	0.96	1.05
A_66_P137855	0	0.26	1.54	1.42		A_30_P01029882	0	1.24	2.35	2.58
A_51_P475378	0	0.77	1.5	2.37		A_55_P2581670	0	0.33	2.12	3.08
A_52_P1019763	0	1.07	4.19	3.95		A_51_P172502	0	0.38	1	1.14
A_52_P319137	0	1.1	2.75	3.43		A_52_P244743	0	1.32	2.27	2.27
A_55_P2807466	0	1.91	3.21	3.63		A_52_P175242	0	0.51	0.83	1
A_52_P35915	0	0.52	0.91	1.02		A_66_P127762	0	1.32	2.48	2.44
A_55_P2004007	0	0.97	2.07	4		A_55_P2744693	0	0.64	1.26	1.31
A_55_P2132697	0	0.79	0.96	1.34		A_55_P2183288	0	0.84	1.29	1.62
A_52_P576912	0	0.42	1.01	1.15		A_51_P289249	0	0.31	1.34	1.29
A_30_P01022388	0	0.46	1.07	1.78		A_66_P108669	0	0.63	1.24	1.68
A_55_P2014987	0	0.35	1.33	1.22		A_51_P216550	0	0.3	2.42	2.15
A_55_P2016034	0	1.95	2.06	3.42		A_52_P337232	0	0.26	0.98	1.47
A_51_P337675	0	0.85	1.08	1.8		A_30_P01021076	0	0.06	1.11	1.02
A_55_P2935401	0	0.6	1.37	1.59		A_55_P1962747	0	1.72	1.92	3.56
A_52_P274273	0	1.28	2.15	2.34		A_30_P01024860	0	0.77	1.38	1.72
A_51_P198076	0	0.35	0.92	1.29		A_51_P343369	0	0.09	0.75	1.12
A_55_P2150179	0	1.32	2.24	2.34		A_51_P483280	0	0.26	1.25	1.94
A_52_P30920	0	1.05	1.75	1.92		A_55_P2742450	0	0.12	0.85	1.71
A_66_P105663	0	0.75	0.86	1.13		A_66_P116275	0	1.31	2.27	2.4
A_52_P263095	0	0.66	1.42	1.39		A_52_P180842	0	0.88	1.52	1.82
A_66_P117679	0	0.68	1.6	1.77		A_55_P2727060	0	0.85	1.71	1.87
A_55_P2732528	0	0.49	0.63	1.11		A_52_P75866	0	0.76	1.29	1.79
A_55_P2182112	0	0.92	1.5	1.58		A_30_P01018024	0	0.64	1.04	2.12
A_52_P33831	0	0.13	2.12	2.63		A_55_P2044592	0	0.86	1.17	1.36
A_55_P2068330	0	0.89	1.66	1.89		A_55_P2094925	0	0.33	1.74	2.03
A_55_P2159890	0	0.58	1.48	1.44		A_55_P2178503	0	0.96	1.57	1.59
A_55_P2741158	0	0.57	1.64	1.5		A_30_P01033272	0	0.73	1.19	1.55
A_30_P01024630	0	0.82	3.99	3.63		A_55_P2820163	0	0.51	1.03	1.34
A_30_P01020843	0	0.67	0.85	1.12		A_51_P159453	0	1.24	1.38	2.39
A_30_P01027115	0	0.46	1.22	1.35		A_55_P1983968	0	1.45	2.75	2.94
A_66_P127452	0	1.21	1.6	1.92		A_52_P650855	0	1.9	3.8	4.38
A_66_P101115	0	0.51	1.6	1.67		A_52_P604864	0	0.39	2.48	2.01
A_55_P2051094	0	0.89	2.93	2.71		A_55_P2178592	0	0.52	0.84	1.07
A_52_P54261	0	1.6	1.91	2.52		A_51_P138895	0	0.66	0.77	1.28
A_55_P2730681	0	1.15	1.77	2.24		A_52_P439407	0	0.53	1.15	1.35
A_52_P647906	0	0.73	1.28	1.34		A_55_P2584627	0	0.2	1.03	1.28
A_52_P173703	0	0.2	2.75	2.71		A_51_P285020	0	1.5	1.99	3.49
A_51_P307567	0	0.57	0.94	1.1		A_52_P122822	0	1.23	2.32	2.59
A_30_P01021636	0	1.18	1.98	2.13		A_51_P460954	0	-0.23	1.11	1.84
A_55_P2509769	0	0.27	1.29	1.04		A_30_P01022166	0	0.37	0.77	1.01
A_55_P2739022	0	1.56	2.66	2.64		A_51_P353095	0	0.47	1.02	0.94
A_51_P414889	0	0.51	1.16	1.52		A_55_P2003266	0	0.23	0.62	1.04
A_52_P325574	0	0.48	0.87	1.09		A_52_P535255	0	0.35	1	1.05
A_55_P1997696	0	0.48	1.16	2.02		A_51_P328202	0	0.06	1.25	1.46
A_52_P297009	0	1.36	2.12	2.27		A_66_P139666	0	2.08	3.27	3.49
A_51_P332141	0	0.65	1.28	1.36		A_51_P228354	0	0.53	0.83	1.05
A_51_P129012	0	0.49	0.77	1.74		A_55_P2897085	0	0.47	0.98	1.08
A_51_P514961	0	0.79	1.3	1.62		A_52_P236426	0	1.68	2.39	2.77
A_55_P1992149	0	0.83	1.8	1.91		A_55_P2625988	0	0.85	1.48	1.53
A_52_P308875	0	0.65	0.66	1.09		A_55_P2142028	0	0.91	1.29	1.71
A_51_P276479	0	1.38	2.94	3.27		A_52_P616229	0	0.61	1.24	1.26
A_52_P466147	0	0.25	0.84	1.09		A_66_P137855	0	0.26	1.59	1.72
A_66_P123790	0	0.42	1.84	1.85		A_51_P475378	0	0.3	0.89	1.38
A_55_P2040485	0	0.06	0.98	1.88		A_52_P319137	0	0.96	2.54	2.94
A_52_P140881	0	0.05	2.14	2.19		A_55_P2807466	0	1.39	2.82	3.2
A_55_P1957922	0	1.19	3.04	3.47		A_55_P2004007	0	0.73	1.9	3.08
A_55_P1967931	0	0.31	1.3	1.43		A_55_P2044587	0	1.09	1.27	1.69
A_55_P2727744	0	0.55	0.84	1.5		A_55_P1972490	0	0.65	1.67	1.63
A_55_P2741494	0	0.7	1.17	1.39		A_66_P125672	0	0.59	1.47	1.79
A_55_P2734707	0	0.86	2.28	2.44		A_30_P01024357	0	1.29	3.44	3.05
A_51_P297105	0	1.26	1.47	1.96		A_30_P01022388	0	0.93	1.49	1.75
A_52_P59228	0	0.69	1.68	1.64		A_55_P2014987	0	0.54	1.57	1.67
A_55_P2713695	0	0.47	0.95	1.21		A_52_P142390	0	0.72	1.8	1.83
A_55_P2735370	0	0.64	1.81	1.97		A_66_P135923	0	0.76	1.67	1.64
A_55_P2018697	0	0.7	1.73	2.08		A_55_P2092993	0	2.23	3.71	3.71
A_55_P2417936	0	-0.15	1.36	2.27		A_55_P2016034	0	1.9	1.94	3.13
A_55_P2731786	0	0.89	1.59	1.69		A_51_P445726	0	-0.09	0.74	1.18
A_52_P578790	0	0.24	1.6	1.52		A_55_P2004342	0	0.84	2.47	2.28
A_55_P2872803	0	1.68	2.16	2.7		A_55_P2085295	0	0.23	0.89	1.2
A_52_P87892	0	0.55	0.7	1.07		A_66_P137389	0	0.75	1.12	1.21
A_55_P2139043	0	0.62	1.12	1.22		A_55_P2107232	0	0.02	0.9	1.69
A_55_P2087691	0	0.26	2.37	2.49		A_51_P150648	0	0.63	1.01	1.26
A_51_P397920	0	0.52	1.08	1.18		A_51_P214837	0	0.87	1.64	1.7
A_55_P2103561	0	0.12	0.77	1.41		A_52_P771436	0	0.15	0.83	1.46
A_52_P539161	0	0.79	1.16	1.45		A_52_P274273	0	1.38	2.1	2.52
A_55_P2715610	0	0.65	0.71	1.12		A_51_P198076	0	0.65	1.04	1.1
A_51_P517680	0	0.92	2.06	2.88		A_55_P2150179	0	0.48	1.77	2.09
A_52_P544596	0	0.69	1.61	1.71		A_52_P30920	0	0.53	1.04	1.35
A_55_P2006615	0	0.7	0.78	1.1		A_51_P478952	0	0.84	1.55	1.79
A_52_P282035	0	0.51	0.68	1.11		A_52_P263095	0	0.6	1.49	1.8
A_55_P2024366	0	0.79	1.83	2.45		A_55_P2770483	0	0.5	0.96	1.52
A_52_P660945	0	0.45	0.89	1.01		A_66_P117679	0	0.53	2.05	1.93
A_51_P297679	0	0.84	1.74	1.65		A_55_P2182112	0	0.67	0.99	1.26
A_51_P157214	0	0.74	0.76	1.02		A_51_P194099	0	0.17	2.06	1.76
A_55_P2317156	0	0.24	2.12	2.06		A_55_P2069251	0	0.01	0.83	1.97
A_51_P228936	0	0.53	2.06	1.73		A_52_P276430	0	0.73	1.13	1.32
A_55_P1988018	0	0.7	1.4	1.31		A_52_P33831	0	0.53	1.62	1.83
A_52_P117325	0	0.35	0.8	1.15		A_55_P2068330	0	0.64	1.6	1.81
A_66_P118468	0	0.31	1.39	1.15		A_55_P2159890	0	0.76	1.85	1.79
A_52_P485551	0	0.52	0.91	1.05		A_55_P2741158	0	0.38	1.25	1.04
A_66_P111660	0	0.73	1.76	1.97		A_30_P01027115	0	0.68	1.68	1.74
A_55_P2124741	0	0.65	5.66	7.25		A_55_P2051094	0	0.16	3.1	2.97
A_52_P241676	0	1.2	1.78	1.93		A_55_P2935306	0	0.68	1.37	1.33
A_55_P2915039	0	0.71	1.13	1.43		A_52_P54261	0	1.61	1.68	2.32
A_30_P01023886	0	0.24	1.62	2.05		A_55_P2730681	0	0.38	1.03	1.45
A_52_P134762	0	2.96	4.37	5.01		A_52_P647906	0	0.6	1.22	1.56
A_51_P189361	0	1.06	2.25	2.92		A_52_P173703	0	0.19	2.11	2.39
A_55_P2160261	0	0.65	1.35	1.39		A_55_P2133632	0	0.13	1.02	1.27
A_51_P372992	0	1.44	1.88	2.13		A_55_P2740113	0	1.67	3.8	3.6
A_51_P428708	0	1.66	3.27	3.92		A_51_P307567	0	0.26	0.88	1.09
A_51_P156927	0	0.74	1	1.22		A_30_P01021636	0	0.32	1.22	1.1
A_55_P2824202	0	0.46	0.95	1.15		A_66_P126427	0	0.1	1.18	1.06
A_52_P18960	0	2.27	3.22	3.89		A_55_P2739022	0	1.89	3.33	3.55
A_55_P1983733	0	0.43	2.14	2.47		A_51_P414889	0	0.3	0.95	1.06
A_55_P2035613	0	1.48	2.1	2.35		A_52_P956125	0	0.72	1.08	1.43
A_55_P2016105	0	0.33	2.03	2.09		A_52_P437734	0	1.1	1.45	1.61
A_52_P1036404	0	0.93	1.29	1.55		A_55_P1997696	0	0.78	0.99	1.48
A_66_P120707	0	0.25	1.4	1.35		A_52_P297009	0	1.06	2.34	2.66
A_52_P1020860	0	1.97	4.32	5.66		A_51_P332141	0	0.51	1.77	1.91
A_55_P2145262	0	0.77	1.04	1.25		A_51_P129012	0	0.38	0.53	1.6
A_66_P107425	0	0.86	3.44	5.2		A_66_P130341	0	0.32	1.11	0.9
A_51_P319460	0	1.14	2.54	2.71		A_55_P1977303	0	0.43	0.9	1.31
A_52_P273891	0	0.98	2.55	4.56		A_51_P514961	0	1.06	1.59	2.02
A_55_P2021505	0	0.86	1.36	3.2		A_51_P276479	0	1.62	3.05	3.31
A_55_P2070069	0	1.37	2.59	2.68		A_52_P466147	0	0.24	1.34	1.42
A_52_P199305	0	0.25	1.41	1.19		A_55_P1957922	0	1.04	3.18	4.14
A_52_P188099	0	0.96	1.05	1.5		A_55_P1967931	0	0.18	1.03	1.11
A_51_P445473	0	0.32	1.32	1.41		A_55_P2734707	0	0.13	1.41	1.48
A_55_P2086949	0	4.02	6.51	6.77		A_51_P297105	0	1.16	1.17	1.61
A_55_P2205156	0	0.24	0.93	1.04		A_55_P2741619	0	1.63	2.49	2.64
A_52_P353417	0	0.59	0.62	1.06		A_65_P06825	0	0.71	1.01	1.21
A_55_P2037817	0	1.82	2.61	2.77		A_55_P2735370	0	0.04	1.79	1.94
A_55_P2129092	0	0.39	1.49	1.46		A_51_P146443	0	0.14	0.73	1.16
A_55_P2731306	0	0.92	1.62	1.67		A_55_P2018697	0	0.94	2.29	2.42
A_52_P271099	0	1.52	4.01	3.9		A_55_P2731786	0	1.09	1.53	1.88
A_30_P01022496	0	0.54	1.13	1.44		A_55_P2740349	0	0.47	0.8	1.08
A_52_P293120	0	2.61	3.43	3.99		A_30_P01019695	0	0.37	1.55	1.3
A_51_P219064	0	0.47	1.29	1.34		A_55_P2872803	0	0.54	0.82	1.13
A_66_P113024	0	1.19	1.89	2.53		A_52_P487362	0	0.54	1	1.4
A_65_P06881	0	0.94	1.38	1.53		A_55_P2139043	0	0.69	1.05	1.19
A_55_P2108845	0	0.83	1.07	1.19		A_51_P257951	0	0.6	4.01	5.79
A_66_P112248	0	1.2	1.71	2.31		A_51_P133638	0	0.63	1.5	1.37
A_55_P2055107	0	1.48	2.97	2.77		A_55_P2087691	0	0.38	2.88	2.89
A_51_P115005	0	-0.01	2.48	2.88		A_30_P01018713	0	1.34	2.46	2.78
A_55_P2237440	0	0.2	1.31	3.28		A_51_P397920	0	0.45	1.02	1.38
A_52_P168567	0	0.12	0.78	1.15		A_52_P539161	0	0.59	0.9	1.14
A_55_P1993518	0	0.6	1.21	1.43		A_55_P2726807	0	0.38	2.73	2.09
A_55_P1975360	0	0.77	0.95	1.35		A_51_P517680	0	0.79	1.45	2.24
A_66_P108816	0	2.73	3.98	4.69		A_55_P2730158	0	0.39	0.57	1.06
A_66_P140159	0	0.27	1.92	1.55		A_55_P2024366	0	0.75	1.34	2.25
A_52_P185044	0	0.29	1.01	1.02		A_52_P660945	0	0.28	0.99	1.11
A_55_P2042046	0	1.12	1.29	2.8		A_51_P297679	0	0.63	1.36	1.32
A_30_P01028690	0	0.81	1.21	1.38		A_51_P157214	0	0.6	0.8	1.03
A_51_P343613	0	0.61	2.02	2.3		A_55_P2730811	0	1.02	1.9	1.85
A_55_P2036627	0	1.43	3.32	3.87		A_55_P1988018	0	0.83	1.13	1.26
A_65_P20805	0	0.15	1.15	1.66		A_52_P117325	0	0.04	0.66	1.13
A_51_P396163	0	0.46	1.44	1.51		A_66_P111660	0	0.84	2.09	2.34
A_51_P366138	0	0.63	2.4	2.69		A_30_P01024603	0	0.44	1.66	1.53
A_52_P4598	0	0.17	0.97	1.12		A_52_P91346	0	0.19	1.12	0.83
A_52_P252539	0	0.21	1.23	1.5		A_55_P2124741	0	1.06	2.98	4.81
A_52_P243249	0	0.91	1.98	2.31		A_52_P241676	0	0.59	1.42	1.87
A_55_P1960556	0	0.55	0.78	1.05		A_55_P2915039	0	0.57	1.34	1.34
A_55_P2101021	0	0.39	5.49	5.75		A_55_P2513625	0	0.79	0.77	1.81
A_66_P110115	0	4.2	5.43	6.34		A_52_P134762	0	1.35	3.04	3.44
A_55_P2029558	0	0.52	2.11	2.35		A_51_P189361	0	0.55	1.76	2.83
A_55_P2741400	0	0.32	0.69	1.04		A_51_P372992	0	0.04	0.79	1.03
A_52_P24447	0	1.3	1.94	2.56		A_55_P2715809	0	0.53	1.11	1.03
A_66_P119518	0	1.46	4.06	4.87		A_55_P2047188	0	2.3	3.77	4.12
A_30_P01031147	0	1.47	2.48	2.53		A_51_P421249	0	0.5	0.72	1.09
A_55_P2063126	0	0.67	1.72	2.14		A_51_P428708	0	0.39	2.91	4.41
A_51_P332602	0	0.47	0.9	1.03		A_55_P2718257	0	0.08	1.11	1.08
A_51_P245368	0	0.88	2.2	2.59		A_51_P156927	0	0.51	1.07	1.17
A_51_P218612	0	0.76	1.8	1.73		A_55_P2824202	0	0.28	0.99	1.13
A_55_P2633949	0	0.66	0.96	1.25		A_52_P18960	0	3.01	3.76	4.63
A_55_P1978506	0	1.03	1.39	2.37		A_55_P1983733	0	0.01	1.63	2.21
A_55_P2173313	0	1.44	2.38	2.58		A_55_P2135551	0	0.5	2.23	1.85
A_51_P505907	0	0.27	1.66	1.45		A_55_P1966664	0	0.14	1.05	1.07
A_30_P01025431	0	1.01	2.99	3.32		A_55_P2035613	0	1.56	2.2	2.72
A_51_P510764	0	0.35	1.32	1.81		A_66_P120707	0	0.45	1.42	1.41
A_51_P155755	0	0.67	1.05	1.61		A_55_P2500188	0	0.56	1.43	1.34
A_52_P300863	0	0.57	2.21	3.25		A_52_P1020860	0	1.35	3.59	5.15
A_55_P2718775	0	0.61	0.6	1.02		A_55_P2739122	0	0.63	1.71	1.75
A_55_P2736070	0	0.36	1.37	1.14		A_55_P2834529	0	1.02	1.31	1.66
A_52_P598912	0	0.37	0.95	1.01		A_55_P2145262	0	0.6	1.35	1.49
A_55_P1980035	0	0.28	1.12	1.66		A_51_P319460	0	0.55	2	2.21
A_55_P2788174	0	0.82	1.38	1.49		A_52_P273891	0	0.04	2.26	4.17
A_55_P2005853	0	0.89	1.48	1.84		A_30_P01017455	0	0	0.65	1.11
A_55_P2000269	0	0.56	0.97	1.2		A_55_P2070069	0	1.35	2.48	2.75
A_30_P01025436	0	0.26	1.36	1.2		A_52_P188099	0	0.54	0.78	1.29
A_52_P302544	0	0.38	0.79	1.17		A_51_P241995	0	0.74	1.68	1.76
A_51_P389714	0	0.76	0.88	1.14		A_55_P2086949	0	3.55	6.84	7.25
A_30_P01025957	0	0.15	1.03	0.92		A_52_P353417	0	0.54	0.64	1.07
A_55_P1976204	0	0.92	3.44	3.4		A_55_P2129092	0	0.23	1.22	1.52
A_55_P2741174	0	0.7	1.34	1.38		A_55_P2025595	0	0.41	1.43	1.75
A_55_P2225087	0	0.36	1.04	0.88		A_55_P2731306	0	0.51	1	1.36
A_55_P2736210	0	1.18	2.78	3.46		A_52_P271099	0	1.43	3.48	3.49
A_55_P2181738	0	0.81	1.56	2.52		A_30_P01022496	0	0.45	1.07	1.29
A_52_P368945	0	0.89	1.3	1.85		A_51_P296036	0	0.82	1.61	1.96
A_66_P129202	0	0.36	1.1	1.35		A_66_P118209	0	1.19	1.71	2.68
A_66_P114488	0	0.41	1.4	1.55		A_52_P293120	0	2.42	3.37	4.18
A_51_P160536	0	0.06	1.17	2.05		A_30_P01028836	0	0.81	1.78	1.72
A_55_P2594601	0	0.73	1.15	1.21		A_51_P219064	0	0.49	1.3	1.15
A_51_P416137	0	0.57	0.84	1.32		A_30_P01033429	0	0.46	1.65	1.41
A_51_P293339	0	0.57	1.3	1.29		A_55_P2074197	0	0.68	0.97	1.06
A_55_P2110738	0	0.33	0.55	1.13		A_52_P128068	0	2.05	3.4	3.62
A_51_P157297	0	0.35	1.3	1.36		A_66_P112248	0	1.2	1.45	1.86
A_55_P2029051	0	0.82	2.17	2.14		A_51_P456857	0	0.52	1.11	1.07
A_55_P2187076	0	0.91	1.87	2.07		A_55_P2055107	0	0.72	2.23	2.8
A_55_P2156126	0	0.91	2.11	1.91		A_55_P2248556	0	0.88	0.84	1.28
A_55_P2804426	0	0.31	1	1.24		A_52_P534844	0	1.01	2.13	2.09
A_52_P203798	0	0.98	1.8	2.12		A_55_P1975360	0	0.58	0.64	1.13
A_55_P2740030	0	0.96	2.6	2.3		A_66_P108816	0	1.57	2.86	3.74
A_51_P131281	0	1.63	3	3.32		A_51_P177984	0	0.58	1.49	1.31
A_55_P2904111	0	1.03	2.65	3.07		A_55_P2225470	0	0.43	1.2	1.31
A_51_P200083	0	0.61	1.06	1.59		A_66_P140159	0	0.46	2.1	1.94
A_51_P265151	0	0.67	1.92	1.98		A_55_P2147026	0	1.29	1.51	2.37
A_55_P2799119	0	1.06	1.56	1.84		A_55_P2294037	0	1.23	3.09	2.82
A_55_P1995012	0	0.15	0.77	1.31		A_51_P112355	0	1.09	1.01	1.83
A_52_P337427	0	0.9	1.22	1.39		A_52_P185044	0	0.3	1.22	1.38
A_66_P110693	0	0.52	1.68	1.63		A_55_P2042046	0	0.34	1.33	2.39
A_55_P2008599	0	0.1	1.07	0.89		A_55_P2492558	0	-0.09	1.33	1.62
A_51_P478569	0	2.15	3.57	4.61		A_30_P01028690	0	0.85	1.17	1.37
A_66_P106694	0	0.41	1.78	1.48		A_51_P343613	0	0.38	1.58	1.96
A_51_P421734	0	0.41	2.11	2.42		A_55_P2036627	0	1.02	1.59	2.81
A_51_P280401	0	0.55	0.95	1.45		A_55_P2778375	0	0.22	0.62	1.17
A_55_P2176530	0	0.83	1.47	1.5		A_51_P396163	0	0.44	1.21	1.44
A_65_P13037	0	0.63	1.58	1.62		A_51_P366138	0	0.19	2.08	2.61
A_51_P173100	0	0.56	1.03	1.37		A_52_P55392	0	0.47	0.88	1.16
A_52_P126266	0	0.57	1.74	2.22		A_55_P2048279	0	0.93	1.09	1.25
A_55_P2544661	0	3.15	5.19	5.84		A_52_P243249	0	0.74	1.66	2
A_55_P2015687	0	1.66	2.62	3.34		A_65_P13859	0	1.36	1.55	1.95
A_30_P01021257	0	0.57	2.12	2.51		A_66_P110115	0	3.14	5.18	6.75
A_55_P2011106	0	0.99	1.79	2.84		A_55_P2029558	0	0.39	2.18	2.3
A_52_P13109	0	0.82	1.8	2.08		A_52_P24447	0	2.01	2.25	3.2
A_30_P01017495	0	0.15	1.15	1.05		A_51_P343189	0	0.89	0.79	1.72
A_51_P296878	0	0.47	0.91	1.18		A_66_P119518	0	2.22	3.4	4.66
A_66_P139159	0	0.72	3.09	2.88		A_55_P2063126	0	1.12	1.89	1.97
A_66_P120667	0	0.39	1.93	2.57		A_51_P332602	0	0.53	1.03	1.09
A_55_P2739958	0	0.22	1.23	0.95		A_51_P245368	0	-0.13	1.41	1.96
A_52_P14453	0	1.14	2.15	2.42		A_51_P464710	0	0.26	1.16	1.33
A_30_P01032624	0	0.82	1.35	1.42		A_55_P2487934	0	1.26	2.36	2.3
A_51_P519420	0	0.05	1.31	1.55		A_51_P218612	0	0.3	1.2	1.56
A_55_P2813436	0	0.39	1.19	1.77		A_55_P2007733	0	0.11	0.81	1.09
A_66_P113681	0	0.41	0.69	1.72		A_55_P2633949	0	1.01	1.26	1.8
A_55_P2022861	0	1.07	1.59	1.88		A_55_P1978506	0	0.57	0.96	2.18
A_52_P19532	0	0.21	0.99	1.43		A_55_P2173313	0	1.41	2.56	2.93
A_55_P2035495	0	0.52	1.5	1.47		A_51_P284466	0	0.85	1.22	1.43
A_55_P1954910	0	0.48	0.99	1		A_51_P505907	0	0.8	2.43	2.32
A_52_P356245	0	0.34	1	0.98		A_30_P01025431	0	0.44	2.28	2.67
A_55_P2075200	0	0.43	1.01	1.74		A_55_P2493418	0	1.06	1.76	2.08
A_55_P2726950	0	0.63	0.92	1.13		A_52_P294123	0	1.28	2.08	2.11
A_66_P123207	0	0.77	1.56	1.76		A_55_P2736070	0	0.53	1.64	1.64
A_52_P209578	0	1.48	2.43	2.61		A_55_P2788174	0	0.76	1.19	1.24
A_55_P1990849	0	0.51	1.06	1.17		A_51_P457244	0	0.71	0.69	1.37
A_51_P249989	0	1.03	1.58	1.97		A_55_P2005853	0	1.35	1.8	2.19
A_51_P471126	0	1.6	2.91	2.91		A_30_P01026951	0	-0.03	1.12	1.38
A_66_P125513	0	3.98	6.39	7.89		A_52_P450808	0	0.52	1.67	1.55
A_66_P125683	0	-0.09	1.13	1.4		A_66_P115531	0	0.43	1.25	1.06
A_52_P77245	0	0.42	1.09	1.2		A_51_P122075	0	0.28	1.17	1.04
A_51_P405397	0	0.05	1.4	1.86		A_55_P1956418	0	0.39	0.85	1.46
A_55_P2747166	0	0.97	1.83	2.15		A_52_P448930	0	0.36	1.06	1.31
A_55_P2069597	0	0.8	1.15	1.57		A_52_P302544	0	0.13	0.29	1.03
A_51_P244492	0	0.17	0.9	1.49		A_51_P389714	0	0.6	1.03	1.45
A_51_P444565	0	0.98	1.41	2.35		A_55_P2173333	0	-0.05	0.61	1.19
A_51_P251129	0	0.76	1.01	1.26		A_51_P420547	0	0.58	2.11	2.18
A_51_P468260	0	1.77	2.63	2.96		A_55_P1976204	0	0.43	4.28	4.61
A_66_P114585	0	0.59	2.06	2.64		A_55_P2741174	0	0.81	1.26	1.33
A_55_P2609358	0	0.67	0.97	1.45		A_55_P2736210	0	1.35	3.02	3.54
A_55_P1988531	0	0.52	1.87	1.76		A_55_P2181738	0	1.09	1.16	1.93
A_52_P70231	0	0.66	2.33	2.05		A_52_P368945	0	0.48	0.71	1.19
A_52_P223809	0	0.54	0.52	1.53		A_51_P160536	0	1.29	2.45	3.05
A_51_P498257	0	0.81	0.8	1.2		A_52_P107890	0	0.26	1.53	1.43
A_55_P2810361	0	0.76	1.95	2.39		A_55_P2035872	0	0.99	1.47	1.59
A_55_P2499913	0	1.32	2.11	2.26		A_55_P2756465	0	0.64	0.97	1.04
A_55_P2106106	0	0.8	2.81	2.41		A_51_P416137	0	0.58	1.05	1.35
A_55_P2743725	0	0.74	1.65	1.85		A_51_P293339	0	0.41	1.09	1.24
A_51_P272876	0	0.4	1.44	1.31		A_51_P157297	0	0.15	1.1	1.26
A_30_P01027491	0	1.39	2.9	3.1		A_30_P01027203	0	0.19	1.08	1.04
A_55_P2850933	0	0.59	1.39	1.52		A_55_P2029051	0	0.55	1.69	1.94
A_66_P102946	0	1.21	2.36	3.08		A_51_P169255	0	-0.06	0.62	1.02
A_30_P01019708	0	0.91	2.72	2.39		A_55_P2719649	0	0.43	1.11	1.39
A_66_P110496	0	0.18	1.42	1.55		A_55_P2047514	0	0.72	2.87	2.58
A_51_P309293	0	0.96	1.09	1.56		A_52_P203798	0	1.62	1.88	2.49
A_30_P01021114	0	0.01	0.8	1.65		A_55_P2740030	0	0.8	1.94	2
A_55_P2106434	0	0.76	1.29	1.29		A_55_P2715824	0	0.75	1.4	1.36
A_55_P2075499	0	0.84	2.51	3.09		A_52_P33221	0	0.6	0.97	1
A_52_P660047	0	1.44	1.91	2.63		A_51_P131281	0	1.36	2.35	2.68
A_52_P348720	0	0.96	1.58	1.98		A_30_P01033397	0	1.31	3.77	3.33
A_30_P01026896	0	0.52	0.86	1.11		A_55_P2904111	0	1.34	2.01	2.83
A_66_P104222	0	0.81	1.2	1.39		A_55_P1967231	0	0.3	0.75	1.34
A_51_P387235	0	0.24	0.81	1.09		A_51_P200083	0	0.7	1.15	1.48
A_52_P220176	0	0.87	1.04	1.23		A_51_P265151	0	0.64	2	2.39
A_55_P2110472	0	0.76	1.66	1.79		A_55_P2799119	0	0.98	1.29	1.54
A_52_P400637	0	0.51	1.33	1.79		A_52_P337427	0	0.65	1.38	1.47
A_55_P2504765	0	1.54	1.9	2.14		A_66_P110693	0	0.42	1.16	1.16
A_51_P301537	0	1.25	2.9	4.25		A_51_P478569	0	1.04	1.92	3.22
A_51_P236267	0	0.67	1.06	1.18		A_55_P2367415	0	1.15	2.65	2.55
A_51_P340816	0	1	1.44	1.59		A_55_P2721725	0	0.38	1.57	1.7
A_51_P113403	0	0.92	1.51	1.76		A_65_P13037	0	0.73	1.84	2.04
A_55_P2495417	0	0.46	0.98	1.29		A_51_P173100	0	0.39	0.83	1.3
A_55_P2184616	0	0.63	0.72	1.44		A_52_P126266	0	0.56	1.56	2.11
A_51_P340653	0	2.02	2.91	3.14		A_66_P127267	0	0.57	1.89	1.85
A_55_P2487749	0	0.86	1.11	1.44		A_55_P2544661	0	2.15	4.47	5.62
A_51_P432511	0	0.79	1.95	2.03		A_55_P2015687	0	1.19	2.19	3.04
A_55_P2021149	0	0.98	2.15	2.59		A_51_P153368	0	0.17	0.69	1.44
A_51_P464118	0	0.63	1.43	1.38		A_30_P01032805	0	0.59	1.14	1.53
A_30_P01030045	0	2.71	5.05	6.31		A_55_P2011106	0	1.12	1.21	1.55
A_66_P129992	0	0.24	0.77	1.51		A_52_P13109	0	0.21	1.32	1.72
A_55_P2019719	0	0.14	1.84	3.27		A_55_P2721693	0	0.49	1.78	1.45
A_66_P130347	0	0.36	0.84	1.08		A_66_P139159	0	0.6	2.7	2.68
A_55_P2033510	0	0.64	0.84	1.09		A_66_P120667	0	1.27	3.06	3.71
A_55_P2731121	0	0.02	0.55	1.11		A_51_P183041	0	1.23	2.26	2.3
A_66_P134968	0	2.19	3.35	3.55		A_30_P01019493	0	0.62	0.97	1.08
A_55_P2801627	0	0.38	1.23	1.05		A_52_P14453	0	1.35	2.17	2.63
A_55_P2775813	0	0.17	0.68	1		A_66_P115289	0	0.2	1.01	1.01
A_66_P127272	0	0.05	1.03	1.39		A_30_P01032624	0	0.34	1.21	1.48
A_55_P2509454	0	0.23	1.35	1.84		A_51_P112592	0	1.43	1.76	2
A_51_P439452	0	0.66	0.86	1.15		A_51_P519420	0	1.18	2.22	2.73
A_55_P2105346	0	-0.02	2.27	3.13		A_55_P2733502	0	1.06	1.39	1.79
A_51_P458778	0	2.4	3.04	3.55		A_55_P2813436	0	0.25	0.67	1.2
A_55_P2056606	0	1.44	1.79	2.21		A_55_P2022861	0	1.47	1.69	2.16
A_65_P14473	0	1.04	1.72	1.72		A_52_P19532	0	0.37	1.5	1.45
A_55_P2739602	0	0.41	0.69	1.03		A_66_P124958	0	0.14	1.04	0.83
A_55_P2380428	0	1.73	2.88	3.88		A_55_P2035495	0	0.17	1.02	1.41
A_55_P2740739	0	0.43	1.18	1.32		A_55_P1954910	0	0.48	1.05	1.01
A_30_P01031570	0	0.52	1.26	1.12		A_55_P2075200	0	0.07	0.54	1.19
A_30_P01020675	0	1.01	1.89	2.95		A_66_P123207	0	0.26	1.03	1.09
A_52_P646762	0	1.08	2.92	3.31		A_52_P209578	0	1.26	1.96	2.05
A_55_P2043982	0	0.63	1.19	1.47		A_66_P125513	0	2.77	5.35	7.32
A_66_P137453	0	0.91	1.85	1.89		A_55_P2747166	0	0.72	1.61	2.19
A_66_P117887	0	0.72	1.57	2.08		A_55_P2069597	0	1.02	1.18	1.56
A_55_P1972872	0	1.66	2.52	3.73		A_55_P2715321	0	0.61	0.72	1.15
A_65_P14624	0	0.44	1.68	2.18		A_55_P2722348	0	0.31	1.1	1.16
A_55_P1962039	0	0.46	0.74	1.03		A_55_P2596585	0	1.48	4.49	4.06
A_55_P2785540	0	0.98	1.07	1.31		A_55_P2030491	0	0.54	1.51	1.57
A_55_P1971538	0	0.83	2.65	2.5		A_52_P208988	0	0.68	0.89	1.24
A_30_P01027970	0	0.92	1.09	1.99		A_51_P208020	0	0.97	1.38	1.71
A_55_P1989921	0	0.4	1.37	1.38		A_51_P444565	0	0.4	1.06	2.16
A_55_P2942166	0	0.18	0.76	1.03		A_51_P251129	0	0.32	0.58	1.01
A_66_P131737	0	0.35	1.42	1.46		A_51_P468260	0	1.93	3.21	3.57
A_55_P1982454	0	0.67	1.14	1.78		A_30_P01020431	0	1.02	2.7	2.62
A_52_P534438	0	1.08	2.14	2.24		A_51_P227644	0	0.73	2.08	2.47
A_51_P467770	0	0.36	0.64	1.04		A_66_P114585	0	0.85	2.16	2.7
A_30_P01022813	0	0.54	2.55	2.27		A_65_P18857	0	0.31	0.65	1.4
A_55_P2161600	0	0.6	1.32	1.3		A_66_P114622	0	0.61	0.76	1.22
A_51_P240903	0	0.75	0.81	1.04		A_55_P1988531	0	0.06	0.76	1.71
A_55_P2865976	0	1.06	2.21	2.24		A_52_P70231	0	0.52	2.08	2.2
A_55_P1958554	0	0.49	1.68	1.86		A_55_P2214124	0	0.5	3.04	3.18
A_55_P2509333	0	0.55	2.42	1.91		A_30_P01027154	0	0.26	1.66	1.57
A_51_P435068	0	0.64	1.2	1.68		A_55_P2810361	0	0.39	1.12	1.15
A_52_P459599	0	0.83	1.5	1.67		A_55_P2499913	0	1.63	2.49	2.81
A_55_P2075592	0	1.43	2.11	2.26		A_55_P2106106	0	0.71	2.43	2.07
A_66_P111278	0	0.78	1.35	1.76		A_55_P2743725	0	0.54	1.28	1.27
A_66_P109220	0	0.17	1.54	1.55		A_55_P1984596	0	0.65	1.35	1.41
A_66_P118017	0	0.87	1.22	1.31		A_30_P01027491	0	1.14	2.76	2.78
A_55_P2490774	0	0.35	1.7	1.41		A_55_P2850933	0	0.66	1.86	2.12
A_55_P1969156	0	1.18	1.96	2.36		A_66_P102946	0	0.92	2.04	2.72
A_51_P257058	0	0.28	1.61	1.29		A_66_P110496	0	0.48	1.8	2.12
A_52_P278853	0	0.94	0.98	1.64		A_55_P2605186	0	0.27	1.42	1.52
A_51_P267194	0	0.74	1.97	2.59		A_51_P309293	0	1.1	1.15	1.85
A_55_P1998688	0	0.45	0.94	1.24		A_55_P2080633	0	0.45	1.33	1.34
A_51_P158216	0	0.78	1.49	1.67		A_55_P2106434	0	0.68	1.32	1.43
A_66_P127317	0	0.06	0.73	1.13		A_55_P2075499	0	1.55	2.94	3.62
A_55_P2714976	0	0.21	1.46	1.08		A_52_P16873	0	1.85	2.14	2.54
A_52_P404895	0	1.55	2.15	2.36		A_65_P07986	0	1.33	2.38	2.36
A_55_P2801436	0	0.2	0.61	1.76		A_51_P461319	0	1.02	1.71	1.76
A_55_P2738432	0	0.5	1.44	1.34		A_51_P109741	0	0.58	0.82	1.15
A_55_P2176035	0	0.24	0.99	1.04		A_52_P660047	0	1.07	2.15	2.59
A_55_P2002578	0	0.45	1.37	1.86		A_52_P348720	0	0.74	1.05	1.63
A_51_P428372	0	-0.28	3.44	4.75		A_66_P104222	0	0.45	0.86	1.26
A_51_P427017	0	0.26	1.04	0.91		A_51_P301537	0	0.21	1.82	2.45
A_52_P448729	0	0.96	1.79	1.86		A_51_P340816	0	0.8	1.09	1.19
A_55_P2046699	0	0.64	0.72	1.15		A_51_P113403	0	0.87	1.67	1.99
A_52_P673689	0	0.44	1.31	1.68		A_55_P1961541	0	0.72	0.92	1.1
A_52_P644020	0	0.45	0.71	1.06		A_55_P2495417	0	0.5	1.12	1.42
A_51_P374436	0	0.26	2.46	4.19		A_55_P2184616	0	0.42	0.66	1.14
A_52_P546421	0	1.24	2.8	3.34		A_52_P311022	0	1.13	2.56	2.44
A_51_P386270	0	0.28	1.42	1.33		A_51_P340653	0	1.4	2.57	3.01
A_30_P01025219	0	0.92	1.5	1.58		A_55_P2487749	0	0.58	0.63	1.06
A_51_P250058	0	1.09	1.6	1.96		A_51_P432511	0	0.86	1.8	1.7
A_51_P181312	0	0.41	0.73	1.18		A_55_P2021149	0	1.01	1.81	2.35
A_52_P262930	0	1.39	2.96	3.6		A_51_P464118	0	0.18	1.69	1.94
A_52_P651948	0	0.66	1.31	1.6		A_30_P01030045	0	0.03	2.44	4.2
A_55_P2114799	0	0.38	1.96	2.85		A_55_P2019719	0	-0.12	1.34	2.66
A_30_P01026095	0	0.73	1.17	1.48		A_66_P130347	0	0.21	0.67	1.07
A_51_P181517	0	0.54	1.59	2.37		A_66_P134968	0	1.71	2.44	2.6
A_55_P2103097	0	0.3	1.28	2.54		A_55_P2801627	0	0.21	1.19	1.04
A_51_P392090	0	0.62	1.1	1.18		A_30_P01023043	0	0.64	1.15	1.37
A_52_P511269	0	0.87	1.59	1.57		A_66_P114369	0	0.45	2.2	1.95
A_55_P2717508	0	0.42	1.31	1.49		A_55_P2509454	0	0.17	1.95	2.08
A_52_P564544	0	0.87	1.55	1.54		A_51_P439452	0	0.43	0.76	1.02
A_55_P2088145	0	0.22	0.33	1.2		A_51_P458778	0	1.44	2.12	2.27
A_55_P2425437	0	0.38	1.1	1.27		A_55_P2056606	0	0.87	1.19	1.55
A_30_P01024578	0	0.81	1.82	1.68		A_65_P14473	0	1.03	1.79	1.87
A_55_P2152886	0	0.69	1.67	2.17		A_55_P2380428	0	1.54	2.98	3.86
A_55_P2173576	0	1.23	1.63	1.94		A_55_P2740739	0	0.7	1.67	1.67
A_55_P2083609	0	1.17	1.31	1.62		A_30_P01020675	0	0.51	2.3	2.82
A_55_P2162988	0	0.54	1.23	2.12		A_66_P104064	0	1.22	1.6	1.82
A_55_P2939832	0	0.57	1.08	1.14		A_52_P646762	0	1.3	2.95	3.09
A_51_P211854	0	0.44	0.6	1.56		A_55_P2043982	0	0.77	1.24	1.31
A_51_P228073	0	0.93	1.54	2.31		A_66_P137453	0	0.29	1.15	1.43
A_51_P382805	0	0.6	1.1	1.48		A_55_P2106916	0	1.34	2.76	2.58
A_55_P2718413	0	1.04	1.28	1.63		A_66_P117887	0	0.66	1.37	1.89
A_51_P427476	0	0.64	0.92	1.12		A_55_P2066478	0	0.66	1.11	1.58
A_52_P1026830	0	0.74	1.01	1.1		A_55_P1972872	0	1.13	2.51	3.73
A_51_P130079	0	0.85	1.92	1.88		A_65_P14624	0	0.45	1.28	1.88
A_55_P2008377	0	0.99	1.07	1.68		A_51_P342786	0	0.67	1.4	1.34
A_51_P120448	0	0.64	1.07	1.45		A_30_P01027970	0	0.68	1.16	1.43
A_51_P484753	0	0.35	0.92	1.24		A_51_P508956	0	0.74	1.41	1.86
A_66_P104848	0	0.35	1.08	0.99		A_51_P481221	0	2.59	3.98	4.29
A_55_P2720923	0	0.9	1.74	1.99		A_66_P131737	0	0.48	1.55	1.29
A_55_P2142146	0	0.4	2.33	2.31		A_55_P2830645	0	0.41	1.22	1.04
A_52_P57622	0	0.63	3.44	3.89		A_55_P1982454	0	0.3	0.48	1.05
A_55_P1996414	0	1.49	2.96	2.78		A_52_P534438	0	1.01	2.05	2.42
A_51_P295085	0	2.34	3.34	3.7		A_55_P2621441	0	0.51	1.87	1.57
A_30_P01031178	0	0.49	1.97	1.96		A_52_P369415	0	0.21	0.7	1.35
A_51_P414115	0	0.78	1.78	1.85		A_55_P2161600	0	0.39	1.12	1.37
A_52_P65268	0	0.1	0.78	1.24		A_55_P2729778	0	0.38	1.62	1.7
A_55_P2077593	0	0.06	1.9	2.5		A_66_P111927	0	2.16	3.88	4.21
A_52_P172453	0	0.28	0.96	1.53		A_51_P367285	0	1.08	1.73	1.77
A_55_P2028734	0	0.34	0.67	1.52		A_51_P240903	0	0.86	0.78	1.38
A_55_P2064771	0	0.85	2.82	3.08		A_52_P265666	0	0.44	1.04	1.44
A_52_P408757	0	0.74	1.81	2.12		A_55_P1958554	0	0.61	1.87	1.56
A_51_P408382	0	0.46	1.64	1.58		A_51_P435068	0	0.26	0.81	1.23
A_51_P465988	0	1.05	1.54	1.88		A_52_P459599	0	0.7	1.31	1.4
A_55_P2739706	0	1.47	2.3	2.67		A_55_P2075592	0	1.09	1.91	2.35
A_55_P1984253	0	0.39	3.83	3.64		A_66_P111278	0	0.42	1.01	1.28
A_51_P371241	0	0.71	0.71	1.01		A_55_P2080598	0	0.62	1.13	1.73
A_55_P2723780	0	0.5	1.47	1.36		A_66_P109220	0	0.23	1.99	1.86
A_51_P464911	0	0.68	1.23	1.23		A_66_P118017	0	0.72	1.14	1.27
A_66_P131538	0	1.41	2.14	2.53		A_52_P253230	0	0.64	1.01	1.14
A_66_P132703	0	0.62	1.81	1.71		A_55_P1969156	0	0.41	1.09	2.05
A_51_P117477	0	0.74	1.03	1.14		A_52_P645855	0	0.36	0.82	1.53
A_51_P104608	0	1.43	2.42	2.59		A_51_P257058	0	0.26	1.79	1.74
A_52_P92121	0	2.46	3.63	3.92		A_55_P2926755	0	0.31	1.97	2.17
A_51_P450459	0	0.38	0.57	1.07		A_52_P278853	0	0.14	0.5	1.36
A_51_P395473	0	0.46	2.32	2.31		A_51_P267194	0	0.32	1.05	1.79
A_55_P1965000	0	0.71	0.9	1.47		A_66_P109943	0	0.5	1.09	1.49
A_52_P211949	0	0.62	0.86	1.39		A_51_P158216	0	0.62	1.01	1.49
A_55_P2523289	0	0.77	1.52	1.43		A_66_P127317	0	0.32	1.21	1.05
A_55_P2148655	0	2.24	3.24	3.76		A_52_P404895	0	1.2	1.94	2.23
A_55_P1985514	0	0.21	1.19	1.17		A_55_P1992079	0	0.31	1.07	1.31
A_55_P2849189	0	0.55	1.14	1.12		A_55_P2075070	0	1.8	2.89	3.8
A_66_P139029	0	0.71	1.83	2.25		A_55_P2176035	0	0.49	1.12	1.09
A_30_P01020886	0	0.14	1.23	1.03		A_55_P2002578	0	0.24	1.44	1.57
A_51_P354706	0	0.99	1.21	1.5		A_51_P428372	0	1.79	2.57	3.98
A_52_P501875	0	0.58	1.87	1.94		A_55_P2745240	0	0.91	1.96	1.82
A_55_P2043013	0	1.21	2.24	2.32		A_55_P2177944	0	0.26	1.52	1.45
A_51_P427823	0	0.79	1.94	2.04		A_52_P448729	0	0.95	1.53	2.13
A_52_P633410	0	0.52	1.59	1.62		A_55_P2046699	0	0.63	0.56	1.01
A_55_P2743927	0	2.34	4.07	5.46		A_55_P1994132	0	0.54	2.43	2.4
A_51_P137336	0	0.94	1.14	1.87		A_52_P546421	0	0.6	2.47	3.12
A_52_P454183	0	0.05	1	1.54		A_52_P747685	0	1.09	1.9	1.99
A_55_P2135656	0	1.17	1.91	2.25		A_51_P250058	0	0.19	0.79	1.34
A_52_P14569	0	0.25	0.71	1.82		A_55_P2738589	0	0.6	0.77	1.04
A_51_P336827	0	0.39	0.89	1.05		A_55_P2052416	0	0.06	2.62	3.14
A_52_P255849	0	1.34	3.53	3.81		A_52_P262930	0	0.43	1.7	2.26
A_55_P2935041	0	0.72	5.35	6.97		A_55_P2716536	0	0.41	0.96	1.29
A_51_P417477	0	0.29	1.44	1.13		A_66_P136003	0	0.99	1.16	1.51
A_55_P2170309	0	1.94	2.62	2.89		A_52_P651948	0	0.59	1.01	1.28
A_65_P04238	0	0.56	1.38	1.46		A_55_P2114799	0	0.08	0.69	1.51
A_30_P01023171	0	2.18	2.93	3.43		A_51_P181517	0	0.58	1.21	1.66
A_55_P2159575	0	1.18	2.24	2.48		A_65_P09602	0	0.4	1.96	2.12
A_51_P240614	0	0.86	1.06	1.5		A_55_P2103097	0	1.23	2.14	3.32
A_52_P551011	0	1.39	3.56	4.62		A_55_P1975667	0	0.32	1.07	1.09
A_55_P2909818	0	0.65	0.96	1.09		A_51_P392090	0	0.59	1.07	1.35
A_51_P498631	0	0.34	0.94	1.09		A_55_P2108599	0	0.96	1.22	1.68
A_52_P86693	0	0.18	0.45	1.22		A_51_P390446	0	1.46	2.25	2.51
A_51_P186476	0	1.3	1.3	1.9		A_55_P2717508	0	0.15	1.18	1.37
A_66_P125391	0	0.98	1.69	1.78		A_55_P2086741	0	0.94	1.55	1.79
A_52_P132554	0	0.17	1.28	1.27		A_55_P1982201	0	0.64	0.76	1.07
A_51_P304500	0	0.76	1.75	2.08		A_66_P105163	0	0.47	1.1	1.04
A_51_P426270	0	-0.01	1.87	2.08		A_55_P2715391	0	0.53	1.23	1.25
A_30_P01029678	0	0.35	1.25	1.18		A_55_P2425437	0	0.38	0.95	1.23
A_55_P2903492	0	1.26	1.81	2.8		A_30_P01024578	0	0.45	1.47	1.55
A_55_P2050207	0	0.81	1.21	1.38		A_55_P2173576	0	0.66	1.67	2.14
A_66_P116643	0	1.66	1.63	3.6		A_55_P2079064	0	0.27	1.13	0.98
A_55_P1965079	0	0.74	2.73	3.81		A_55_P2162988	0	0.64	0.76	1.23
A_55_P2714961	0	1.22	2.08	2.53		A_55_P2939832	0	0.63	1.27	1.52
A_30_P01030627	0	0.78	1.33	1.32		A_55_P2718413	0	1.14	1.48	2.05
A_52_P262428	0	0.08	1.06	1.38		A_55_P2008377	0	1.57	1.78	2.41
A_52_P199633	0	1.09	1.82	2.57		A_51_P120448	0	0.76	0.89	1.26
A_55_P2161465	0	0.32	1.08	1.36		A_51_P484753	0	0.16	0.85	1.11
A_52_P518030	0	0.57	1.28	1.16		A_52_P566325	0	2.98	3.74	4.45
A_52_P572950	0	0.38	1.21	1.08		A_55_P2720923	0	-0.1	1.05	1.47
A_51_P327796	0	1.13	2.03	2.09		A_55_P2142146	0	0.19	2.74	2.93
A_51_P171479	0	0.26	1.32	1.46		A_55_P1996414	0	1.1	3.16	3.03
A_51_P313185	0	0.41	0.9	1.12		A_51_P156438	0	0.45	1.06	0.97
A_52_P510877	0	0.15	1.4	1.66		A_52_P1147453	0	0.45	2.44	2.29
A_55_P2765840	0	0.28	0.87	1.64		A_51_P295085	0	2.44	3.8	4.49
A_55_P2593438	0	0.31	1.59	1.32		A_55_P1978845	0	0.39	0.65	2.41
A_55_P1952720	0	0.54	1.53	1.91		A_51_P414115	0	0.45	1.58	2.05
A_52_P31543	0	0.57	1.81	2.19		A_55_P2077593	0	0.54	0.77	1.16
A_30_P01029310	0	0.33	0.8	1.02		A_51_P430033	0	1.61	3.34	3.22
A_55_P2498319	0	0.24	1.5	1.65		A_55_P2718403	0	1.35	1.46	2.08
A_55_P2088440	0	1.2	2.98	3.41		A_52_P172453	0	0.57	0.96	1.43
A_51_P436861	0	0.47	1.33	1.35		A_55_P2064771	0	-0.01	2.11	2.81
A_52_P979548	0	0.85	1.46	2.12		A_52_P408757	0	0.26	1	1.04
A_30_P01017774	0	0.41	1.94	1.56		A_51_P408382	0	0.04	1.19	1.49
A_55_P2742930	0	0.49	1.46	1.6		A_51_P465988	0	0.56	1.28	1.35
A_52_P145861	0	0.39	2.2	2.46		A_55_P2739706	0	0.92	1.54	2.6
A_55_P2042612	0	1.4	2.22	2.46		A_55_P1984253	0	0.9	3.68	3.91
A_51_P456113	0	0.45	2.36	2.42		A_55_P2047788	0	0.62	1.64	1.74
A_66_P123888	0	0.94	3.35	3.34		A_30_P01027432	0	0.77	0.94	1.2
A_51_P219662	0	1.15	1.87	2.09		A_51_P371241	0	0.59	0.61	1.09
A_51_P219505	0	1.6	2.55	3.35		A_55_P2097630	0	0.31	2.37	3.05
A_51_P366513	0	0.78	1.77	1.66		A_51_P456486	0	2.08	5.09	5.31
A_51_P156113	0	0.26	1.24	1.47		A_66_P131538	0	1.17	2.01	2.35
A_66_P133257	0	0.99	0.86	1.92		A_66_P118769	0	0.51	1.04	1.07
A_30_P01017482	0	0.74	0.89	1.1		A_66_P132703	0	0.53	2.22	2.42
A_55_P2103698	0	0.43	0.85	1.99		A_51_P117477	0	0.37	1.06	1.31
A_66_P132077	0	0.49	0.89	1.23		A_52_P92121	0	2.52	3.86	4.21
A_51_P337412	0	1.28	2.17	2.64		A_55_P2523289	0	0.66	1.64	1.73
A_51_P243914	0	0.76	1.14	1.45		A_55_P2148655	0	1.56	2.73	3.53
A_52_P272227	0	0.33	0.93	1.31		A_55_P2721752	0	0.56	0.6	1.08
A_51_P406466	0	0.28	1.8	1.48		A_51_P168439	0	0.52	1.19	1.14
A_55_P2156731	0	1.93	3.22	4.99		A_30_P01021911	0	0.34	1.1	0.93
A_55_P2083481	0	0.23	0.48	1.11		A_55_P2849189	0	1.03	2.07	2.6
A_66_P133594	0	0.23	0.91	1.08		A_55_P2501284	0	0.38	0.86	1.1
A_65_P05040	0	0.49	0.69	1.05		A_66_P139029	0	0.62	2.04	2.09
A_55_P2014690	0	0.49	1.33	1.54		A_55_P2803773	0	0.99	1.45	1.65
A_52_P6505	0	0.45	1.27	1.98		A_52_P19606	0	0.67	1.04	1.2
A_66_P125410	0	1.62	2.51	2.66		A_66_P128982	0	0.51	1.29	1.56
A_51_P291304	0	0.64	1.78	2.33		A_55_P2361652	0	1.16	1.74	1.98
A_55_P2350665	0	0.42	1.68	1.98		A_55_P2043013	0	0.99	2.04	2.03
A_55_P2493454	0	0.31	0.9	1.51		A_51_P427823	0	1.04	1.84	2.05
A_55_P2739543	0	0.67	1.05	1.14		A_52_P633410	0	0.81	2.12	2.08
A_55_P1992889	0	0.01	1.33	1.85		A_55_P2743927	0	1.19	2.46	3.9
A_55_P2494153	0	0.6	0.95	1.08		A_55_P2181404	0	1.52	2.72	3.41
A_51_P472726	0	1.13	2.53	2.92		A_55_P2485069	0	0.43	1.85	1.83
A_66_P106713	0	0.63	0.69	1.33		A_55_P2346859	0	0.62	1.04	1.05
A_66_P116864	0	0.74	0.84	1.28		A_51_P413005	0	1.2	2.38	2.4
A_55_P2104662	0	0.61	1.04	1.11		A_55_P2135656	0	0.47	1.48	1.89
A_52_P194481	0	0.4	1.24	1.14		A_52_P14569	0	1.46	1.4	2.13
A_66_P140128	0	0.63	1.77	1.6		A_52_P255849	0	0.65	2.75	3.35
A_52_P683598	0	1.39	2.17	4.01		A_55_P2935041	0	-0.12	3.35	6.89
A_66_P111638	0	0.99	2.57	3.61		A_51_P417477	0	0.49	1.57	1.69
A_52_P616332	0	0.3	1.24	1.71		A_55_P2170309	0	1.04	1.92	2.53
A_51_P405167	0	0.66	1.44	1.61		A_65_P04238	0	0.62	1.28	1.21
A_52_P764477	0	1.62	3.28	3.65		A_55_P2505285	0	0.81	1.03	1.14
A_51_P334785	0	0.79	2.25	2.82		A_30_P01023171	0	0.91	2.14	2.82
A_51_P242446	0	1.21	1.99	2.25		A_55_P2159575	0	0.49	1.35	1.94
A_66_P107920	0	0.8	2.72	3.03		A_51_P240614	0	0.29	0.55	1.06
A_66_P136509	0	0.75	1.83	1.67		A_52_P551011	0	0.39	2.19	3.74
A_55_P2172470	0	0.15	1.04	2.19		A_52_P86693	0	0.44	1.07	1.39
A_66_P121516	0	0.63	0.91	1.31		A_51_P232281	0	0.29	0.7	1.61
A_30_P01020902	0	1.73	2.4	3.03		A_66_P125391	0	0.61	1.15	1.83
A_30_P01029629	0	2.09	4.56	5.87		A_52_P457100	0	0.48	1.05	1.63
A_52_P649332	0	0.39	0.87	1.06		A_51_P304500	0	0.32	1.32	1.65
A_55_P2081110	0	0.07	0.64	1.27		A_55_P2903492	0	0.78	1.25	2.48
A_52_P436783	0	0.57	1.27	1.15		A_55_P2050207	0	0.57	1.13	1.42
A_55_P2811722	0	1.16	3.71	3.53		A_66_P116643	0	1.11	1.8	1.9
A_51_P261517	0	0.83	1.08	1.21		A_30_P01032995	0	0.34	2.4	2.85
A_52_P134914	0	0.74	1.15	1.65		A_55_P1965079	0	0.16	1.93	2.49
A_66_P130730	0	0.83	1.67	1.62		A_55_P1965101	0	0.59	0.63	1.36
A_65_P01882	0	0.79	2.35	2.92		A_66_P137409	0	1.06	2.31	2.63
A_52_P641849	0	0.45	0.91	1.12		A_52_P262428	0	0.36	1.24	1.35
A_55_P2740589	0	0.72	1.58	1.44		A_52_P199633	0	0.33	1.03	1.7
A_51_P431734	0	0.18	1.19	1.13		A_51_P324871	0	0.21	1.08	0.83
A_55_P2006494	0	2.68	3.34	4.66		A_52_P572950	0	0.56	1.52	1.43
A_51_P430973	0	2.13	3.57	3.85		A_51_P327796	0	0.69	2.12	2.49
A_51_P442327	0	0.45	1	1.09		A_51_P171479	0	0.41	1.41	1.54
A_66_P136559	0	0.8	2.06	2.24		A_52_P117294	0	0.38	0.73	1.15
A_55_P2133225	0	0.3	1.02	1.1		A_55_P2765840	0	0.03	0.79	1.26
A_30_P01025926	0	1.28	1.74	2.25		A_55_P2593438	0	0.71	2.05	1.9
A_66_P116348	0	0.31	0.58	1.02		A_66_P105319	0	0.9	1.07	1.32
A_55_P2041738	0	0.91	1.38	1.89		A_55_P1952720	0	0.57	1.63	1.93
A_51_P452768	0	2.92	7.19	8.6		A_52_P31543	0	0.34	1.7	1.69
A_30_P01023279	0	0.28	1.34	1.16		A_51_P206203	0	0.48	1.53	1.62
A_55_P2091468	0	0.24	1.44	1.3		A_30_P01029310	0	0.04	1.02	1.5
A_55_P2805868	0	2.57	5.45	5.4		A_55_P2498319	0	1.07	2.27	2.58
A_55_P2169356	0	2.13	3.69	4		A_55_P2088440	0	0.96	3.12	4
A_55_P2163344	0	0.68	1.17	1.22		A_51_P447614	0	1.02	1.92	2.38
A_52_P235616	0	1.24	1.6	1.96		A_52_P267391	0	0.27	1.09	1.54
A_51_P271529	0	0.3	1.18	0.96		A_51_P436861	0	0.61	1.06	1.22
A_55_P2649417	0	0.63	0.85	2.2		A_55_P2720000	0	0.75	1.81	2.02
A_55_P2132507	0	0.66	1.48	1.78		A_55_P2814712	0	0.63	1.01	1.14
A_30_P01020549	0	0.64	1.01	1.59		A_55_P2722799	0	0.41	0.81	1.05
A_51_P345896	0	0.42	0.98	1.29		A_55_P2035300	0	0.31	1.51	2.05
A_30_P01019229	0	0.43	1.88	1.98		A_55_P2722565	0	0.16	1	0.85
A_51_P259296	0	0.01	1.4	1.53		A_52_P979548	0	0.65	1.01	1.1
A_51_P171999	0	0.66	1.04	1.21		A_66_P113898	0	0.57	0.66	1.07
A_55_P2737407	0	0.44	1.58	1.78		A_55_P2777105	0	0.26	1.59	1.31
A_55_P2167908	0	0.69	1.11	1.14		A_55_P2742930	0	0.85	2	1.96
A_52_P119350	0	1.01	2.87	3.71		A_52_P145861	0	0.12	1.58	1.47
A_55_P1985453	0	2.34	3.13	3.58		A_55_P2042612	0	0.6	1.7	2.04
A_55_P2814119	0	0.62	1.68	1.78		A_55_P2603998	0	0.37	1.28	1.08
A_55_P2058601	0	1.24	3.04	2.98		A_66_P123888	0	0.92	3.11	3.36
A_30_P01023394	0	0.53	1.12	1.75		A_51_P219662	0	1	1.8	2.17
A_51_P436189	0	0.52	1.08	1.37		A_51_P219505	0	1.3	1.77	2.52
A_52_P356204	0	1.29	2.73	2.95		A_55_P2278895	0	0.22	1.28	1.48
A_55_P2753460	0	1.14	1.36	1.55		A_66_P137240	0	1.38	2.82	2.84
A_55_P2081488	0	0.08	2.14	2.24		A_51_P156113	0	-0.14	1.26	2.61
A_51_P507509	0	1.31	1.57	1.8		A_51_P257934	0	-0.22	0.81	1.46
A_51_P249118	0	1.07	2.27	2.47		A_55_P2075631	0	1	1.27	1.55
A_55_P1971962	0	0.57	0.85	1.39		A_66_P133257	0	1.35	1.52	2.66
A_55_P2183597	0	0.94	1.37	1.94		A_30_P01029720	0	3.2	5.45	5.39
A_55_P2085150	0	0.8	1.88	1.7		A_55_P2717533	0	0.03	1.08	1.07
A_51_P383001	0	0.72	1.28	1.57		A_51_P337412	0	0.66	1.81	1.99
A_55_P1979705	0	0.47	1.08	1.17		A_30_P01023623	0	1.22	1.39	1.95
A_52_P357128	0	0.86	0.91	1.14		A_55_P2007871	0	1.64	2.43	2.55
A_66_P100103	0	1.63	1.67	2.23		A_66_P122675	0	0.37	0.75	1.09
A_55_P1959909	0	0.24	1.7	3.17		A_52_P438280	0	0.22	1.03	1.23
A_52_P465986	0	0.39	0.99	1.44		A_55_P2156731	0	2.43	3.21	4.9
A_51_P162676	0	0.78	1.07	1.37		A_55_P2083481	0	0.82	1.37	1.37
A_51_P269663	0	0.82	1.62	2.03		A_66_P133594	0	-0.04	0.66	1.04
A_55_P1996716	0	0.64	0.87	1.01		A_65_P05040	0	0.8	0.84	1.4
A_66_P118839	0	0.29	0.57	1.84		A_55_P2647453	0	0.56	1.28	1.21
A_51_P268903	0	0.39	1.23	1.3		A_55_P2741153	0	0.16	1.13	0.88
A_52_P547447	0	1.38	1.98	2.19		A_55_P2029549	0	0.53	1.02	1.01
A_52_P615247	0	1.94	2.34	3.4		A_52_P1004509	0	1.43	2.38	2.5
A_52_P123018	0	0.75	1.19	1.51		A_51_P167513	0	0.4	0.89	1.08
A_52_P349143	0	0.72	0.7	1.04		A_55_P2059342	0	0.62	1.01	1.11
A_55_P2744479	0	0.37	0.95	1.59		A_55_P2601116	0	0.94	1.8	2.01
A_55_P2071726	0	0.96	1.14	1.47		A_55_P2014690	0	0.44	0.91	1.24
A_55_P2003991	0	0.78	2.82	2.76		A_52_P6505	0	0.45	1.13	1.77
A_52_P344376	0	0.34	1.32	1.19		A_51_P291304	0	0.63	1.88	2.35
A_55_P2619491	0	0.9	0.96	1.19		A_55_P2350665	0	0.22	1.49	1.63
A_51_P241159	0	0.46	1.34	1.85		A_52_P715561	0	0.91	1.7	2.44
A_51_P119429	0	1.47	1.87	2.1		A_55_P2494153	0	0.64	0.77	1.26
A_52_P381665	0	0.38	1.17	1.13		A_51_P472726	0	0.53	2.17	2.83
A_55_P2738763	0	1.01	1.32	1.73		A_66_P140128	0	0.24	1.21	1.32
A_66_P122086	0	0.31	1.49	2.38		A_52_P683598	0	1.74	2.13	3.64
A_55_P2744670	0	0.74	0.99	1.15		A_66_P111638	0	0.13	2.45	3.61
A_55_P1978962	0	1.32	2.39	2.72		A_52_P616332	0	0.17	1.05	1.15
A_55_P1959595	0	0.82	2.67	2.97		A_51_P405167	0	0.91	1.68	1.82
A_55_P2727029	0	0.14	1.45	1.53		A_52_P764477	0	0.88	2.29	2.79
A_51_P103397	0	0.31	1.4	1.85		A_51_P334785	0	0.99	2.07	2.89
A_55_P2126950	0	0.52	1.16	1.19		A_66_P134068	0	2.82	4.16	4.51
A_51_P335758	0	0.79	1.41	1.96		A_51_P242446	0	0.78	1.79	1.79
A_51_P189733	0	1.62	2.8	2.83		A_66_P107920	0	0.47	1.97	2.67
A_52_P637418	0	0.43	0.47	1.05		A_55_P2172470	0	0.17	0.54	1.56
A_55_P2168643	0	0.18	0.51	1.07		A_66_P121516	0	0.71	0.91	1.29
A_30_P01026481	0	0.58	1.59	1.98		A_30_P01020902	0	1.15	2.32	3.03
A_66_P133383	0	0.31	2.27	2.15		A_30_P01029629	0	1.28	3.29	4.61
A_55_P2549194	0	1.61	2.29	2.88		A_55_P2739393	0	1.04	1.31	1.49
A_55_P2721494	0	0.83	1.76	1.86		A_52_P436783	0	0.41	1.29	1.71
A_30_P01028977	0	0.71	0.86	1.15		A_51_P365369	0	0.49	0.9	1.32
A_55_P2935800	0	0.23	0.49	1.01		A_55_P2811722	0	1.28	4.22	5.92
A_66_P108087	0	1.21	1.94	2.23		A_52_P134914	0	0.86	1.53	2.02
A_52_P323151	0	0.3	2.03	2.83		A_65_P01882	0	1.12	2.28	2.73
A_51_P356568	0	0.53	0.71	1.06		A_52_P641849	0	0.37	1.09	1.15
A_52_P618569	0	0.77	1.2	1.27		A_66_P111594	0	1.09	2.19	2.14
A_55_P2715081	0	0.27	0.95	1.2		A_55_P2740589	0	0.5	1.2	1.06
A_51_P497171	0	0.65	2.68	3.34		A_55_P2006494	0	0.58	1.64	3.03
A_52_P546610	0	1.08	1.95	2.54		A_51_P430973	0	1.49	2.97	3.37
A_30_P01019268	0	0.73	1.03	1.42		A_66_P136559	0	0.32	1.27	1.89
A_55_P2056070	0	0.59	1.2	1.9		A_55_P2133225	0	0.52	1.16	1.44
A_55_P1983277	0	0.5	1.12	1.14		A_55_P2041738	0	0.3	1.08	1.36
A_51_P521176	0	0.86	1.81	2.41		A_51_P452768	0	2.41	5.79	7.54
A_66_P124674	0	0.26	0.98	1.15		A_55_P2805868	0	3.08	5.77	6.17
A_66_P115578	0	0.7	1.61	1.5		A_66_P111609	0	0.26	1.04	1.13
A_51_P197528	0	0.83	2.78	3.04		A_52_P279152	0	0.9	1.91	1.99
A_51_P415688	0	0.34	1.24	1.31		A_55_P2173927	0	0.18	1.02	0.8
A_65_P03719	0	0.11	0.95	2.11		A_55_P2169356	0	1.48	3.13	3.28
A_55_P1989981	0	0.6	1.65	2.1		A_55_P2934712	0	0.82	1.69	1.95
A_55_P2536354	0	1.61	3.08	3.48		A_51_P271529	0	0.56	1.12	1.13
A_55_P2483158	0	0.72	1.17	1.52		A_55_P2649417	0	0.24	0.42	1.06
A_30_P01029579	0	0.25	1.65	4.11		A_55_P2132507	0	0.64	1.51	1.87
A_66_P133778	0	0.49	1.03	0.98		A_30_P01019229	0	0.45	1.76	2.42
A_52_P92161	0	3.39	4.83	5.13		A_51_P171999	0	0.36	1.15	1.15
A_66_P139179	0	0.6	0.78	1.01		A_55_P2167908	0	0.73	1.16	1.21
A_55_P2090768	0	0.28	1.26	1.02		A_52_P119350	0	0.36	2.1	2.44
A_55_P2109128	0	0.05	0.75	1.29		A_55_P1985453	0	2.05	2.59	3.13
A_55_P2061739	0	0.31	0.99	1.39		A_51_P452629	0	1.06	1.18	1.49
A_51_P251821	0	0.8	1.31	1.96		A_55_P2814119	0	0.29	1.06	1.32
A_55_P2039099	0	0.21	1.24	1.53		A_55_P2058601	0	0.76	2.16	1.97
A_51_P357606	0	0.48	1.1	1.64		A_30_P01023394	0	0.12	1.02	1.19
A_51_P204286	0	0.77	1.51	1.99		A_52_P229997	0	0.61	1.04	1.22
A_55_P2158821	0	0.76	2.47	3.1		A_51_P436189	0	0.44	0.89	1
A_55_P1960857	0	1.29	2.78	2.82		A_55_P2376363	0	0.43	1.4	1.3
A_52_P451600	0	0.45	0.76	1.15		A_52_P356204	0	0.57	1.98	2.56
A_55_P2185890	0	0.12	0.97	1.38		A_51_P408584	0	0.63	0.95	1.3
A_55_P2129172	0	1.19	1.56	1.78		A_55_P2753460	0	0.86	0.99	1.32
A_51_P122425	0	0.09	0.65	1.25		A_51_P507509	0	0.81	0.79	1.35
A_51_P452779	0	-0.03	0.62	1.14		A_51_P249118	0	0.14	1.48	1.79
A_55_P1961436	0	0.89	2.34	2.61		A_55_P2183597	0	0.5	0.84	1.32
A_55_P2045770	0	1.13	1.91	2.31		A_55_P1979705	0	0.46	1.13	1.31
A_55_P2196027	0	0.12	1.11	1.35		A_52_P546228	0	0.49	1.17	1.14
A_52_P373504	0	0.98	2.28	2.14		A_55_P2721777	0	0.51	1.97	1.83
A_51_P250173	0	1.18	1.74	2.21		A_66_P100103	0	0.81	1.03	1.34
A_55_P2804417	0	1.66	2.22	2.57		A_52_P465986	0	0.24	0.61	1.17
A_51_P351860	0	1.13	1.55	2.02		A_51_P269663	0	0.07	0.98	1.6
A_51_P282630	0	0.8	1.39	1.65		A_51_P286826	0	0.26	1.2	0.96
A_52_P594290	0	1.15	2.07	2.29		A_52_P8059	0	0.72	1.31	1.31
A_55_P2135311	0	1.85	3.14	4.36		A_51_P268903	0	0.59	1.27	1.45
A_55_P2075515	0	0.38	0.79	1.1		A_52_P547447	0	1.45	2.04	2.41
A_55_P1984173	0	0.8	1.19	1.3		A_52_P615247	0	1.35	1.59	2.29
A_51_P284426	0	0.83	1.22	1.4		A_55_P2730123	0	0.73	1.41	1.49
A_52_P243516	0	0.58	1.59	2.01		A_52_P353478	0	1.22	3.34	3.23
A_52_P658320	0	1.25	2.07	2.56		A_30_P01032951	0	0.18	0.8	1.18
A_30_P01033154	0	0.43	0.74	1.26		A_52_P123018	0	0.85	1.05	1.43
A_52_P621588	0	0.8	1.57	1.79		A_55_P2485264	0	1.6	2.32	2.65
A_30_P01024661	0	0.96	1.39	2.37		A_30_P01023557	0	0.9	2.45	2.7
A_66_P127235	0	1.28	2.98	2.83		A_55_P2744479	0	-0.06	0.96	2.06
A_55_P2174953	0	0.26	1.77	4.42		A_30_P01018338	0	0.34	1.14	2.4
A_51_P233954	0	0.68	2	1.9		A_55_P2071726	0	0.46	1.5	1.98
A_52_P484838	0	0.32	1.35	1.12		A_55_P2003991	0	0.31	2.03	1.91
A_30_P01026510	0	0.28	3.83	4.37		A_66_P102716	0	0.54	1.17	1.21
A_30_P01024580	0	0.2	1.35	1.37		A_52_P426229	0	0.41	0.73	1.34
A_55_P2146560	0	1.21	1.8	2.36		A_66_P128444	0	0.46	1.33	1.19
A_55_P2035524	0	0.16	1	1.65		A_55_P2809312	0	0.63	0.84	1.06
A_51_P230439	0	1.91	2.74	2.95		A_52_P344376	0	0.32	1.29	1.25
A_55_P2735330	0	1.43	2.49	3.46		A_52_P456539	0	0.03	0.96	1.24
A_51_P165087	0	0.75	0.81	1.26		A_51_P517182	0	1.34	2.4	2.6
A_52_P466090	0	0.46	0.72	1.45		A_30_P01021288	0	1.22	2.07	2.06
A_51_P400752	0	0.94	1.34	2.2		A_51_P241159	0	0.28	1.25	1.92
A_51_P207988	0	0.47	1.2	1.5		A_51_P119429	0	0.89	1.33	1.49
A_55_P2102126	0	0.73	1.12	1.28		A_55_P2506540	0	0.32	1.49	1.51
A_55_P2159895	0	1.36	2.17	2.32		A_52_P381665	0	0.75	1.64	1.74
A_66_P121813	0	0.81	1.62	1.62		A_55_P2738763	0	0.46	0.89	1.49
A_55_P2060101	0	0.6	1.23	1.35		A_55_P2006504	0	0.21	1.12	0.84
A_51_P265219	0	0.54	1.49	1.82		A_55_P1978962	0	0.7	1.97	2.6
A_51_P327232	0	0.77	0.97	1.17		A_55_P2719669	0	0.01	0.79	1.16
A_30_P01019302	0	0.46	1.14	1.31		A_55_P1959595	0	0.49	2.26	2.61
A_52_P357055	0	0.59	1.33	1.37		A_55_P1997390	0	1.39	2.54	2.86
A_55_P2139753	0	0.59	2.57	2.62		A_55_P2126950	0	0.22	1.1	1.17
A_52_P497625	0	0.76	1.08	1.17		A_51_P335758	0	0.56	0.79	1.14
A_55_P2487269	0	0.51	1.18	1.28		A_51_P189733	0	1.57	2.99	2.85
A_55_P2111355	0	0.97	1.33	1.6		A_55_P1998416	0	1.46	1.57	2.2
A_55_P2744925	0	1.04	1.64	2.34		A_30_P01026481	0	0.59	1.05	1.42
A_55_P2143522	0	0.37	2.27	2.6		A_66_P133383	0	-0.16	1.59	2.56
A_52_P466928	0	0.24	1.17	0.96		A_55_P2549194	0	1.79	2.7	3.14
A_51_P371876	0	0.19	1.04	0.8		A_30_P01028977	0	0.48	0.99	1.1
A_51_P520936	0	1.62	1.99	2.69		A_66_P108087	0	0.76	1.46	1.5
A_51_P322941	0	1.67	3.69	3.5		A_52_P95517	0	0.56	2.51	2.24
A_55_P2718388	0	0.25	0.84	1.19		A_52_P672532	0	0.45	1.03	0.93
A_51_P463765	0	0.2	0.91	1.32		A_52_P323151	0	0.56	2.08	2.81
A_51_P364600	0	1.2	1.67	1.85		A_51_P158120	0	0.6	1.15	1.22
A_55_P2738067	0	0.77	2.18	2.18		A_51_P419637	0	1.46	2.24	2.44
A_51_P424893	0	0.83	1.42	1.41		A_51_P356568	0	0.47	0.81	1.23
A_51_P356602	0	0.42	1.35	1.14		A_51_P493016	0	1.03	2.67	2.65
A_51_P170156	0	0.02	0.95	1		A_51_P497171	0	0.2	0.83	2.26
A_52_P676406	0	0.34	1.2	1.08		A_66_P118798	0	-0.03	1.01	1.52
A_52_P263774	0	1.52	3.29	3.52		A_55_P2077343	0	0.03	0.52	1.14
A_55_P2495532	0	0.66	1.49	1.48		A_30_P01019268	0	0.5	0.75	1.21
A_55_P2714404	0	0.37	1.05	0.91		A_51_P220150	0	1.44	4.45	4.62
A_55_P2729273	0	0.56	1.09	1.08		A_55_P2056070	0	0.19	0.75	1.25
A_66_P112328	0	0.84	1.51	1.72		A_55_P1983277	0	0.15	0.92	1.09
A_55_P2470474	0	1.22	1.42	1.82		A_51_P521176	0	0.76	1.36	2.29
A_52_P422338	0	0.67	0.65	1.1		A_66_P115578	0	0.97	1.87	1.97
A_52_P159429	0	0.53	0.55	1.04		A_51_P197528	0	-0.01	2.09	2.8
A_51_P366811	0	0.07	1.46	1.57		A_51_P415688	0	0.38	0.95	1.05
A_52_P288251	0	0.99	1.51	2.03		A_52_P260954	0	0.41	1.08	1.48
A_30_P01029853	0	0.5	3.36	3.61		A_55_P1984386	0	0.45	1.03	1.23
A_55_P2229137	0	0.52	1.52	2.3		A_55_P2102763	0	0.79	2.44	2.68
A_51_P116636	0	0.63	2.3	2.01		A_65_P03719	0	0.18	0.52	1.07
A_51_P221612	0	0.57	1.15	1.13		A_55_P1989981	0	0.21	1.45	2
A_55_P2064851	0	1.37	2.7	3.47		A_30_P01030128	0	0.54	1.2	1.23
A_55_P2027541	0	0.46	1.69	1.8		A_55_P2536354	0	1.23	2.77	3.01
A_55_P2159780	0	1.02	1.92	1.84		A_55_P2483158	0	0.63	1.27	1.69
A_52_P380188	0	0.28	1.12	2.07		A_66_P133778	0	0.34	1.14	1.18
A_66_P119034	0	1.15	2.35	3.06		A_52_P803668	0	1.33	3.11	2.87
A_51_P222467	0	1.71	3.27	3.71		A_52_P92161	0	4.19	5.81	6.5
A_55_P2029622	0	0.25	1.55	2.15		A_51_P224064	0	0.89	4.44	4.48
A_52_P357611	0	1.19	2.23	2.47		A_55_P2817757	0	0.69	1.06	1.25
A_55_P2118537	0	1.19	1.23	2.14		A_51_P251821	0	0.41	1.12	1.11
A_55_P2170474	0	0.71	1.32	1.39		A_51_P357606	0	0.2	1.27	2.14
A_55_P2086810	0	0.85	1.01	1.36		A_51_P204286	0	0.55	1.21	1.77
A_51_P197645	0	0.18	0.87	1.19		A_51_P391764	0	0.63	1.43	1.41
A_51_P349888	0	0.17	0.56	1.13		A_55_P2033282	0	0.65	1.23	1.34
A_51_P188126	0	2.19	3.35	3.89		A_55_P2013751	0	0.3	1.14	0.9
A_52_P51176	0	2.46	3.01	3.44		A_55_P1960857	0	0.91	2.32	2.8
A_51_P190254	0	0.8	1.68	2.05		A_52_P451600	0	0.32	0.77	1.19
A_65_P10760	0	0.76	1.58	1.84		A_55_P2840380	0	1.4	3.15	2.85
A_66_P100693	0	0.57	0.94	1.23		A_55_P2129172	0	1.7	1.82	2.21
A_51_P192162	0	0.75	1.5	1.41		A_51_P107938	0	0.31	1.06	0.92
A_51_P225427	0	0.24	1.44	2.18		A_55_P1961436	0	1.1	1.86	2.46
A_52_P463977	0	1.27	2.21	2.51		A_55_P2045770	0	0.96	1.73	2.22
A_52_P32864	0	0.64	0.94	1.38		A_30_P01031667	0	0.7	1.21	1.58
A_51_P215475	0	0.65	1.68	2.02		A_52_P373504	0	0.48	1.41	2.02
A_51_P181025	0	0.25	1.08	1.08		A_51_P250173	0	0.54	0.89	1.29
A_51_P391159	0	0.39	1.75	1.78		A_55_P2146525	0	0.52	0.98	1.06
A_55_P2019909	0	0.92	1.71	1.68		A_55_P2804417	0	0.88	1.24	1.83
A_55_P2079079	0	0.47	2.08	1.79		A_51_P351860	0	0.49	1.01	1.26
A_51_P416308	0	0.76	0.89	1.15		A_51_P282630	0	0.84	1.41	1.7
A_66_P135015	0	0.45	1.15	1.44		A_52_P594290	0	1.48	1.99	2.58
A_52_P681391	0	1.04	2.28	2.62		A_55_P2135311	0	2.42	3.23	3.83
A_55_P2744848	0	1.23	1.85	2.37		A_55_P1984173	0	0.7	1.03	1.31
A_65_P07361	0	1.28	2.27	2.56		A_51_P284426	0	0.59	1.16	1.67
A_55_P1984675	0	1.27	2.73	2.91		A_30_P01017895	0	0.22	1.09	1.57
A_55_P2809213	0	1.42	4.55	5.87		A_52_P243516	0	0.36	1.21	1.36
A_52_P114810	0	0.7	0.92	1.03		A_55_P2045136	0	1.38	1.46	2.39
A_55_P2715366	0	0.29	2.61	2.93		A_52_P658320	0	0.93	1.97	2.67
A_51_P301394	0	0.29	0.89	1.76		A_55_P2098791	0	0.22	1.57	1.45
A_55_P2234414	0	0.6	1.1	1.52		A_51_P293575	0	0.14	1.02	0.85
A_52_P276877	0	0.41	0.83	1.01		A_30_P01024661	0	0.53	0.75	1.59
A_55_P2720133	0	0.26	1.06	1.64		A_66_P127235	0	1.16	3.32	3.29
A_51_P496569	0	1.4	2.71	3.14		A_55_P2102350	0	0.67	1.73	1.52
A_52_P37757	0	1.3	1.94	2.27		A_55_P2746572	0	1.84	2.61	3.13
A_51_P418056	0	1.56	1.97	2.36		A_51_P233954	0	0.55	2.33	2.33
A_52_P582767	0	0.72	1.26	1.25		A_55_P2345776	0	0.13	0.66	1.08
A_55_P2088846	0	1.61	2.35	3.36		A_55_P2941798	0	1.21	1.89	2.14
A_52_P403157	0	0.96	1.42	2.26		A_52_P484838	0	0.26	1.38	1.19
A_52_P63709	0	0.82	1.12	1.32		A_66_P129762	0	2.04	2.72	3.24
A_55_P2094831	0	1.67	2.46	2.92		A_30_P01026510	0	1.63	2.92	3.59
A_51_P501622	0	0.76	1.05	1.15		A_30_P01024580	0	0.08	1.1	1.5
A_66_P117837	0	0.99	3.83	4.83		A_52_P657844	0	0.28	1.21	1.49
A_51_P298843	0	0.31	1.09	0.91		A_51_P163694	0	0.37	1.08	0.97
A_55_P2028268	0	0.26	0.75	1.24		A_55_P2146560	0	1.75	1.66	3.54
A_51_P210310	0	1.16	2.33	2.85		A_55_P2177998	0	0.62	2.22	1.87
A_51_P101588	0	1.62	2.63	3.04		A_55_P2714114	0	0.2	0.67	1
A_52_P32683	0	0.37	0.92	1.1		A_66_P130461	0	0.79	1.29	1.64
A_51_P184969	0	0.49	1.16	1.33		A_51_P230439	0	1.08	2.2	2.62
A_65_P04472	0	0.56	0.88	1.06		A_55_P2735330	0	1.1	1.53	2.73
A_66_P109404	0	1.39	2.52	3.03		A_55_P2927762	0	0.56	1.05	1.02
A_52_P239635	0	0.71	1.14	1.21		A_55_P2020203	0	-0.06	2.12	2.87
A_51_P430259	0	0.55	1.22	1.6		A_51_P400752	0	0.48	0.98	1.97
A_51_P210956	0	-0.09	1.61	2.1		A_55_P2102126	0	0.63	1.06	1.25
A_55_P2503626	0	0.21	1.68	2.09		A_55_P2159895	0	1.12	2	2.24
A_66_P104087	0	1.45	1.8	2.75		A_51_P164835	0	0.61	1.86	2.09
A_55_P2787495	0	0.34	0.62	1.06		A_52_P465022	0	1.62	3.18	3.47
A_66_P119052	0	0.89	2.6	3.5		A_66_P121813	0	0.36	1.26	1.38
A_55_P2170847	0	0.56	2.87	2.34		A_66_P136517	0	0.57	2.22	1.97
A_51_P464918	0	1.34	2.18	2.31		A_55_P2060101	0	0.6	1.4	1.39
A_52_P279329	0	0.59	1.1	1.79		A_51_P265219	0	0.36	1.48	1.9
A_52_P199084	0	2.09	3.53	4.67		A_51_P327232	0	0.48	0.87	1.03
A_51_P327121	0	0.71	1.38	1.5		A_55_P2139753	0	0.29	2.67	2.94
A_30_P01026544	0	0.24	1.09	0.87		A_52_P414464	0	0.16	1.05	1.43
A_51_P245485	0	1.01	1.26	1.8		A_55_P2744191	0	-0.05	1.08	1.39
A_55_P2173897	0	0.14	1.34	3.17		A_55_P2744925	0	0.95	1.66	2.23
A_66_P126480	0	1.75	3.9	3.57		A_55_P2143522	0	0.41	2.57	3.2
A_55_P2209258	0	0.93	1.18	2.25		A_52_P256569	0	0.53	0.77	1.02
A_66_P130884	0	0.23	0.93	1.15		A_51_P520936	0	1.66	1.71	2.49
A_52_P30632	0	0.2	1.1	1.06		A_65_P14443	0	0.65	0.93	1.06
A_66_P133150	0	1.19	1.76	2		A_55_P2178496	0	0.93	2.4	2.27
A_30_P01026786	0	0.15	2.25	2.35		A_55_P2830865	0	-0.1	0.8	1.27
A_52_P1180449	0	0.26	0.73	1.19		A_55_P2736799	0	0.12	0.99	1.07
A_55_P2802246	0	0.71	0.9	1.31		A_51_P463765	0	0.09	0.82	1.2
A_55_P2382105	0	1.57	1.87	2.25		A_55_P2251121	0	0.19	1.29	1.2
A_55_P1954306	0	0.16	1.24	1.51		A_51_P364600	0	0.68	1.09	1.28
A_55_P2639641	0	1.6	3.7	3.55		A_55_P2738067	0	0.04	1.59	1.68
A_52_P459288	0	0.61	0.76	1.08		A_51_P424893	0	0.76	1.23	1.41
A_55_P2724389	0	0.64	0.75	1.2		A_52_P411192	0	1.36	2.06	2.32
A_52_P124812	0	0.47	1	0.92		A_55_P2718493	0	0.28	1.26	1.07
A_66_P100134	0	0.6	1.28	1.21		A_55_P2730896	0	1.14	1.82	1.92
A_30_P01028269	0	1.8	2.47	2.91		A_51_P356602	0	0.87	1.57	1.67
A_51_P408609	0	0.46	1.16	1.36		A_52_P676406	0	0.43	1.36	1.22
A_55_P2494862	0	0.43	1.43	1.33		A_52_P263774	0	1.12	3.8	4.13
A_55_P2934822	0	0.79	1.36	1.8		A_55_P2714284	0	0.6	2.41	2.09
A_66_P122151	0	-0.06	2.34	3.21		A_55_P2495532	0	0.95	1.92	1.85
A_52_P580533	0	1.25	1.97	2.4		A_55_P2729273	0	0.45	0.78	1.1
A_55_P1981259	0	0.73	0.99	1.13		A_66_P112328	0	0.1	0.75	1.32
A_55_P1983006	0	0.48	0.94	1.03		A_55_P2470474	0	0.71	1.02	1.29
A_55_P1958457	0	0.43	0.94	1.13		A_52_P168496	0	0.26	1.17	1.5
A_55_P1991401	0	0.38	2.15	1.98		A_52_P422338	0	0.46	0.72	1.21
A_55_P2055854	0	0.38	1.5	1.82		A_52_P170635	0	0.93	2.06	2.04
A_30_P01030602	0	1.34	1.97	2.21		A_51_P366811	0	0.06	1.56	1.49
A_51_P379171	0	1.65	2.16	2.41		A_55_P2497947	0	0.65	1.22	1.25
A_52_P530082	0	2.21	4.12	5.34		A_52_P288251	0	0.4	0.96	1.72
A_55_P2075294	0	1	1.94	2.07		A_52_P211737	0	0.99	3.17	3.91
A_55_P2110875	0	0.57	0.94	1.26		A_30_P01029853	0	0.32	3.64	4.02
A_55_P2789997	0	1.82	2.27	2.56		A_55_P2229137	0	-0.08	1.14	1.7
A_51_P352385	0	0.78	3.06	3.57		A_66_P118299	0	0.21	2.25	2.64
A_51_P338072	0	1.57	6.44	5.95		A_30_P01032936	0	0.41	1.58	1.4
A_52_P811745	0	1.79	3.52	4.06		A_51_P221612	0	0.6	1.32	1.39
A_51_P312437	0	0.43	1.05	1.11		A_51_P391616	0	-0.08	4.98	6.52
A_55_P2093784	0	1.8	3.2	3.45		A_55_P2064851	0	0.64	2.3	3.38
A_52_P522640	0	2.83	3.37	3.92		A_55_P2121491	0	0.46	1.09	0.99
A_55_P2728951	0	0.52	1.09	1.26		A_55_P2607317	0	1.08	1.65	2.66
A_51_P392033	0	0.32	1.24	1.49		A_55_P2055875	0	0.81	1.71	1.58
A_55_P2083794	0	0.8	1.79	2.23		A_55_P2729288	0	0.34	1.59	1.5
A_55_P2032128	0	0.9	1.24	1.4		A_66_P119034	0	0.65	1.41	2.15
A_55_P2249942	0	0.21	0.78	1.4		A_51_P222467	0	1.38	2.69	3.2
A_55_P1984640	0	0.28	1.08	1.19		A_55_P2029622	0	0.13	1.05	1.52
A_51_P154083	0	0.9	1.9	1.99		A_52_P357611	0	1.03	2.23	2.48
A_55_P1964233	0	0.47	1.08	1.13		A_55_P2045100	0	0.4	1.18	1.75
A_51_P133369	0	1.16	2.08	2.44		A_55_P2170474	0	0.51	1.21	1.23
A_55_P2786427	0	0.46	0.76	1.04		A_55_P2086810	0	0.49	0.69	1.03
A_55_P2732196	0	0.94	3.33	2.76		A_55_P2804241	0	0.24	1.2	1.02
A_55_P2723574	0	1.52	3.09	3.45		A_52_P398998	0	1.58	2.81	2.87
A_55_P2072115	0	1.39	2.45	2.5		A_55_P2073977	0	0.84	1.02	1.3
A_55_P2051229	0	0.77	1.43	1.43		A_51_P188126	0	1.99	3.23	3.84
A_66_P105102	0	0.56	0.82	1.14		A_55_P2014224	0	2.06	2.83	3.54
A_66_P108347	0	0.23	0.88	1.31		A_55_P1961736	0	0.25	1.04	1.44
A_55_P2112085	0	0.52	0.91	1.13		A_55_P1992319	0	0.76	1.04	1.25
A_66_P116531	0	0.43	0.97	1.81		A_52_P51176	0	1.91	2.48	3.25
A_52_P134075	0	1.15	2.16	2.71		A_51_P190254	0	0.76	1.57	1.89
A_52_P247462	0	0.67	1	1.14		A_65_P10760	0	0.88	1.59	1.64
A_51_P115953	0	2	2.99	3.11		A_66_P100693	0	0.44	0.58	1.09
A_55_P2810291	0	-0.07	1.36	1.71		A_51_P192162	0	0.58	1.34	1.58
A_55_P1961039	0	0.16	0.77	1.04		A_51_P225427	0	0.26	1.17	1.88
A_55_P2065364	0	0.58	1.72	2.01		A_52_P463977	0	0.71	2.41	2.69
A_55_P2908877	0	0.24	1.36	1.18		A_66_P139798	0	1.21	1.93	2.27
A_30_P01020449	0	0.83	1.62	1.55		A_66_P119898	0	1.29	2.5	2.61
A_66_P121350	0	0.3	1.45	1.59		A_51_P349495	0	2.26	2.65	3.16
A_52_P614910	0	0.84	1.32	1.46		A_55_P2019909	0	0.34	1.19	1.23
A_52_P141715	0	1.46	2.55	3.83		A_55_P2715111	0	0.43	1.44	1.45
A_51_P475342	0	0.14	0.56	1.12		A_55_P2831804	0	0.21	1.93	2.03
A_55_P2633631	0	0.63	1.32	1.55		A_66_P115933	0	2.34	3.74	4.13
A_55_P2125208	0	0.73	0.97	1.23		A_55_P2724059	0	0.3	1.18	1.25
A_51_P151126	0	1.27	1.57	1.97		A_51_P350048	0	0.52	0.91	1.08
A_51_P319392	0	0.64	2.02	1.78		A_51_P416308	0	0.54	0.55	1.38
A_55_P2000738	0	0.76	1.22	1.29		A_51_P194415	0	0.78	1.88	2.08
A_51_P103780	0	0.74	0.98	1.09		A_66_P135015	0	0.33	1.09	1.13
A_52_P70255	0	0.92	0.98	1.54		A_52_P681391	0	0.87	2.27	2.55
A_55_P2121913	0	0.2	0.5	1.08		A_55_P2744848	0	0.79	1.18	1.62
A_52_P1155474	0	1.03	1.65	1.77		A_65_P07361	0	0.86	1.82	1.76
A_52_P368396	0	0.77	1.06	1.26		A_55_P1984675	0	1.35	2.61	2.9
A_51_P364031	0	0.57	1	1.14		A_55_P2809213	0	0.49	3.55	4.98
A_51_P246653	0	1.91	2.82	3.41		A_51_P484378	0	1.46	2.81	2.72
[truncated: 1,345 more rows]

## Sheet: Profile 4
ProbeName	PO EN	1W EN	3W EN	5W EN		ProbeName	PO AN	1W AN	3W AN	5W AN
A_55_P2419483	0	-0.11	-1.03	-1.44		A_55_P2084656	0	-0.33	-1.6	-2.26
A_55_P2084656	0	-0.21	-1.3	-1.81		A_55_P2030183	0	-0.54	-0.88	-1.09
A_55_P1973563	0	-1.66	-2.95	-4.12		A_66_P105032	0	-0.18	-1.13	-1.27
A_66_P113176	0	-0.46	-1.78	-2.09		A_55_P2013780	0	-0.61	-1.18	-1.24
A_55_P2744444	0	-0.99	-1.99	-2.84		A_55_P2744444	0	-0.68	-1.3	-2.43
A_52_P26357	0	-1.68	-2.61	-2.72		A_55_P2504051	0	-0.83	-2.31	-2.73
A_55_P2504051	0	-0.92	-2.54	-2.61		A_55_P2759760	0	-0.48	-1.08	-0.98
A_55_P2759760	0	-0.6	-1.14	-1.14		A_55_P2029420	0	-1.99	-4.94	-5.14
A_55_P2344598	0	-1.21	-1.31	-1.98		A_55_P2129219	0	-0.25	-1.09	-1.03
A_55_P2029420	0	-1.85	-4.08	-4.31		A_30_P01024970	0	-0.56	-0.98	-1.45
A_55_P2129219	0	-0.31	-1.07	-1		A_51_P153982	0	-0.42	-2.28	-2.6
A_51_P246727	0	-0.53	-1.03	-1.23		A_55_P2822536	0	-0.97	-1.57	-1.74
A_51_P153982	0	-0.5	-2.31	-2.57		A_55_P2038831	0	-0.31	-0.72	-1.07
A_55_P2049282	0	-1.89	-4.29	-4.91		A_30_P01030091	0	-1.24	-1.76	-2.11
A_66_P140682	0	-0.19	-1	-1.2		A_52_P401311	0	-0.3	-0.73	-1.24
A_52_P153700	0	0.04	-0.68	-1.21		A_55_P2819657	0	-0.57	-1.25	-1.67
A_55_P2038831	0	-0.49	-0.73	-1.07		A_55_P1954067	0	-0.21	-0.98	-1.38
A_55_P2240688	0	-0.09	-0.78	-1.05		A_52_P243391	0	-0.05	-1.93	-3.1
A_55_P1954067	0	-1.3	-1.7	-2.45		A_55_P1954400	0	-0.37	-1.13	-1.21
A_55_P2119917	0	-0.39	-1.03	-0.89		A_55_P2727198	0	0.23	-1.38	-1.77
A_55_P1954400	0	-0.43	-0.96	-1.01		A_55_P2016959	0	-0.46	-0.81	-1.07
A_55_P2141860	0	-0.33	-1.04	-1.42		A_55_P2141860	0	-0.05	-0.68	-1.24
A_66_P136114	0	-0.8	-1.7	-2.35		A_66_P136114	0	-0.61	-1.53	-2.13
A_51_P288549	0	-0.44	-2.09	-2.54		A_51_P277629	0	-0.16	-0.91	-1.55
A_66_P114361	0	-0.14	-0.7	-1.47		A_51_P288549	0	-0.37	-1.73	-2.1
A_30_P01033149	0	-1.59	-1.78	-2.56		A_66_P114361	0	-0.5	-1.12	-1.8
A_55_P1989102	0	-0.51	-0.77	-1.02		A_30_P01018170	0	-0.55	-0.94	-1.28
A_55_P2077228	0	-0.47	-1.36	-1.31		A_55_P1964348	0	-0.61	-1.42	-1.32
A_51_P481398	0	-0.56	-2.73	-4.07		A_66_P122621	0	-1.07	-2.09	-2.72
A_55_P2110725	0	-1.81	-3.85	-4.15		A_55_P1989102	0	-0.59	-0.86	-1.09
A_65_P00713	0	-0.1	-1.4	-1.63		A_55_P2077228	0	-0.49	-1.25	-1.86
A_52_P675887	0	-0.3	-0.85	-1.08		A_51_P200134	0	-0.35	-0.74	-1.05
A_51_P364592	0	-0.55	-0.89	-1.35		A_55_P2131920	0	-0.64	-1.21	-1.4
A_51_P246119	0	-0.7	-3.12	-3.97		A_51_P481398	0	-0.88	-2.94	-4.27
A_55_P2502256	0	-0.27	-0.51	-1.03		A_55_P2504400	0	-0.79	-1.09	-1.17
A_30_P01019139	0	-0.5	-1.21	-1.19		A_55_P2110725	0	-1.04	-2.46	-2.65
A_55_P2167240	0	-3.97	-6.9	-6.93		A_51_P463087	0	-0.5	-1.74	-1.84
A_55_P2100485	0	0.09	-0.8	-1.27		A_52_P579517	0	-0.59	-1.8	-1.8
A_55_P2737762	0	-0.38	-1.8	-2.05		A_65_P00713	0	-0.36	-1.21	-1.11
A_55_P2085412	0	-0.36	-2.07	-2.71		A_52_P675887	0	-0.36	-0.87	-1.15
A_51_P372112	0	-0.25	-0.82	-1.02		A_51_P364592	0	-1.01	-1.2	-1.62
A_51_P159610	0	-0.69	-1.31	-1.58		A_51_P246119	0	-0.9	-2.89	-4.3
A_30_P01024561	0	-0.35	-1.78	-3.13		A_55_P2167240	0	-3.59	-4.36	-5.35
A_55_P1992045	0	-0.49	-1.1	-1.46		A_66_P125880	0	-0.05	-0.72	-1.05
A_55_P2715156	0	-0.93	-3.27	-3.89		A_55_P2100485	0	-1.02	-1.74	-2.15
A_55_P2182736	0	-0.37	-0.78	-1.12		A_55_P2737762	0	-0.39	-1.34	-1.9
A_52_P337948	0	0.08	-1.42	-1.9		A_55_P2085412	0	-0.79	-2.05	-3.33
A_52_P392467	0	0.08	-1.69	-2.52		A_51_P372112	0	-1.05	-1.72	-2.06
A_51_P300709	0	-0.59	-1.21	-1.33		A_51_P159610	0	-0.85	-1.27	-1.97
A_30_P01032513	0	-0.8	-1.21	-1.98		A_30_P01024561	0	-0.49	-2.06	-3.71
A_55_P2049262	0	-0.85	-1	-1.69		A_55_P1992045	0	-0.66	-1.06	-1.37
A_55_P1953093	0	-0.72	-0.71	-1.2		A_55_P2715156	0	-0.77	-2.85	-3.6
A_51_P145948	0	-2.14	-3.27	-3.91		A_66_P130788	0	-0.61	-1.16	-1.31
A_66_P135173	0	-1.34	-2.04	-4.68		A_55_P2182736	0	-0.5	-1.19	-2.04
A_52_P489729	0	-0.46	-1.03	-1.08		A_52_P345566	0	-0.64	-1.28	-1.46
A_52_P480301	0	-0.34	-1.25	-1.32		A_51_P300709	0	-0.6	-1.4	-1.43
A_55_P2720908	0	-0.48	-1.59	-1.52		A_55_P1953093	0	-0.63	-0.74	-1.06
A_55_P2096867	0	-2.9	-4.75	-4.77		A_52_P526537	0	-0.4	-0.59	-1.18
A_66_P121059	0	-1.38	-1.66	-2.17		A_66_P135173	0	-1.2	-2.26	-3.39
A_52_P609024	0	-1.2	-3.01	-3.24		A_52_P480939	0	-0.52	-0.63	-1.05
A_55_P1960097	0	-0.55	-1.77	-2.4		A_55_P2096867	0	-0.39	-2.7	-3.16
A_55_P2285501	0	-1.34	-1.42	-1.72		A_30_P01023218	0	-0.44	-1.75	-2.38
A_51_P520175	0	-1.53	-2.92	-3.52		A_52_P609024	0	-1.13	-2.92	-3.8
A_51_P115749	0	-0.72	-0.64	-1.25		A_51_P176972	0	-0.23	-1.14	-1.42
A_55_P1970905	0	-2.3	-4.98	-5.16		A_55_P1960097	0	-0.17	-0.98	-1.81
A_30_P01028956	0	-0.96	-2.05	-2.05		A_55_P1970905	0	-1.24	-2.79	-3.33
A_55_P2840596	0	-0.85	-1.37	-1.96		A_30_P01028956	0	-1.02	-2.43	-2.95
A_52_P859659	0	-1.07	-2.03	-2.21		A_51_P223724	0	-0.89	-1.34	-1.4
A_55_P2095019	0	-0.54	-1.53	-1.69		A_55_P2840596	0	-1.02	-1.02	-1.98
A_55_P2083566	0	-0.43	-1.01	-0.97		A_51_P195215	0	-0.6	-1.68	-1.89
A_66_P128088	0	-2.05	-3.32	-4.2		A_52_P174942	0	-0.87	-1.81	-2.57
A_52_P174942	0	-0.91	-2.19	-2.29		A_51_P502859	0	-1.51	-2.5	-3.38
A_52_P589169	0	-0.6	-1.63	-1.78		A_52_P589169	0	-0.06	-0.87	-1.35
A_52_P497503	0	-0.32	-0.97	-1.02		A_52_P497503	0	-0.37	-0.94	-1.13
A_55_P2361547	0	-0.71	-1.43	-1.52		A_55_P2361547	0	-0.45	-1.06	-1.37
A_55_P2740755	0	-0.14	-1.1	-1.32		A_55_P2809133	0	0.11	-1.48	-1.62
A_55_P2107542	0	-1.71	-2.87	-3.02		A_51_P467349	0	-2.1	-3.67	-3.63
A_55_P2809133	0	-0.27	-1.49	-1.96		A_55_P2037116	0	-0.43	-1.11	-1.54
A_51_P467349	0	0.54	-2.67	-3.45		A_51_P459100	0	-0.57	-3.74	-4.04
A_55_P2037116	0	-0.49	-1.15	-1.41		A_65_P01017	0	0	-0.87	-1.04
A_51_P459100	0	-0.99	-3.52	-3.66		A_66_P111669	0	-0.19	-1.1	-1.33
A_55_P1992329	0	-1.17	-1.75	-1.91		A_52_P788556	0	-0.46	-0.99	-1.61
A_55_P2920484	0	-0.74	-2.6	-3.23		A_51_P157953	0	0.12	-0.82	-1.47
A_66_P111669	0	-0.28	-1.11	-1.13		A_30_P01026091	0	-0.55	-1.53	-1.72
A_52_P788556	0	-0.09	-0.78	-1		A_51_P249957	0	-0.1	-1.64	-2.74
A_30_P01026091	0	-0.41	-1.53	-1.61		A_51_P221930	0	-0.26	-1.39	-2.13
A_55_P2729011	0	-1.24	-1.54	-1.83		A_52_P368384	0	-0.61	-1.42	-1.82
A_51_P158678	0	-0.19	-0.96	-1.58		A_52_P258218	0	-0.52	-0.9	-1.02
A_52_P368384	0	-0.58	-1.37	-1.62		A_51_P260178	0	-0.51	-0.96	-1.37
A_55_P2050040	0	-0.51	-0.8	-1.08		A_52_P480351	0	-0.75	-0.82	-1.16
A_51_P411770	0	-0.52	-0.79	-1.01		A_52_P219840	0	-0.46	-1.1	-1.13
A_55_P1959056	0	-0.73	-0.93	-1.24		A_52_P404108	0	-0.29	-0.91	-1.29
A_55_P2925001	0	0	-1.32	-2.47		A_55_P2161690	0	-0.2	-0.92	-1.06
A_52_P404108	0	-0.41	-1.02	-1.24		A_55_P2057686	0	-0.4	-0.9	-1.06
A_51_P344263	0	-1.83	-2.65	-3.92		A_55_P2017694	0	-0.55	-1.01	-1.71
A_55_P2057686	0	-0.33	-0.87	-1.1		A_66_P122879	0	-0.43	-1.81	-2.3
A_55_P2017694	0	-0.23	-0.97	-1.18		A_55_P2042487	0	-0.5	-2.1	-2.92
A_51_P306215	0	0.01	-2.19	-2.27		A_55_P2012011	0	-3.03	-2.74	-5.56
A_66_P122879	0	-0.36	-1.68	-1.96		A_52_P665202	0	-0.33	-1	-1.22
A_52_P384718	0	0.12	-1.35	-1.72		A_55_P2740857	0	-0.33	-1.53	-1.8
A_55_P2012011	0	-3.25	-5.6	-6.98		A_55_P2329313	0	-0.9	-1.55	-1.81
A_52_P665202	0	-0.29	-0.88	-1.27		A_51_P171288	0	-0.88	-2.24	-2.64
A_55_P2740857	0	-0.52	-1.59	-1.56		A_55_P2028522	0	0.1	-1.38	-2.47
A_55_P2329313	0	-0.69	-1.51	-1.79		A_55_P2720430	0	-2.34	-4.84	-5
A_51_P171288	0	-0.58	-1.96	-2.07		A_55_P1962315	0	-0.31	-0.81	-1.01
A_55_P2720430	0	-2.28	-5.14	-5.18		A_55_P2728242	0	-1.14	-2.38	-2.37
A_55_P2728242	0	-1.1	-2.33	-2.44		A_52_P78714	0	-0.45	-1.22	-1.46
A_52_P78714	0	-0.85	-2.17	-2.22		A_51_P214343	0	-0.24	-0.92	-1.12
A_55_P2253885	0	-1.01	-1.54	-1.62		A_55_P2135631	0	-0.29	-0.88	-1.09
A_30_P01023754	0	-2.12	-3.52	-3.67		A_52_P423247	0	0.21	-0.69	-1.17
A_55_P2135631	0	-0.49	-0.79	-1.06		A_55_P2146389	0	-1.48	-3.7	-3.75
A_52_P244034	0	-0.71	-0.76	-1.04		A_52_P188678	0	-0.35	-0.91	-1.13
A_52_P423247	0	-0.91	-2.16	-2.58		A_51_P341010	0	-0.38	-0.8	-1.04
A_30_P01021861	0	0.02	-1.15	-1.56		A_51_P148105	0	-0.74	-2.05	-2.96
A_55_P2146389	0	-1.71	-3.62	-3.58		A_55_P1961241	0	-0.55	-0.5	-1.17
A_51_P341010	0	-0.4	-0.97	-1.4		A_51_P127841	0	-0.47	-1	-1.14
A_55_P2618431	0	-0.91	-2.62	-2.38		A_55_P2085905	0	-1.11	-1.66	-1.74
A_51_P148105	0	-0.54	-1.95	-2.61		A_51_P518051	0	-1.12	-3.43	-3.46
A_51_P127841	0	-0.62	-1.14	-1.26		A_55_P1967291	0	-1.04	-2.91	-3.72
A_55_P2085905	0	0	-0.88	-1.07		A_52_P785927	0	-0.15	-0.39	-1.08
A_51_P518051	0	-1.69	-3.24	-3.13		A_66_P108987	0	-0.64	-1.32	-2.15
A_55_P1967291	0	-0.6	-2.67	-3.2		A_66_P116360	0	-0.48	-1.78	-2.08
A_66_P108987	0	-0.71	-0.59	-1.37		A_51_P474454	0	-0.47	-1.48	-2.14
A_51_P474454	0	-0.45	-1.28	-1.34		A_55_P2020090	0	-0.46	-1.05	-1.66
A_55_P2020090	0	-0.38	-1.11	-1.43		A_52_P484956	0	-1.94	-2.26	-2.77
A_52_P484956	0	-2.28	-3.61	-4.29		A_51_P200339	0	-0.4	-1.18	-1.33
A_51_P200339	0	-0.35	-1.02	-1.15		A_55_P2125684	0	-0.3	-0.69	-1.03
A_55_P2718323	0	-0.53	-0.61	-1.27		A_55_P2744760	0	-1.25	-2.56	-3.54
A_55_P2734562	0	-0.36	-1.75	-2.17		A_55_P2041017	0	-0.58	-1.56	-1.96
A_55_P2716291	0	-2	-2.96	-3.36		A_55_P2056493	0	-0.45	-2.36	-3.25
A_55_P2095563	0	-1.73	-2.56	-2.7		A_55_P2909315	0	-0.61	-1.82	-2.15
A_55_P2744760	0	-2.37	-2.66	-3.13		A_52_P432780	0	-0.62	-0.74	-1.19
A_55_P2041017	0	-0.92	-1.88	-2.05		A_51_P247157	0	-0.48	-1.11	-1.73
A_55_P2056493	0	-0.13	-2.25	-2.95		A_51_P294156	0	-1	-1.77	-2.06
A_55_P2909315	0	-0.44	-1.38	-1.26		A_51_P446022	0	-0.98	-1.93	-1.81
A_55_P2912219	0	-0.93	-1.17	-1.53		A_51_P224013	0	-0.63	-2.57	-3.87
A_51_P140641	0	-0.38	-2	-2.03		A_55_P2846521	0	0.08	-1.04	-1.35
A_51_P247157	0	-0.51	-1.16	-1.5		A_55_P2517378	0	-0.98	-1.49	-2.75
A_51_P294156	0	-0.73	-1.73	-2.01		A_30_P01033236	0	-0.47	-1.64	-1.48
A_51_P446022	0	-1.39	-2.47	-2.98		A_51_P257550	0	-0.57	-1.62	-2.35
A_55_P2129488	0	-1.31	-1.75	-2.27		A_55_P1982171	0	-0.45	-1.15	-1.45
A_51_P224013	0	-0.35	-2.47	-3.34		A_55_P2735320	0	-0.89	-1.33	-1.5
A_55_P2517378	0	-0.76	-1.52	-1.66		A_55_P2117579	0	-0.46	-1.86	-2.28
A_55_P2084248	0	-0.37	-1.4	-1.42		A_52_P247788	0	-0.76	-1.63	-1.51
A_51_P257550	0	-0.66	-1.81	-2.75		A_51_P202033	0	-0.53	-1.06	-1.55
A_55_P2817173	0	-0.06	-0.85	-1.06		A_55_P2062836	0	-0.14	-1.14	-1.45
A_55_P1982171	0	-0.3	-1.17	-1.46		A_51_P136845	0	-0.59	-1.09	-1.22
A_55_P2735320	0	-0.33	-1.04	-1.28		A_66_P134252	0	-0.58	-1.51	-1.36
A_55_P2117579	0	-0.66	-2.03	-1.91		A_51_P267053	0	-0.91	-1.76	-1.7
A_51_P202033	0	0.01	-1	-1.22		A_51_P217430	0	-0.44	-1.08	-1.33
A_51_P136845	0	-0.67	-1.49	-1.54		A_55_P2715595	0	-0.66	-1.71	-1.82
A_55_P2111336	0	-1.85	-2.94	-3.13		A_55_P2736430	0	-0.76	-0.76	-1.51
A_51_P217430	0	-0.57	-1.15	-1.41		A_55_P2089530	0	-0.77	-1.67	-2.08
A_55_P2715595	0	-0.63	-1.85	-2.21		A_55_P1983468	0	-0.75	-1.72	-1.63
A_55_P2736430	0	-0.78	-1.02	-1.38		A_55_P2043108	0	-0.38	-0.69	-1.1
A_55_P2089530	0	-0.81	-1.73	-2.05		A_55_P2173623	0	-0.4	-0.82	-1.15
A_66_P127456	0	-0.21	-1.14	-1.4		A_55_P2060793	0	-0.61	-1.09	-1.18
A_30_P01033561	0	-0.7	-0.95	-1.14		A_51_P204390	0	-0.24	-0.73	-1.13
A_30_P01030443	0	-1.13	-1.34	-1.98		A_55_P2069337	0	-0.35	-0.64	-1.11
A_55_P1983468	0	-0.72	-1.61	-1.5		A_66_P137121	0	-1.02	-2.41	-3.07
A_55_P2173623	0	-0.42	-0.91	-1.21		A_66_P110662	0	-0.84	-1.55	-1.89
A_66_P117382	0	-0.51	-1.86	-2.09		A_66_P116635	0	-2.14	-2.93	-3.74
A_66_P125465	0	0.3	-1.38	-2.35		A_52_P670275	0	-0.38	-2.09	-3.28
A_66_P137121	0	-0.96	-2.09	-2.01		A_51_P352245	0	-0.45	-1.75	-1.78
A_66_P110662	0	-0.14	-0.81	-1.21		A_55_P2151143	0	-0.32	-1.31	-1.67
A_66_P116635	0	-1.85	-3.19	-3.9		A_52_P540302	0	-0.35	-1.07	-1.19
A_52_P670275	0	-0.19	-2.18	-3.19		A_52_P287917	0	-0.55	-0.86	-1.1
A_55_P2419296	0	-1.51	-2.31	-2.51		A_66_P114478	0	-1.33	-4.57	-5.96
A_51_P352245	0	-0.45	-1.61	-2.04		A_55_P2507824	0	-0.51	-1.93	-2.17
A_55_P2629574	0	-0.93	-0.92	-2.35		A_55_P2093794	0	-0.65	-1.16	-1.59
A_30_P01028665	0	-0.51	-1.12	-1.36		A_51_P107752	0	-0.97	-2.2	-2.79
A_52_P540302	0	-0.52	-1.05	-1.17		A_55_P2497229	0	-1.03	-2.07	-2.71
A_52_P287917	0	-0.58	-1.19	-1.34		A_65_P10248	0	-0.85	-1.83	-2.66
A_66_P114478	0	-1.14	-4.8	-5.05		A_65_P17358	0	0.05	-0.76	-1.35
A_55_P2507824	0	-0.52	-2.06	-2.74		A_55_P1984113	0	-0.47	-0.62	-1.14
A_55_P2093794	0	-0.62	-1.24	-1.45		A_51_P348022	0	-0.69	-1.42	-2.02
A_51_P107752	0	-0.84	-2.23	-2.82		A_52_P238479	0	-0.12	-2.1	-2.72
A_55_P2497229	0	-1.58	-2.06	-2.36		A_55_P2069012	0	-0.52	-1.4	-2.28
A_65_P10248	0	-0.36	-1.45	-1.61		A_51_P514035	0	-1.76	-2.39	-2.61
A_65_P17358	0	-0.07	-0.88	-1.3		A_66_P100287	0	-0.93	-2.33	-2.07
A_55_P2741434	0	-0.53	-0.9	-1.18		A_51_P247030	0	-0.73	-1.12	-2.26
A_55_P1984113	0	-0.43	-0.67	-1.09		A_52_P664899	0	-0.08	-1.59	-2.7
A_51_P348022	0	-0.84	-1.56	-1.75		A_52_P218379	0	-0.64	-1.8	-1.59
A_55_P1955736	0	-3.7	-5.6	-6.26		A_55_P2856618	0	-0.7	-2.36	-3.01
A_52_P507877	0	-0.94	-1.03	-1.44		A_55_P1980165	0	-0.32	-0.93	-1.01
A_51_P446131	0	-0.23	-0.92	-1.05		A_51_P164203	0	-1.22	-2.41	-2.99
A_55_P2039586	0	-0.45	-1.01	-1.47		A_52_P59264	0	-0.33	-1.63	-2.43
A_55_P2069012	0	-0.39	-2	-2.06		A_52_P655890	0	-0.72	-1.56	-2.26
A_52_P130787	0	0.01	-1.01	-1.85		A_55_P2068265	0	-0.64	-1.01	-1.14
A_55_P2132512	0	-1.31	-1.45	-1.98		A_55_P2159216	0	-0.49	-1.07	-1.12
A_52_P668157	0	-0.92	-2.35	-2.72		A_55_P2031272	0	-0.63	-1.15	-1.65
A_52_P664965	0	-0.39	-1.64	-1.54		A_55_P1962641	0	-0.5	-1.03	-1.21
A_51_P503822	0	-0.94	-2.78	-3.38		A_51_P172801	0	-0.26	-0.96	-1.2
A_55_P2856618	0	-0.41	-1.81	-2.41		A_55_P1965524	0	-0.28	-0.8	-1
A_55_P2163659	0	-1.54	-1.63	-2.43		A_55_P2159807	0	-0.67	-1.51	-2.03
A_51_P164203	0	-1.32	-2.17	-2.31		A_51_P160514	0	-0.33	-1.47	-1.82
A_52_P59264	0	-0.17	-1.56	-2.18		A_55_P2055411	0	-0.33	-1.01	-1.05
A_55_P1957049	0	-1.41	-1.94	-2.67		A_51_P473940	0	-0.92	-1.82	-1.97
A_52_P655890	0	-0.71	-1.42	-2.37		A_55_P2729733	0	-0.51	-1.23	-1.19
A_66_P102868	0	-0.57	-1.44	-1.31		A_52_P319181	0	-0.64	-3.06	-3.83
A_52_P819220	0	-0.43	-0.98	-1.18		A_51_P402261	0	-0.22	-0.96	-1.06
A_51_P172801	0	-0.34	-0.94	-1.12		A_51_P451574	0	-0.44	-0.97	-1.4
A_55_P2247633	0	-0.82	-1.05	-1.21		A_55_P1956847	0	-0.86	-1.44	-1.66
A_55_P1965524	0	-0.45	-0.84	-1.02		A_52_P363039	0	-0.92	-2.88	-3.77
A_55_P2159807	0	-0.67	-1.49	-1.67		A_55_P2630393	0	-1.32	-2.02	-3.39
A_51_P160514	0	-0.21	-1.21	-1.36		A_55_P1988246	0	-1.08	-2.86	-3.45
A_55_P2055411	0	-0.51	-1.01	-1.02		A_51_P157595	0	-0.34	-0.86	-1.06
A_55_P2121185	0	-0.82	-1.39	-1.99		A_30_P01025181	0	-1.18	-1.4	-1.71
A_65_P02551	0	0.18	-1.28	-1.39		A_55_P2115955	0	-1.07	-2.74	-3.17
A_52_P319181	0	0.51	-2.27	-3.08		A_52_P86704	0	-1.01	-1.58	-1.8
A_52_P622694	0	0.25	-0.82	-1.15		A_52_P9656	0	-1.05	-2.48	-4.43
A_51_P402261	0	-0.05	-0.96	-1.2		A_55_P2733427	0	-1.76	-4.13	-3.86
A_55_P2805300	0	-0.34	-0.98	-1.08		A_55_P2108837	0	-0.88	-2.16	-2.76
A_51_P451574	0	-0.47	-1.51	-2.27		A_52_P14456	0	-0.75	-1.95	-2.6
A_55_P2076984	0	-1.05	-1.24	-1.72		A_55_P2717454	0	-0.45	-1.2	-2.1
A_55_P1956847	0	-0.87	-1.48	-1.62		A_55_P2097206	0	-0.4	-1.97	-2.37
A_52_P363039	0	-0.53	-2.69	-3.27		A_55_P1959152	0	-0.6	-1.89	-1.82
A_55_P2630393	0	-1.66	-2.48	-3.34		A_55_P2505946	0	0.04	-1.62	-2.21
A_55_P1988246	0	-1.17	-2.72	-3.03		A_66_P123040	0	-0.95	-1.38	-1.92
A_51_P157595	0	-0.5	-0.94	-1.03		A_55_P2114133	0	-0.2	-0.84	-1.47
A_55_P2115955	0	-0.9	-2.53	-2.57		A_55_P2916839	0	-0.96	-2.68	-2.46
A_52_P86704	0	-0.68	-1.47	-1.84		A_51_P393518	0	-1.03	-2.81	-2.75
A_51_P242634	0	-0.22	-1.65	-1.73		A_55_P2824185	0	-0.35	-1.21	-1.32
A_52_P9656	0	-0.57	-2.5	-3.59		A_51_P401907	0	-0.44	-3.43	-6.06
A_55_P2733427	0	-1.43	-3.38	-4.46		A_30_P01027893	0	-1.65	-3.28	-3.25
A_55_P2108837	0	-0.79	-1.89	-2.13		A_55_P1970771	0	-0.3	-1.08	-1.44
A_55_P2717454	0	-0.46	-1.23	-1.84		A_65_P16527	0	-0.28	-0.8	-1.55
A_66_P104972	0	-0.61	-1.56	-1.47		A_51_P312482	0	-0.45	-0.8	-1.56
A_55_P1953753	0	-3.41	-3.68	-4.96		A_55_P2727494	0	-0.1	-0.97	-1.85
A_55_P2505946	0	-0.14	-1.88	-2.88		A_51_P320377	0	-0.35	-1.07	-1.19
A_66_P123040	0	-1.24	-1.86	-1.95		A_51_P339744	0	-0.05	-1.01	-2.03
A_52_P661982	0	-0.55	-0.91	-1.23		A_51_P230347	0	-0.29	-1.96	-2.19
A_55_P2114133	0	-1.04	-1.91	-2.09		A_51_P166155	0	-0.76	-1.56	-2.13
A_55_P2916839	0	-0.81	-3.08	-3.78		A_55_P2158701	0	-0.27	-0.99	-2.37
A_51_P141264	0	-0.31	-0.98	-1.14		A_55_P2740239	0	-0.39	-2.81	-4.09
A_51_P393518	0	-0.42	-2.21	-2.62		A_55_P2042813	0	0.02	-0.98	-1.18
A_55_P2824185	0	-0.81	-1.72	-1.78		A_55_P2186395	0	-0.91	-2.28	-2.55
A_65_P01437	0	0.05	-0.59	-1.12		A_66_P114756	0	0.01	-1.08	-1.16
A_55_P1998442	0	-0.52	-0.76	-1.18		A_51_P107020	0	-0.55	-0.83	-1.3
A_51_P401907	0	-1.34	-3.44	-6.22		A_52_P536481	0	-0.48	-0.67	-1.25
A_55_P2147245	0	-0.23	-0.93	-1.32		A_51_P408100	0	-0.47	-1.4	-1.41
A_30_P01027893	0	-1.37	-4.03	-3.92		A_66_P134428	0	-0.66	-1.76	-2.26
A_55_P1970771	0	-0.59	-1.13	-1.3		A_55_P1961968	0	-1.16	-1.79	-2.5
A_65_P16527	0	-0.25	-1.15	-1.65		A_55_P2929773	0	-0.93	-2.61	-4.23
A_51_P312482	0	-0.37	-0.84	-1.16		A_55_P2128451	0	-0.78	-0.85	-1.44
A_55_P2727494	0	0.05	-0.68	-1.35		A_55_P2741784	0	-1	-2.71	-4.9
A_51_P339744	0	-0.68	-1.53	-2.36		A_51_P220262	0	0.26	-1.16	-1.39
A_55_P2931762	0	-3.5	-3.84	-4.79		A_51_P473272	0	-0.4	-1.55	-1.69
A_55_P2172239	0	-0.54	-0.98	-1.02		A_55_P2612194	0	-0.78	-2.03	-1.76
A_55_P1974367	0	-1.6	-2.03	-2.53		A_55_P2730138	0	-1.13	-2.04	-2.18
A_51_P230347	0	-1.09	-2.03	-2.5		A_55_P2794657	0	-0.69	-0.92	-1.05
A_51_P166155	0	-0.63	-1.19	-1.35		A_51_P214306	0	-0.36	-1.14	-1.99
A_51_P495462	0	-2.34	-2.49	-3.23		A_55_P1958697	0	-0.6	-1.53	-1.57
A_55_P2158701	0	-0.25	-1.02	-1.84		A_55_P2113837	0	-0.51	-1.14	-1.53
A_55_P2740239	0	-0.41	-3.89	-5.36		A_55_P2012819	0	-0.44	-1.05	-1.13
A_52_P470648	0	-0.97	-1.99	-1.98		A_55_P2159949	0	-0.16	-1.08	-1.47
A_66_P114756	0	-1.14	-1.92	-2.36		A_55_P2089035	0	-0.44	-2.42	-2.89
A_55_P2507485	0	-0.92	-0.96	-1.59		A_52_P413805	0	-1.14	-2.48	-2.53
A_52_P536481	0	-0.45	-0.71	-1.13		A_66_P125226	0	-0.4	-0.88	-1.15
A_51_P408100	0	-0.96	-1.86	-2.01		A_52_P471227	0	-0.63	-1.31	-1.71
A_66_P134428	0	-0.9	-1.9	-1.81		A_51_P224362	0	-1.31	-2.42	-3.46
A_55_P1961968	0	-0.8	-1.42	-1.89		A_52_P97572	0	-0.69	-3.07	-2.94
A_55_P2929773	0	-0.88	-2.4	-3.54		A_55_P2030938	0	-0.93	-2.47	-3.03
A_55_P2128451	0	-0.79	-0.77	-1.3		A_66_P129651	0	-0.21	-0.78	-1.16
A_51_P163106	0	-0.22	-0.61	-1.45		A_55_P2737304	0	-0.2	-0.48	-1.07
A_55_P2741784	0	-0.77	-3.02	-4.37		A_51_P195153	0	-1.04	-3.84	-5.07
A_51_P473272	0	-0.28	-1.05	-1.07		A_55_P2908620	0	0.23	-1.49	-2.53
A_55_P2612194	0	-0.52	-1.38	-1.21		A_55_P1992487	0	-0.21	-1.01	-1.31
A_55_P2730138	0	-1.15	-2.07	-2.54		A_55_P2735145	0	-1.05	-2.1	-2.9
A_55_P2794657	0	-0.85	-1.5	-1.65		A_51_P221677	0	-0.49	-1.49	-1.64
A_66_P101107	0	-0.65	-1.34	-1.45		A_55_P1993353	0	-1.28	-2.46	-3.33
A_51_P241645	0	0.2	-0.83	-1.04		A_30_P01018576	0	-0.49	-1.04	-1.79
A_51_P214306	0	-0.25	-1.39	-1.7		A_55_P2048119	0	-0.29	-1.71	-2.8
A_55_P2643475	0	-1.09	-1.52	-1.88		A_51_P394558	0	-1.1	-3.3	-3.37
A_65_P15157	0	-0.59	-0.98	-1.17		A_51_P438083	0	-0.98	-1.06	-1.69
A_65_P00591	0	-1.06	-1.58	-2.01		A_66_P132226	0	-1.05	-2.55	-3.6
A_55_P1958697	0	-0.64	-1.49	-1.54		A_55_P2350022	0	-1.34	-2.29	-2.85
A_55_P2113837	0	-0.33	-0.92	-1.05		A_65_P14641	0	-1.1	-1.4	-1.83
A_55_P2012819	0	-0.52	-1.36	-1.21		A_51_P220222	0	-0.97	-2.29	-2.93
A_55_P2159949	0	-0.38	-1.1	-1.38		A_55_P2047639	0	-0.22	-0.4	-1.12
A_52_P413805	0	-0.77	-2.51	-2.57		A_55_P2121096	0	-1.24	-3.83	-4.19
A_66_P125226	0	-0.39	-0.89	-1.26		A_51_P191649	0	-0.72	-2.46	-2.56
A_52_P471227	0	0.01	-0.94	-1.63		A_55_P1968993	0	-0.61	-1.19	-1.41
A_51_P224362	0	-1.71	-2.12	-2.64		A_55_P2715735	0	-0.84	-1.66	-2.23
A_52_P97572	0	-0.23	-2.73	-3.15		A_51_P367977	0	-0.89	-2.08	-2.08
A_55_P2030938	0	-0.78	-2.56	-3.2		A_55_P2040026	0	0.25	-0.97	-1.22
A_55_P2056739	0	-0.35	-1.5	-1.5		A_51_P133612	0	-0.8	-1.85	-2.33
A_51_P195153	0	-0.97	-3.94	-4.49		A_30_P01027883	0	-0.52	-1.56	-1.58
A_52_P135424	0	-0.64	-0.82	-1.14		A_65_P03874	0	-1.06	-3.92	-4.29
A_52_P639402	0	-0.42	-0.5	-1.87		A_51_P273879	0	-0.4	-1.17	-1.24
A_52_P554007	0	-0.73	-0.86	-1.48		A_66_P135867	0	-1.12	-2.46	-2.41
A_30_P01018968	0	-0.55	-1.25	-1.4		A_66_P112024	0	-0.53	-0.79	-1.19
A_55_P2152014	0	-0.07	-0.97	-1.03		A_51_P393699	0	0.06	-0.52	-1.03
A_55_P1953573	0	-2.43	-2.9	-4.42		A_55_P2088018	0	-0.04	-0.98	-1.47
A_66_P100777	0	-1.71	-3.66	-3.93		A_55_P1967538	0	-0.48	-1.77	-1.83
A_51_P221677	0	-0.41	-1.44	-1.48		A_55_P2031167	0	-0.11	-0.76	-1.08
A_55_P2718698	0	-0.42	-1.38	-1.66		A_30_P01026611	0	-0.56	-1.33	-1.65
A_55_P1993353	0	-2.27	-4.16	-4.63		A_51_P323291	0	-0.48	-1.39	-1.52
A_30_P01018576	0	-0.21	-1.31	-1.69		A_66_P100011	0	-0.57	-1.11	-2.25
A_65_P03772	0	-0.67	-1.22	-1.28		A_66_P118829	0	-0.29	-1	-1.66
A_55_P2048119	0	-2.22	-2.86	-3.29		A_55_P2037454	0	-0.69	-1.16	-1.72
A_51_P394558	0	-0.54	-2.54	-2.84		A_55_P2054619	0	-0.3	-1.03	-1.12
A_51_P438083	0	-0.08	-0.64	-1.13		A_55_P1980821	0	-0.21	-1.18	-1.25
A_30_P01019038	0	-0.39	-1.24	-1.63		A_51_P116487	0	-0.4	-0.63	-1.04
A_66_P132226	0	-0.88	-2.37	-3.03		A_52_P248604	0	-0.99	-1.92	-1.86
A_51_P284946	0	-0.15	-1.03	-1.05		A_51_P495945	0	-0.25	-0.57	-1.53
A_55_P2737054	0	-0.5	-0.64	-1.01		A_52_P113700	0	-0.94	-1.58	-1.79
A_55_P2350022	0	-1.81	-2.36	-2.74		A_55_P2168124	0	-0.39	-1.35	-1.37
A_65_P14641	0	-1.02	-1.17	-1.45		A_51_P102911	0	-1.32	-1.62	-1.83
A_51_P220222	0	-0.73	-1.94	-2.27		A_55_P2715496	0	-1.04	-2.87	-2.7
A_52_P477573	0	-0.36	-3.11	-3.49		A_52_P144263	0	-0.49	-1.26	-1.15
A_55_P2121096	0	-1.04	-3.06	-3.73		A_55_P2503081	0	-0.53	-1.57	-1.37
A_51_P496804	0	-0.16	-0.68	-1.07		A_55_P1995497	0	-0.37	-0.85	-1.24
A_55_P2169829	0	-1.37	-1.97	-2.25		A_55_P2585075	0	-0.42	-0.88	-1.72
A_55_P1960576	0	-0.7	-0.92	-1.24		A_52_P116184	0	-0.13	-3.44	-5.68
A_51_P191649	0	-0.6	-2.52	-2.56		A_66_P109007	0	-0.48	-1.19	-1.26
A_55_P1968993	0	-0.76	-1.21	-1.34		A_52_P293299	0	-0.31	-0.44	-1.29
A_55_P2715735	0	-0.55	-1.74	-2.01		A_55_P2115507	0	0.01	-1.08	-1.33
A_51_P133612	0	-0.46	-1.63	-2.13		A_55_P2028382	0	-0.3	-1.19	-1.84
A_55_P2734642	0	-0.45	-0.82	-1.06		A_65_P11385	0	-0.81	-1.4	-1.91
A_65_P03874	0	-1.55	-3.84	-4.61		A_51_P337089	0	-0.66	-1.6	-2.03
A_51_P273879	0	-0.39	-1.09	-1.05		A_66_P109981	0	-0.22	-1.72	-2.96
A_55_P1998827	0	-0.19	-1.02	-0.99		A_55_P2172440	0	-0.71	-1.22	-1.31
A_51_P479808	0	-0.44	-0.69	-1.02		A_51_P483639	0	-0.49	-1.08	-1.1
A_66_P135867	0	-1.03	-1.91	-2.19		A_55_P2614499	0	-1.13	-1.95	-2.16
A_51_P393699	0	-0.05	-0.46	-1.05		A_52_P537113	0	-0.1	-0.79	-1.06
A_30_P01026611	0	-0.44	-1.37	-1.54		A_55_P2734382	0	-1.21	-2.86	-3.22
A_51_P323291	0	-0.33	-1.4	-1.34		A_51_P147284	0	-0.13	-1.5	-1.5
A_55_P2332731	0	-0.91	-1.02	-1.54		A_55_P2141585	0	-0.36	-0.89	-1.04
A_66_P118829	0	-1.4	-1.94	-2.26		A_55_P2642843	0	-0.82	-1.23	-1.42
A_55_P2037454	0	-0.68	-1.15	-1.4		A_55_P2730377	0	-1.11	-1.92	-2.49
A_55_P2397904	0	-2.32	-2.47	-3.5		A_55_P2063381	0	-0.19	-1.05	-1.66
A_55_P2054619	0	-0.22	-0.97	-1.09		A_51_P223709	0	-0.67	-2.23	-2.76
A_55_P1980821	0	-0.07	-1.16	-1.67		A_55_P2085186	0	-0.29	-0.9	-1.07
A_52_P248604	0	-0.22	-0.92	-1.08		A_51_P400784	0	-0.4	-1.57	-1.61
A_51_P495945	0	-1.12	-1.78	-2.03		A_52_P243025	0	0.3	-1.17	-1.38
A_66_P127789	0	-0.25	-0.74	-1.56		A_55_P1984745	0	-1.3	-3.19	-3.56
A_55_P2168124	0	-0.53	-1.19	-1.21		A_30_P01026438	0	-0.2	-1.2	-1.8
A_52_P5696	0	-0.3	-1.05	-1.4		A_52_P95910	0	-0.36	-0.83	-1.06
A_55_P2715496	0	-0.89	-3	-3.45		A_65_P11857	0	-0.68	-1.26	-1.62
A_55_P1974804	0	-0.97	-1.73	-1.86		A_55_P1975322	0	-0.71	-1.46	-1.4
A_55_P1995497	0	-0.4	-0.9	-1.05		A_52_P425092	0	-0.74	-4.24	-6.13
A_51_P518528	0	-0.02	-0.67	-1.07		A_55_P1965674	0	-0.61	-1.36	-1.64
A_52_P116184	0	-0.83	-3.99	-5		A_55_P2045066	0	-0.46	-0.89	-1.16
A_52_P293299	0	-1.16	-1.56	-1.94		A_51_P201035	0	-0.64	-2.36	-2.66
A_55_P2115507	0	-0.35	-1.12	-1.15		A_55_P2787161	0	-0.16	-0.72	-1.11
A_55_P1954331	0	-3.16	-3.65	-4.58		A_55_P2081318	0	-0.27	-2.42	-3.7
A_55_P2028382	0	-0.12	-1.21	-1.8		A_55_P2644644	0	-0.53	-1.32	-1.42
A_65_P11385	0	-0.69	-1.18	-1.7		A_65_P15896	0	-0.29	-0.78	-1.18
A_55_P2081452	0	-0.67	-1.59	-1.51		A_55_P2078266	0	-0.26	-1.14	-1.08
A_51_P337089	0	-0.45	-1.54	-1.94		A_30_P01027858	0	0.19	-1.28	-1.8
A_55_P2096081	0	-3.86	-4.09	-5		A_66_P118574	0	-0.52	-1.33	-1.72
A_66_P109981	0	-1.69	-2.67	-2.78		A_55_P1989673	0	-1.48	-2.2	-2.57
A_55_P2614499	0	-0.82	-1.82	-2.07		A_55_P2306336	0	0.15	-0.96	-1.09
A_55_P2146229	0	-0.81	-1.4	-1.73		A_55_P2102719	0	-0.38	-1.21	-1.19
A_51_P147284	0	-0.83	-2.31	-3.48		A_52_P574291	0	-0.83	-1.58	-1.73
A_55_P2642843	0	-0.42	-0.64	-1.23		A_51_P387379	0	-0.16	-1.01	-1.15
A_55_P2730377	0	-1.24	-1.86	-2.17		A_66_P135638	0	-0.33	-1.81	-1.75
A_30_P01030436	0	-0.53	-1.41	-1.68		A_55_P2857048	0	-1.16	-2.42	-2.32
A_51_P223709	0	-0.46	-1.91	-1.94		A_51_P305721	0	-0.91	-1.2	-1.33
A_51_P400784	0	-0.68	-1.51	-1.6		A_66_P136325	0	-1.36	-2.04	-2.36
A_52_P243025	0	-0.31	-1.03	-1		A_55_P2745185	0	0.11	-1.63	-2.9
A_66_P117071	0	0.18	-0.69	-1.09		A_55_P1954221	0	-0.73	-1.88	-1.64
A_52_P95910	0	-0.5	-1.09	-1.02		A_66_P101466	0	-0.04	-0.8	-1.05
A_55_P2719955	0	-0.4	-1.01	-1.11		A_52_P309166	0	-0.47	-1.62	-2.34
A_65_P11857	0	0.07	-1.22	-1.33		A_55_P2036514	0	-0.86	-1.42	-1.65
A_52_P150588	0	-0.54	-1.38	-1.42		A_55_P2764959	0	-0.31	-0.89	-1.02
A_55_P1975322	0	-0.51	-1.35	-1.24		A_52_P554267	0	-0.93	-1.27	-1.42
A_52_P425092	0	-1.72	-4.1	-5.43		A_51_P517430	0	-0.48	-2.05	-2.8
A_55_P1965674	0	-0.81	-1.54	-1.51		A_55_P1976470	0	-0.33	-0.85	-1.24
A_55_P2808641	0	-0.76	-1.26	-1.25		A_55_P2126192	0	-0.01	-1.45	-1.7
A_51_P201035	0	-0.39	-2.47	-2.47		A_55_P2057268	0	-0.55	-1.34	-1.87
A_55_P2817831	0	-0.33	-0.62	-1.08		A_55_P2276105	0	-0.62	-1.88	-2.31
A_55_P2787161	0	-0.3	-0.79	-1.21		A_55_P2726311	0	-0.84	-1.76	-1.68
A_55_P2081318	0	-0.07	-2.21	-3.65		A_66_P130613	0	-0.19	-1.12	-1.16
A_55_P2041095	0	-1.33	-2.06	-2.14		A_51_P111210	0	-0.46	-0.83	-1.11
A_66_P100158	0	-1.28	-1.5	-1.83		A_55_P2141088	0	0.31	-2.03	-2.23
A_51_P215106	0	-0.66	-0.93	-1.51		A_30_P01022562	0	-0.53	-0.56	-1.33
A_51_P180463	0	-0.83	-0.76	-1.46		A_30_P01017972	0	0.01	-1.14	-1.46
A_55_P2939322	0	-0.88	-1	-1.43		A_55_P2490729	0	0.16	-1.33	-2.32
A_55_P2045755	0	-0.23	-0.79	-1.76		A_52_P653184	0	-0.09	-0.93	-1.39
A_55_P2939538	0	-0.58	-0.73	-1.42		A_52_P1171614	0	-0.66	-2.71	-3.79
A_55_P2078266	0	-0.28	-1.07	-0.98		A_55_P2737537	0	-0.76	-1.46	-1.67
A_30_P01027858	0	0.05	-1.09	-1.6		A_55_P2145257	0	-1.31	-2.54	-2.77
A_52_P408826	0	-0.47	-1.2	-1.46		A_51_P196444	0	-0.66	-1.03	-1.34
A_66_P118574	0	-0.35	-1.43	-1.73		A_55_P1963454	0	-0.92	-1.36	-1.55
A_65_P12160	0	-1.04	-2.72	-2.85		A_55_P2009507	0	-0.31	-0.72	-1.08
A_55_P1989673	0	-1.01	-1.81	-2.12		A_55_P2223282	0	-0.68	-1.31	-1.56
A_55_P2102719	0	-0.35	-1.16	-1.08		A_30_P01021465	0	-0.1	-1.17	-1.26
A_52_P574291	0	-0.65	-1.51	-1.43		A_52_P364140	0	-0.73	-1.41	-1.5
A_51_P387379	0	-0.17	-1.01	-1.34		A_55_P2121613	0	-0.1	-1.29	-2.03
A_66_P136325	0	-1.96	-3.73	-3.77		A_55_P2109559	0	-1.62	-2.79	-3.21
A_66_P103727	0	0.19	-0.75	-1.18		A_55_P2129271	0	-1.17	-2.07	-2.33
A_51_P470258	0	-1.03	-2.12	-1.97		A_52_P618807	0	-0.97	-1.82	-1.92
A_55_P2793886	0	-3.61	-4.13	-5.17		A_55_P2123391	0	-0.78	-1.79	-2.51
A_66_P137698	0	-0.1	-1.07	-1.09		A_52_P586141	0	-0.75	-1.88	-1.73
A_55_P2036514	0	-0.77	-1.47	-1.69		A_55_P1970424	0	-0.99	-1.39	-1.94
A_55_P2802751	0	-0.82	-1.02	-1.59		A_51_P502082	0	-0.78	-1.86	-1.98
A_51_P517430	0	-0.39	-1.98	-2.3		A_52_P448936	0	-1.68	-2.5	-3.38
A_55_P2126192	0	-0.12	-2.74	-3.01		A_55_P2017750	0	-0.31	-1	-0.99
A_55_P2057268	0	-0.5	-1.48	-1.74		A_30_P01026799	0	-1.18	-1.45	-2.15
A_55_P2276105	0	-0.6	-2.41	-3.28		A_55_P2173982	0	-0.76	-2.9	-3.98
A_66_P130613	0	-0.31	-1.05	-1.1		A_55_P2026214	0	-0.89	-2.33	-2.65
A_30_P01024226	0	-0.42	-0.69	-1.1		A_55_P2048454	0	-0.36	-0.87	-1.09
A_55_P2141088	0	0.38	-2.79	-4.02		A_51_P352303	0	-0.37	-1.43	-2.08
A_51_P462692	0	-0.54	-1.1	-1.34		A_55_P2025601	0	-0.49	-0.86	-1.12
A_55_P2129309	0	-0.63	-1.16	-1.28		A_55_P1988228	0	-0.2	-2.25	-3.63
A_30_P01017972	0	-0.1	-1.04	-1.13		A_55_P1959748	0	-0.18	-0.98	-1.73
A_52_P653184	0	-0.62	-1.22	-1.18		A_52_P995993	0	-0.8	-1.41	-1.37
A_55_P2716929	0	-0.18	-0.34	-1.26		A_51_P521304	0	-0.55	-1.23	-1.55
A_55_P2737537	0	-0.6	-1.4	-1.5		A_30_P01021179	0	-0.62	-1.2	-2.24
A_52_P739568	0	0.17	-0.99	-1.62		A_55_P2735495	0	-0.58	-1.19	-1.93
A_55_P2009507	0	-0.46	-1.02	-1.18		A_55_P1971194	0	-0.6	-0.86	-1.03
A_55_P2223282	0	-0.08	-1.05	-1.71		A_66_P140935	0	-0.72	-1.43	-1.83
A_55_P2121613	0	-0.16	-2.06	-2.89		A_66_P130447	0	-1.27	-2.98	-2.66
A_55_P2129271	0	-0.89	-1.72	-1.92		A_55_P1988009	0	-1.12	-1.86	-1.91
A_52_P618807	0	-1.01	-1.62	-2.03		A_55_P2803244	0	-0.58	-1.74	-1.98
A_55_P2123391	0	0.03	-1.5	-1.76		A_51_P295625	0	-0.56	-1.99	-2.08
A_52_P61786	0	-0.17	-0.64	-1.09		A_51_P494822	0	-0.66	-2.19	-2.76
A_55_P2286650	0	-0.61	-1.07	-1.26		A_55_P2080703	0	-0.54	-1.41	-1.58
A_51_P502082	0	-0.38	-1.32	-1.46		A_55_P2001188	0	-0.35	-0.92	-1.01
A_52_P448936	0	-1.81	-2.49	-3.51		A_55_P2805819	0	-0.83	-1.07	-1.77
A_51_P408703	0	-1.13	-1.25	-2.27		A_52_P631547	0	-1.77	-2.18	-2.64
A_55_P2842910	0	-0.33	-1.02	-1.08		A_66_P125576	0	-0.71	-1.48	-1.78
A_30_P01026799	0	-2	-2.44	-3.05		A_55_P2101290	0	0.31	-3.41	-5.38
A_55_P2173982	0	-0.55	-2.43	-3.5		A_52_P508167	0	-0.52	-1.22	-1.51
A_55_P2159249	0	-0.27	-3.42	-3.58		A_52_P47255	0	-0.7	-1.18	-1.5
A_55_P2026214	0	-0.65	-1.84	-2.06		A_55_P2171493	0	-0.29	-1.41	-2.32
A_52_P1012460	0	-0.53	-0.72	-1.03		A_55_P2741005	0	-0.75	-2.08	-2.73
A_55_P2498983	0	-0.78	-0.99	-1.3		A_65_P02508	0	-0.9	-1.21	-1.44
A_51_P352303	0	-0.73	-1.97	-1.92		A_55_P2807989	0	-0.79	-1.75	-2.12
A_55_P1988228	0	-0.2	-2.4	-3.05		A_52_P151116	0	-0.22	-1.23	-1.4
A_55_P2485140	0	-0.54	-0.92	-1		A_55_P1972018	0	0.06	-0.92	-1.7
A_52_P995993	0	-0.76	-1.75	-1.59		A_52_P957260	0	-1.3	-2.37	-2.82
A_51_P521304	0	-0.54	-0.98	-1.19		A_30_P01024134	0	-0.37	-0.79	-1.14
A_30_P01021179	0	-0.6	-1.47	-2.66		A_52_P487686	0	-0.18	-3.38	-8.06
A_55_P2735495	0	-0.66	-1.76	-1.97		A_51_P137184	0	-0.08	-2.01	-2.43
A_55_P2936734	0	-0.58	-0.97	-1.23		A_51_P116326	0	-0.18	-0.61	-1.38
A_66_P140935	0	-0.41	-1.14	-1.52		A_51_P115326	0	-0.58	-1.21	-1.5
A_55_P1988009	0	-1.39	-1.92	-2.16		A_66_P103507	0	-0.5	-1.5	-1.77
A_55_P2718658	0	-0.85	-1.27	-1.41		A_55_P2732958	0	-1.1	-2.12	-2.24
A_55_P2803244	0	-0.37	-1.74	-2		A_55_P2041075	0	-0.6	-1.37	-1.81
A_55_P2728023	0	-0.9	-1.77	-1.77		A_55_P2907503	0	0.06	-0.86	-1.39
A_51_P295625	0	-0.8	-2.04	-1.79		A_55_P2912896	0	-0.86	-1	-1.35
A_51_P494822	0	-0.28	-1.54	-1.92		A_51_P370996	0	-0.77	-2.76	-2.8
A_55_P2935435	0	-2.67	-3.75	-4.35		A_55_P2743802	0	-0.54	-1.11	-1.48
A_55_P2080703	0	-0.61	-1.67	-1.78		A_51_P146726	0	-0.88	-3.72	-4.59
A_52_P631547	0	-1.28	-1.5	-2.6		A_52_P144925	0	-0.87	-1.44	-1.77
A_30_P01026572	0	-0.43	-0.9	-1.46		A_66_P139841	0	-0.78	-1.72	-2.25
A_66_P125576	0	-1.02	-2.76	-4.08		A_55_P2715422	0	-1.3	-3.11	-3.7
A_55_P2101290	0	-0.01	-4.31	-6.43		A_66_P134217	0	-1.23	-2.38	-3.13
A_52_P47255	0	-0.74	-1.23	-1.37		A_52_P315030	0	-0.48	-1.03	-1.17
A_55_P2171493	0	-0.14	-1.51	-2.31		A_55_P2816694	0	-0.67	-1.67	-2.38
A_55_P2741005	0	-0.56	-1.77	-2.08		A_52_P593110	0	-2.5	-4.56	-4.97
A_55_P2744262	0	-1.73	-1.48	-3.87		A_51_P170619	0	-0.38	-1	-1.02
A_65_P02508	0	-0.79	-1.56	-1.75		A_30_P01021243	0	-0.57	-0.99	-1.16
A_55_P2807989	0	-0.77	-1.53	-1.52		A_66_P137230	0	-0.25	-2.49	-3.73
A_52_P151116	0	-0.14	-1.4	-2.75		A_55_P2047275	0	-0.67	-1.14	-1.13
A_55_P1972018	0	0.05	-0.63	-1.34		A_52_P367791	0	-0.26	-1.05	-1.14
A_52_P957260	0	-1.04	-2.96	-3.32		A_55_P2732503	0	-0.8	-2.48	-3.75
A_30_P01024134	0	-0.5	-1	-1.46		A_51_P394471	0	-0.53	-1.09	-1.35
A_52_P487686	0	-1.19	-3.5	-7.56		A_55_P2742675	0	-0.3	-1	-1.3
A_65_P17108	0	-0.31	-0.94	-1.21		A_52_P1196900	0	-0.76	-2.51	-3.45
A_51_P115326	0	-0.5	-1.02	-1.21		A_55_P2796457	0	-0.69	-2.19	-3.34
A_66_P103507	0	-0.62	-1.26	-1.37		A_55_P1986647	0	-0.39	-1.05	-1.28
A_51_P383320	0	-0.63	-1.53	-1.45		A_66_P138044	0	-0.59	-1.92	-2.26
A_55_P2041075	0	-0.97	-1.69	-1.82		A_30_P01019540	0	-0.54	-1.6	-1.57
A_55_P2907503	0	-0.27	-1.36	-1.82		A_55_P2871437	0	-1.28	-1.74	-2.07
A_51_P370996	0	-1.42	-4.54	-5.03		A_51_P317695	0	0.06	-0.82	-1.31
A_51_P146726	0	-1.79	-4.64	-5.28		A_55_P1955632	0	-0.46	-1.28	-1.6
A_52_P144925	0	-0.94	-1.69	-1.64		A_55_P2529609	0	-0.55	-1.34	-1.19
A_55_P2033507	0	-0.41	-1.27	-1.42		A_55_P2740580	0	-0.3	-0.78	-1.13
A_66_P139841	0	-0.57	-1.49	-2.09		A_55_P2086659	0	-0.35	-1.5	-1.48
A_55_P2715422	0	-1.9	-4.63	-4.55		A_51_P379775	0	-0.44	-1.43	-1.87
A_51_P489406	0	-1.8	-2.75	-3.08		A_65_P08995	0	-0.78	-0.98	-1.56
A_55_P2101367	0	-0.81	-2.03	-2.77		A_66_P138174	0	-0.52	-1.41	-1.8
A_51_P352452	0	-0.54	-0.66	-1.22		A_51_P430423	0	-0.58	-0.62	-1
A_66_P134217	0	-1.3	-2.43	-3.02		A_55_P2004153	0	-0.35	-1.02	-1.15
A_52_P315030	0	-0.44	-1.07	-1.17		A_66_P126686	0	-0.35	-0.65	-1.03
A_51_P185499	0	-0.33	-1.17	-1.4		A_55_P2818120	0	-1.4	-2.18	-3.37
A_55_P2816694	0	-0.75	-1.72	-2.53		A_55_P2796359	0	-0.15	-0.72	-1.22
A_55_P1969058	0	-0.87	-1.84	-1.83		A_51_P145132	0	-1.06	-3.36	-3.63
A_52_P593110	0	-2.87	-4.83	-4.8		A_55_P1961320	0	-0.45	-1.02	-1.11
A_52_P530066	0	-0.57	-1.83	-1.71		A_55_P1967683	0	-1.15	-2.42	-3.24
A_66_P137230	0	-0.26	-2.79	-2.82		A_66_P135790	0	-0.74	-2.44	-2.61
A_52_P367791	0	-0.39	-1.16	-1.16		A_55_P1994107	0	-0.47	-1.19	-1.49
A_55_P2732503	0	-0.43	-2.33	-3.24		A_66_P127538	0	-0.63	-1.44	-1.79
A_51_P394471	0	-0.76	-1.12	-1.39		A_51_P377376	0	-0.48	-1.01	-1.31
A_55_P2742675	0	-0.63	-1.39	-1.28		A_55_P2811897	0	-0.54	-0.81	-1.2
A_55_P2088223	0	-3.63	-4.65	-5.32		A_55_P2122841	0	0.08	-0.9	-1.38
A_55_P2896133	0	-1.55	-2.05	-2.41		A_51_P158210	0	-0.86	-2.29	-3.07
A_55_P1983016	0	-0.74	-1.06	-1.13		A_55_P2786892	0	-0.72	-2.24	-2.6
A_55_P2796457	0	-0.51	-2.15	-2.81		A_51_P214083	0	0.03	-0.59	-1.1
A_55_P2147180	0	-0.55	-1.11	-1.15		A_55_P2113683	0	-0.21	-0.76	-1.38
A_51_P460459	0	-0.47	-1.26	-1.51		A_52_P257502	0	-0.82	-1.19	-1.29
A_55_P1986647	0	-0.37	-1.16	-1.44		A_51_P279639	0	-0.49	-1.1	-1.73
A_30_P01029137	0	-0.64	-1.35	-1.31		A_55_P1952744	0	-0.52	-0.88	-1.15
A_55_P2294074	0	-2.48	-3.48	-4.02		A_51_P171200	0	-0.93	-1.51	-1.55
A_51_P110289	0	-3.09	-3.89	-4.33		A_55_P2721985	0	-1.65	-3.69	-4.26
A_66_P138044	0	-1.17	-1.97	-2.17		A_55_P2095513	0	0.39	-3.18	-5.75
A_55_P2871437	0	-1.07	-1.63	-1.8		A_52_P17446	0	-0.51	-1.81	-2.48
A_55_P2508288	0	-1.25	-1.75	-1.99		A_55_P2106074	0	-1.94	-3.26	-3.38
A_51_P317695	0	-0.42	-1.32	-1.51		A_55_P2741549	0	-0.27	-0.87	-1.55
A_55_P1955632	0	0.22	-1.27	-1.47		A_55_P2846649	0	-0.73	-0.77	-1
A_55_P2529609	0	-0.49	-1.05	-1.11		A_55_P2810220	0	-0.94	-2.99	-3.63
A_55_P1999309	0	-0.59	-1.07	-1.18		A_51_P398878	0	-0.41	-1	-1.04
A_51_P183630	0	-0.34	-0.91	-1.45		A_52_P407692	0	-0.18	-0.86	-1.56
A_55_P2086659	0	-0.01	-1.2	-1.26		A_55_P2500588	0	-0.34	-2.63	-3.84
A_51_P379775	0	0.01	-1.22	-1.6		A_51_P363630	0	-0.37	-0.95	-1.45
A_65_P08995	0	-0.1	-0.59	-1.4		A_55_P2865259	0	-0.31	-1.36	-1.67
A_55_P2815856	0	-2.86	-3.02	-3.88		A_51_P137604	0	-2.01	-3.35	-3.49
A_65_P17091	0	-0.72	-1.28	-1.62		A_51_P327874	0	-1.03	-1.29	-1.5
A_55_P2818120	0	-0.66	-1.43	-2.35		A_52_P246168	0	-1.01	-1.37	-1.58
A_55_P2796359	0	-0.2	-1.07	-1.2		A_55_P2737972	0	-1.53	-2.09	-3.01
A_52_P496403	0	-0.87	-2.63	-3.46		A_66_P135681	0	-0.25	-1.35	-2.06
A_55_P1967683	0	-2.11	-3.41	-4.24		A_51_P336721	0	-0.58	-1.87	-1.93
A_66_P135790	0	-3.12	-5.47	-6.14		A_51_P481342	0	-0.44	-0.86	-1.15
A_55_P1994107	0	-0.4	-1.02	-0.97		A_51_P398366	0	-0.74	-2	-2.81
A_51_P510882	0	-1.36	-2.1	-2.64		A_55_P2137521	0	-0.47	-1.09	-1.27
A_65_P13591	0	-0.72	-2.87	-3.46		A_55_P2181162	0	-0.33	-0.81	-1.13
A_55_P1968188	0	-0.53	-1.05	-1.06		A_55_P1988373	0	-0.64	-1.97	-2.3
A_51_P377376	0	-0.58	-1.16	-1.21		A_51_P471273	0	-0.8	-2.95	-3.31
A_55_P2811897	0	-0.9	-1.22	-1.74		A_51_P208680	0	-0.72	-1.52	-1.99
A_51_P426792	0	-0.48	-0.91	-1.04		A_52_P564908	0	-0.57	-1.17	-1.48
A_55_P2122841	0	0.04	-0.63	-1.07		A_51_P149699	0	-0.44	-1.15	-1.06
A_51_P158210	0	-0.57	-2.01	-2.59		A_66_P138795	0	-0.79	-1.94	-1.95
A_55_P2786892	0	-0.43	-1.96	-1.97		A_55_P2032165	0	-0.37	-1.02	-1.03
A_51_P214083	0	-0.18	-0.8	-1.33		A_51_P135268	0	-0.09	-2.03	-2.21
A_55_P2113683	0	-0.32	-0.75	-1.15		A_51_P244586	0	-1.3	-2.73	-3.23
A_55_P2734492	0	-0.77	-1.57	-1.64		A_66_P115034	0	-0.33	-1.07	-1.77
A_55_P2115151	0	0.25	-0.93	-1.3		A_66_P100923	0	-1.01	-2.03	-1.98
A_51_P279639	0	-0.29	-0.94	-1.18		A_55_P2031736	0	0.03	-1.08	-1.14
A_51_P171200	0	-0.55	-1.05	-1.03		A_52_P556099	0	-0.75	-2.5	-3.3
A_55_P2721985	0	-1.38	-3.98	-4.91		A_55_P2000778	0	-0.19	-1.03	-1.2
A_55_P2095513	0	0.13	-5.12	-6.87		A_51_P220278	0	-0.18	-0.87	-1.54
A_55_P2635640	0	0.17	-0.64	-1.18		A_55_P2143657	0	-0.53	-2.88	-2.93
A_52_P17446	0	-0.82	-1.62	-2.16		A_55_P2180301	0	-0.16	-1.37	-1.71
A_66_P137364	0	-0.45	-1.49	-1.67		A_66_P137656	0	-1.82	-3.97	-4.53
A_55_P2106074	0	-1.8	-3.12	-3.57		A_66_P136955	0	-0.39	-1.49	-1.76
A_55_P2741549	0	-0.35	-1.02	-1.41		A_66_P112077	0	-0.14	-0.83	-1.18
A_55_P2810220	0	-0.57	-2.91	-3.33		A_55_P2143517	0	-0.21	-0.32	-1.22
A_55_P2500588	0	-0.59	-2.36	-3.94		A_55_P2155620	0	-0.3	-0.89	-1.19
A_51_P363630	0	-0.62	-0.96	-1.32		A_66_P139618	0	-0.47	-3.25	-6.2
A_51_P327874	0	-0.53	-0.9	-1.06		A_66_P105405	0	-0.18	-0.8	-1.12
A_55_P2735595	0	-0.63	-2.04	-2.07		A_55_P2064896	0	-0.15	-0.77	-1.04
A_52_P246168	0	-0.56	-0.84	-1.11		A_52_P550226	0	-0.79	-1.18	-1.75
A_55_P2737972	0	-1.28	-2.7	-4.31		A_55_P2133255	0	-0.7	-2.05	-2.57
A_66_P135681	0	-0.27	-1.27	-2.04		A_55_P1970650	0	0.19	-1.34	-2.18
A_51_P336721	0	-0.38	-1.6	-1.57		A_55_P2021565	0	0.5	-3.46	-4.96
A_51_P398366	0	-0.61	-1.62	-2.23		A_51_P169516	0	-0.22	-1.15	-1.45
A_55_P2137521	0	-0.19	-1	-1.21		A_55_P2006554	0	-0.48	-1.33	-1.69
A_55_P2181162	0	-0.28	-0.88	-1.02		A_66_P101622	0	0	-0.61	-1.07
A_55_P1988373	0	-0.48	-1.65	-2.03		A_52_P1165070	0	-1.8	-2.61	-2.8
A_65_P01734	0	-0.39	-1.01	-1.01		A_51_P302167	0	-0.36	-0.73	-1.16
A_55_P2913680	0	-0.96	-1.25	-1.76		A_55_P1997320	0	-0.63	-1.68	-2.82
A_51_P208680	0	-0.39	-1.23	-1.62		A_51_P254805	0	-0.93	-3.32	-4.79
A_55_P2503227	0	0.02	-1.49	-1.78		A_55_P2502857	0	-1.74	-1.93	-3.47
A_30_P01031108	0	-1.11	-2.09	-2.36		A_55_P2732131	0	-0.74	-1.26	-1.37
A_55_P2038101	0	-0.27	-0.7	-1.04		A_55_P1964965	0	-0.42	-0.59	-1.01
A_66_P116558	0	-0.36	-1.19	-1.2		A_51_P155142	0	-1.19	-2.83	-4.12
A_66_P138795	0	-0.63	-2.75	-3.29		A_51_P381821	0	0.15	-2.49	-3.37
A_51_P244586	0	-0.82	-2.19	-2.7		A_51_P366161	0	-0.43	-1.25	-1.3
A_55_P2132888	0	-0.57	-1.52	-1.58		A_52_P144818	0	-0.5	-0.6	-1.75
A_66_P115034	0	-0.62	-1.25	-1.95		A_55_P2047225	0	-0.35	-1.06	-1.38
A_66_P100923	0	-1.1	-2.5	-2.91		A_55_P2150831	0	-0.41	-1.71	-1.81
A_55_P1999833	0	-1.09	-3.15	-3.18		A_55_P2082986	0	-0.58	-1.01	-1.2
A_55_P2031736	0	-0.41	-1.8	-2.63		A_52_P627357	0	-0.01	-1.08	-1.26
A_52_P556099	0	-0.48	-2.36	-2.78		A_52_P671002	0	-0.99	-1.47	-1.76
A_51_P220278	0	-1.82	-2.41	-2.96		A_51_P205106	0	-0.84	-1.17	-2.55
A_55_P2143657	0	-0.73	-3.12	-2.96		A_51_P248786	0	-1.93	-3.98	-4.53
A_66_P107231	0	-1.09	-1.77	-2.57		A_51_P482503	0	-0.63	-0.97	-1.14
A_55_P2180301	0	-0.23	-1.43	-1.93		A_55_P2719871	0	-0.28	-1.51	-1.62
A_66_P137656	0	-1.42	-4.47	-4.51		A_30_P01028374	0	-0.87	-2.13	-1.96
A_52_P850143	0	-0.16	-0.65	-1.02		A_51_P158018	0	-1.01	-1.95	-2.77
A_66_P112077	0	-0.03	-0.93	-1.27		A_55_P2007273	0	-0.85	-2	-2.28
A_55_P2143517	0	-0.41	-0.9	-1.4		A_51_P384718	0	-0.47	-1.7	-1.81
A_52_P482055	0	-2.91	-3.86	-4.83		A_52_P76931	0	-0.8	-1.52	-2.41
A_66_P139618	0	-1.44	-3.25	-5.8		A_55_P1967335	0	-0.34	-1.23	-1.32
A_66_P105405	0	-0.35	-1	-1.06		A_52_P376169	0	-0.91	-1.7	-2.04
A_55_P2064896	0	-0.33	-0.88	-1.01		A_66_P125844	0	-0.32	-2.25	-2.5
A_52_P550226	0	-0.57	-1.03	-1.28		A_51_P501018	0	-1.15	-3.17	-3.59
A_55_P2133255	0	-0.71	-1.83	-1.82		A_65_P04096	0	-0.65	-2.01	-2.64
A_55_P2785701	0	-0.03	-1.01	-1.03		A_55_P2504855	0	-0.15	-0.63	-1.52
A_55_P2021565	0	-1.1	-2.92	-4.4		A_55_P1991911	0	-0.5	-0.83	-1.06
A_55_P2715076	0	-0.26	-0.88	-1.01		A_55_P2111419	0	-0.32	-0.73	-1.02
A_55_P2006554	0	-0.53	-1.25	-1.4		A_51_P277416	0	-0.09	-0.55	-1.03
A_52_P1165070	0	-1.37	-1.99	-2.38		A_51_P417720	0	-0.76	-1.08	-1.43
A_51_P302167	0	-0.72	-1.18	-1.45		A_66_P119661	0	-0.5	-1.56	-1.95
A_55_P1997320	0	-1.28	-2.59	-3.84		A_52_P299703	0	-0.36	-0.93	-2.27
A_51_P254805	0	-0.77	-3.36	-4.6		A_55_P2501349	0	-1.18	-1.86	-2.21
A_55_P2502857	0	-1.05	-2.75	-3.9		A_55_P2781279	0	-0.66	-1.34	-1.42
A_55_P2732131	0	-0.21	-1.81	-1.86		A_55_P2735615	0	-0.63	-1.15	-1.35
A_51_P155142	0	-1	-2.62	-3.51		A_30_P01018770	0	-0.5	-1.09	-1.29
A_51_P381821	0	-0.1	-1.57	-2.24		A_55_P2207498	0	-0.55	-0.99	-1.45
A_52_P144818	0	-0.45	-2.03	-2.3		A_51_P417313	0	-0.73	-1.52	-1.8
A_55_P2047225	0	-0.44	-0.94	-1.07		A_51_P346634	0	-0.68	-2.54	-2.87
A_55_P2150831	0	-1.1	-1.96	-2.42		A_55_P2148748	0	-0.27	-1.63	-2.23
A_51_P205106	0	-1.56	-2.43	-3.02		A_55_P2908759	0	-0.6	-1.59	-1.96
A_55_P2936152	0	-0.45	-0.89	-1.23		A_55_P2013273	0	-0.53	-1.12	-1.26
A_51_P248786	0	-1.65	-3.03	-3.25		A_55_P1983819	0	-0.54	-1.12	-1.52
A_55_P2305525	0	-1.14	-2.49	-2.35		A_51_P280040	0	-1.58	-2.9	-3.19
A_51_P158018	0	-1.1	-1.81	-2.55		A_52_P110068	0	-0.46	-1.06	-1.17
A_55_P2007273	0	-0.63	-1.86	-2.02		A_51_P405773	0	-0.24	-1.2	-2.07
A_52_P76931	0	-0.53	-1.78	-2.52		A_55_P2003803	0	-0.28	-0.87	-1.25
A_55_P1967335	0	-0.52	-1.27	-1.4		A_55_P2640299	0	-1.17	-2.29	-2.22
A_66_P125844	0	-0.2	-1.65	-2.47		A_55_P2095345	0	-0.63	-0.99	-1.02
A_51_P501018	0	-0.86	-3.4	-4.12		A_55_P2738132	0	-1.17	-2.25	-4.25
A_65_P04096	0	-1.37	-2.4	-3.03		A_55_P2719714	0	-0.42	-1.54	-1.75
A_55_P2504855	0	0	-0.59	-1		A_55_P2735110	0	-0.39	-0.58	-1.05
A_66_P119661	0	-0.52	-1.51	-1.77		A_52_P536735	0	-0.19	-0.87	-1.48
A_52_P299703	0	-0.38	-0.88	-1.67		A_55_P2145711	0	-0.18	-1.2	-1.72
A_30_P01024820	0	-0.59	-0.94	-1.38		A_55_P2135203	0	-0.03	-3.21	-4.45
A_55_P2501349	0	-1.35	-2.09	-2.18		A_55_P2086912	0	-0.36	-1.11	-1.07
A_51_P277275	0	-1.66	-3.19	-3.14		A_51_P315666	0	-0.37	-1.42	-1.67
A_55_P2781279	0	-0.51	-1.33	-1.2		A_30_P01027230	0	-0.41	-1.65	-1.9
A_55_P2810278	0	-0.61	-1.55	-1.35		A_55_P1985984	0	0.07	-1.07	-1.13
A_55_P2735615	0	-0.76	-1.47	-1.86		A_51_P201638	0	0.03	-0.88	-1.36
A_30_P01018770	0	-0.54	-0.99	-1.32		A_55_P2168014	0	-0.34	-0.71	-1.19
A_55_P2207498	0	0.14	-1.14	-1.52		A_55_P2737264	0	-1.78	-3.84	-4.14
A_52_P899666	0	-0.53	-1.21	-1.62		A_66_P122219	0	-0.01	-0.61	-1.12
A_51_P346634	0	-0.51	-2.25	-2.67		A_51_P480119	0	-0.82	-1.1	-1.25
A_55_P2148748	0	-0.26	-1.48	-2.47		A_55_P2729165	0	-1.32	-2.99	-3.58
A_51_P407480	0	-2.01	-2.91	-3.75		A_55_P2743195	0	-0.69	-1.28	-1.23
A_52_P172131	0	-2.38	-2.84	-3.92		A_51_P230103	0	-1.06	-3.07	-4.28
A_55_P2713462	0	-1.32	-1.61	-1.92		A_66_P121459	0	-1.23	-2.8	-3.86
A_55_P2908759	0	-0.95	-1.97	-2.9		A_51_P318123	0	-0.3	-2.83	-2.92
A_55_P2349752	0	-0.8	-1.27	-1.38		A_51_P405089	0	-0.69	-1.53	-2.11
A_55_P2805463	0	-1.61	-1.61	-2.36		A_55_P1980020	0	-0.68	-1.1	-1.18
A_55_P1983819	0	-0.46	-1.15	-1.58		A_66_P124114	0	-1.06	-1.55	-1.98
A_52_P27956	0	0.74	-2.39	-4.08		A_55_P1953998	0	-0.56	-1.06	-1.23
A_55_P1962771	0	-1.36	-1.67	-1.97		A_51_P487941	0	-0.7	-1.34	-1.84
A_65_P17958	0	-0.4	-1.11	-1.04		A_55_P2494128	0	-0.67	-0.88	-1.06
A_51_P280040	0	-2.19	-3.91	-4.04		A_55_P2903297	0	-2.44	-4.28	-6.28
A_55_P2719915	0	-0.41	-1.07	-1.22		A_66_P133343	0	-0.85	-1.73	-1.63
A_51_P405773	0	-0.15	-1.04	-1.54		A_55_P1994947	0	-0.57	-1.3	-1.29
A_55_P2003803	0	-0.11	-0.8	-1.18		A_55_P2713950	0	-0.62	-0.87	-1.1
A_55_P2095345	0	-0.59	-1	-1.15		A_55_P2136678	0	-0.53	-2.2	-2.69
A_55_P2738132	0	-0.96	-2.27	-4.31		A_55_P2797657	0	-0.48	-0.89	-1.27
A_55_P2719714	0	-0.2	-1.27	-1.92		A_30_P01022510	0	-1.94	-4.54	-4.76
A_66_P107192	0	-1.09	-1.88	-2.03		A_55_P2126448	0	-0.82	-1.26	-1.5
A_52_P175073	0	-0.95	-2.09	-1.98		A_55_P2053236	0	-0.96	-1.94	-1.93
A_55_P2735110	0	-0.12	-0.83	-1.66		A_52_P382886	0	-0.23	-0.76	-1.63
A_55_P2258216	0	-0.3	-1.88	-2.1		A_52_P817257	0	-0.26	-1	-1.37
A_52_P536735	0	-0.64	-1.15	-1.11		A_55_P1978471	0	-0.42	-1.18	-1.3
A_52_P257919	0	-0.5	-1.39	-1.36		A_55_P2739934	0	-0.54	-1.48	-1.55
A_51_P417251	0	-0.96	-1.96	-2.62		A_51_P103298	0	-0.45	-0.98	-1.31
A_51_P513000	0	-0.46	-1.14	-1.24		A_55_P2109633	0	-1.83	-2.96	-3.53
A_55_P2089113	0	0.18	-1.57	-2.13		A_30_P01026972	0	-3.14	-5.34	-7.31
A_55_P2145711	0	-0.71	-1.23	-1.82		A_30_P01021274	0	-0.65	-0.79	-1.12
A_55_P2827806	0	-0.26	-0.92	-1.52		A_66_P132990	0	-1.11	-1.63	-2.51
A_55_P2082434	0	-0.9	-1.18	-1.64		A_51_P259214	0	-0.3	-0.85	-1.16
A_30_P01027230	0	-0.71	-1.87	-1.94		A_55_P2723781	0	-0.89	-2.25	-2.13
A_55_P2737264	0	-1.96	-4.06	-3.96		A_55_P2745134	0	-1.26	-2.57	-3.36
A_55_P2738599	0	-0.81	-1.45	-2.31		A_55_P2124941	0	-0.78	-1.27	-1.51
A_52_P656418	0	-0.18	-0.96	-1.15		A_55_P2742730	0	0.28	-0.91	-1.11
A_66_P122219	0	-0.74	-1.5	-1.59		A_30_P01022237	0	0	-0.8	-1.14
A_55_P2193424	0	-0.65	-1.13	-1.24		A_52_P337236	0	-0.48	-0.85	-1.2
A_55_P2729165	0	-1.02	-2.59	-2.87		A_51_P248067	0	-0.05	-0.83	-1.39
A_55_P2730996	0	-1.23	-2.74	-2.65		A_30_P01030698	0	-0.54	-0.8	-1.51
A_51_P230103	0	-0.99	-3.03	-3.79		A_55_P2252184	0	-1.64	-2.3	-2.73
A_66_P121459	0	-1.03	-2.65	-3.1		A_55_P2071802	0	-0.36	-0.74	-1.33
A_51_P405089	0	-1.96	-2.11	-2.79		A_52_P472319	0	-0.37	-0.8	-1.11
A_55_P2718378	0	-0.6	-1.44	-1.72		A_52_P590898	0	-1.03	-1.81	-2.42
A_55_P1980020	0	-0.58	-1.15	-1.28		A_52_P596592	0	-0.39	-1.42	-1.5
A_66_P124114	0	-1.22	-1.82	-2.69		A_55_P2713710	0	-0.45	-1.14	-1.03
A_55_P1953998	0	-0.61	-1.25	-1.45		A_55_P2047155	0	-0.93	-1.9	-2.49
A_51_P487941	0	-0.84	-1.42	-1.66		A_51_P138923	0	-1.04	-2.42	-2.76
A_55_P2494128	0	-0.61	-1.13	-1.42		A_51_P193832	0	-0.3	-2.05	-2.36
A_55_P2007384	0	-2.44	-2.54	-3.47		A_55_P2815862	0	-0.69	-0.85	-1.1
A_55_P2903297	0	-1.82	-4.5	-6.23		A_51_P338998	0	-0.59	-0.95	-1.48
A_66_P133343	0	-0.34	-1.15	-1.27		A_55_P2502211	0	-0.51	-0.79	-1.04
A_55_P2136678	0	-0.66	-2.11	-2.2		A_55_P1998186	0	-0.47	-2.06	-1.95
A_51_P104077	0	-0.42	-0.89	-1.3		A_55_P2595337	0	-0.76	-1.19	-1.36
A_30_P01022510	0	-1.52	-4.95	-5.47		A_51_P179258	0	-1.32	-2.01	-3.49
A_55_P2721862	0	-0.86	-1.15	-1.36		A_55_P2917431	0	-2.25	-2.86	-3.73
A_55_P2720755	0	-0.55	-0.78	-1.05		A_55_P2174509	0	-0.7	-1.69	-1.74
A_55_P2126448	0	-0.81	-1.48	-1.63		A_65_P18433	0	-0.14	-1.13	-1.15
A_55_P2714179	0	-0.72	-0.81	-1.14		A_55_P2016478	0	-0.48	-0.87	-1.02
A_51_P103298	0	0.05	-0.76	-1.1		A_66_P129873	0	-0.41	-0.91	-1.11
A_52_P76426	0	-0.5	-0.92	-1.23		A_55_P2049158	0	-0.64	-0.83	-1.14
A_55_P1961152	0	0.04	-1.83	-2.92		A_55_P2100120	0	-0.33	-0.92	-1.15
A_55_P2109633	0	-0.23	-1.64	-2.01		A_51_P223132	0	-0.46	-0.85	-1.27
A_30_P01026972	0	-2.39	-5.66	-7.29		A_51_P475523	0	-0.78	-2.14	-3.36
A_55_P2053181	0	-0.75	-1.2	-1.42		A_55_P2733087	0	-0.42	-0.55	-1.49
A_52_P571996	0	-0.84	-0.95	-1.46		A_51_P323081	0	-0.63	-1.66	-1.44
A_51_P259214	0	-0.34	-0.96	-1.09		A_55_P2054027	0	-0.62	-1.04	-2.57
A_55_P2723781	0	-1.18	-2.56	-2.59		A_65_P10878	0	-0.6	-1.8	-2.91
A_55_P2742730	0	0.17	-1.35	-1.67		A_52_P582568	0	0.06	-0.98	-1.05
A_51_P357013	0	-1.39	-1.4	-2.2		A_66_P140858	0	-0.16	-1.19	-1.14
A_52_P337236	0	-0.54	-0.88	-1.15		A_52_P269143	0	-1.32	-1.68	-2.67
A_51_P248067	0	0.02	-0.84	-1.38		A_51_P408155	0	-0.42	-1.33	-1.84
A_52_P528456	0	-0.79	-1.28	-1.37		A_66_P108886	0	-0.23	-0.75	-1.15
A_55_P1992814	0	-0.37	-0.37	-1.05		A_55_P2742935	0	-0.16	-0.71	-1.27
A_30_P01030698	0	-0.53	-1.19	-1.73		A_55_P2484406	0	-1.63	-2.85	-2.91
A_55_P2252184	0	-1.01	-2	-2.52		A_55_P2797938	0	-0.36	-0.93	-1.02
A_52_P584188	0	-0.52	-1.03	-1.63		A_52_P354286	0	-0.78	-2.81	-3.6
A_52_P590898	0	-0.8	-1.63	-2.11		A_51_P115178	0	-0.36	-0.35	-1.02
A_52_P596592	0	-0.08	-1.05	-1.13		A_55_P2104894	0	-0.24	-0.85	-1.01
A_55_P2716696	0	-0.4	-1.02	-0.89		A_51_P466162	0	-0.51	-0.99	-1.3
A_51_P138923	0	-0.97	-3.1	-3.54		A_55_P2048560	0	-0.85	-1.66	-1.63
A_51_P193832	0	-0.21	-1.92	-2.76		A_55_P2177614	0	-0.6	-1.7	-1.57
A_51_P338998	0	-0.46	-0.86	-1.23		A_66_P108224	0	-1.1	-1.84	-1.89
A_55_P1998186	0	-0.48	-1.74	-1.71		A_55_P2400322	0	-0.77	-1	-1.7
A_55_P2595337	0	-0.72	-1	-1.17		A_52_P518808	0	-0.34	-1.26	-1.62
A_55_P2033780	0	-1.53	-2.09	-2.4		A_51_P106059	0	-0.81	-1.65	-2.4
A_51_P179258	0	-2.88	-4.58	-5.9		A_51_P254045	0	-0.79	-1.32	-1.59
A_55_P2917431	0	-2.12	-3.47	-3.53		A_55_P2761420	0	-0.51	-1.24	-2.12
A_55_P2174509	0	0.09	-1.17	-1.64		A_52_P381799	0	-0.74	-2.11	-3.77
A_65_P18433	0	-0.28	-1.25	-1.34		A_66_P107862	0	-0.57	-1.68	-2.19
A_51_P260850	0	-2.87	-3.28	-4.05		A_52_P71484	0	-0.61	-0.66	-1.01
A_55_P2061084	0	-1.07	-1.32	-1.92		A_55_P1952414	0	-0.46	-1.66	-1.52
A_55_P2731981	0	0.03	-0.76	-1.61		A_66_P109562	0	-0.35	-0.88	-1.06
A_55_P1956652	0	-0.25	-0.56	-1.16		A_55_P2729448	0	-0.81	-1.25	-1.43
A_66_P129873	0	-0.36	-0.95	-1.01		A_52_P381303	0	-0.38	-1.15	-1.44
A_51_P223132	0	-0.84	-1.01	-1.53		A_55_P2758403	0	-0.96	-1.49	-1.61
A_51_P475523	0	-0.57	-1.99	-2.62		A_51_P229925	0	-0.37	-1.02	-1.19
A_30_P01022208	0	-0.64	-0.68	-1.59		A_55_P2864698	0	-0.34	-0.59	-1.24
A_52_P12869	0	-0.36	-0.93	-1.27		A_55_P2121992	0	-0.49	-0.96	-1.49
A_55_P2054027	0	-2.53	-4.15	-4.54		A_55_P2117741	0	-0.68	-1.23	-1.5
A_52_P582568	0	-0.41	-1.51	-1.84		A_55_P2141884	0	-0.18	-1.25	-1.49
A_55_P2099061	0	-0.38	-0.83	-1.04		A_52_P673499	0	-1.47	-3.52	-3.8
A_66_P140858	0	-0.4	-1.17	-1.05		A_55_P2129920	0	-0.49	-0.89	-1.37
A_65_P05631	0	-0.28	-0.67	-1.14		A_55_P1959218	0	0.17	-1.55	-2.49
A_55_P2084496	0	-0.9	-1.07	-1.23		A_55_P2033605	0	-0.39	-1.41	-1.59
A_52_P269143	0	-2.39	-2.49	-3.39		A_66_P126812	0	-0.74	-2.7	-2.7
A_51_P408155	0	-0.67	-1.5	-1.88		A_55_P2746505	0	-0.15	-1.41	-1.38
A_66_P108886	0	-0.24	-0.92	-1.53		A_51_P126626	0	-0.47	-0.56	-1.19
A_55_P2484406	0	-1.85	-3.88	-4.79		A_55_P1963645	0	-1.04	-2.42	-2.54
A_51_P344376	0	-1.21	-2.17	-2.46		A_51_P110173	0	-0.91	-1.61	-1.81
A_55_P2104894	0	-0.46	-1.03	-1.35		A_55_P2934567	0	-0.48	-1.58	-1.8
A_52_P50090	0	-0.42	-1.65	-1.55		A_55_P2378486	0	-1.38	-1.82	-2.01
A_51_P466162	0	-0.67	-1.12	-1.27		A_51_P478061	0	-0.04	-0.67	-1.07
A_52_P376016	0	-1.26	-1.48	-1.79		A_55_P2483227	0	-0.21	-1.43	-1.87
A_51_P392950	0	-0.4	-1.26	-1.6		A_52_P169048	0	-0.25	-0.67	-1.07
A_55_P2177614	0	-0.52	-1.38	-1.24		A_55_P2127402	0	-1.76	-2.09	-2.5
A_66_P108224	0	-1.17	-2.34	-2.41		A_55_P2824234	0	-0.89	-3.26	-4.66
A_55_P2400322	0	-0.69	-0.71	-1.44		A_52_P551476	0	-0.67	-1.75	-2.72
A_55_P2887923	0	-0.72	-1.55	-1.56		A_66_P126171	0	-0.46	-2.26	-2.76
A_52_P518808	0	-0.72	-1.35	-1.88		A_55_P1975989	0	-0.15	-2.1	-2.08
A_51_P106059	0	-1.18	-1.99	-2.44		A_51_P461364	0	-0.42	-1.27	-1.29
A_55_P2717274	0	-1.04	-1.98	-1.98		A_55_P2010396	0	-0.18	-0.74	-1.46
A_51_P263246	0	-0.27	-1.44	-1.62		A_55_P1961335	0	-1.28	-1.68	-1.93
A_55_P2761420	0	-0.63	-1.5	-2.45		A_66_P109832	0	-0.43	-1.19	-1.44
A_52_P381799	0	-0.96	-3.06	-3.55		A_65_P16542	0	-0.41	-1.08	-0.98
A_55_P2418745	0	-0.35	-0.76	-1.11		A_55_P2742435	0	-0.35	-1.75	-2.49
A_52_P973575	0	-1.6	-2.59	-3.38		A_51_P198775	0	-0.26	-1.15	-2.13
A_55_P2232988	0	-0.41	-1.05	-1.17		A_52_P658974	0	-0.48	-0.72	-1.03
A_55_P1952414	0	-0.81	-1.76	-1.68		A_51_P231958	0	-0.6	-2.17	-2.61
A_52_P258546	0	-0.59	-1.76	-2.29		A_51_P124741	0	-0.2	-0.38	-1.27
A_55_P2718553	0	-1.01	-2.63	-4.39		A_55_P1960074	0	-0.73	-1.77	-2.35
A_55_P2864698	0	-0.47	-0.74	-1.09		A_52_P549166	0	-0.6	-1.36	-2.94
A_55_P2042272	0	-0.75	-1.2	-1.44		A_51_P333279	0	-0.58	-1.51	-2.33
A_55_P2808834	0	-0.89	-1.12	-1.37		A_66_P119017	0	-0.57	-1	-1.72
A_55_P2117741	0	-0.49	-0.92	-1.17		A_55_P2731811	0	0.12	-0.94	-1.44
A_55_P2129920	0	-0.41	-1.03	-1.69		A_51_P393524	0	-0.51	-1.43	-1.31
A_55_P1959218	0	-0.31	-2.35	-3.96		A_52_P876147	0	-0.39	-0.62	-1.98
A_55_P2033605	0	0	-1.14	-1.56		A_51_P215353	0	-1.53	-3.71	-3.82
A_55_P2075469	0	-0.39	-2	-2.92		A_52_P755470	0	-0.64	-1.01	-1.16
A_55_P2242690	0	-1.23	-1.92	-2.34		A_55_P2043028	0	-0.99	-1.61	-1.94
A_55_P2746505	0	-0.38	-2.45	-2.57		A_55_P2716012	0	-2.63	-4.67	-4.55
A_55_P1963645	0	-1.38	-2.4	-2.78		A_66_P108686	0	-0.35	-1.02	-0.89
A_51_P244497	0	-0.38	-0.98	-1.83		A_65_P04675	0	-0.65	-1.01	-1.5
A_55_P2302285	0	-0.4	-0.98	-1.1		A_51_P375987	0	-0.28	-0.73	-1.07
A_55_P2378486	0	-1.5	-2.93	-2.86		A_51_P144319	0	-1.57	-2.4	-3.22
A_51_P478061	0	-0.15	-1.52	-2.16		A_51_P201607	0	-0.57	-0.65	-1.06
A_55_P2799081	0	-1.34	-1.92	-2.6		A_55_P1954061	0	-0.28	-0.95	-1.54
A_55_P2483227	0	0.16	-0.95	-1.28		A_55_P2486634	0	-0.48	-1.2	-1.43
A_55_P2127402	0	-1.55	-1.85	-2.46		A_55_P2103880	0	-0.5	-1.45	-1.3
A_55_P2576155	0	-1.08	-1.33	-1.52		A_55_P2103706	0	-1.28	-3.38	-4.95
A_55_P2824234	0	-0.79	-3.73	-4.49		A_51_P327920	0	-0.28	-1.11	-1.52
A_52_P551476	0	-0.21	-1.33	-2.03		A_55_P1976764	0	-0.38	-1.05	-1.07
A_55_P2738142	0	-1.16	-1.87	-1.91		A_51_P394802	0	0.07	-0.53	-1.09
A_55_P1975989	0	-0.51	-2.23	-2.68		A_55_P2719379	0	-1.98	-3.17	-3.55
A_52_P415155	0	-0.77	-1.02	-1.12		A_55_P1965629	0	-0.49	-1.1	-1.07
A_55_P2010396	0	-0.4	-1.25	-1.65		A_66_P137603	0	0.07	-0.97	-1.21
A_66_P109832	0	-0.15	-1.04	-1.11		A_52_P590535	0	-1.14	-1.82	-2.45
A_66_P137583	0	-1.24	-2.32	-2.69		A_55_P2002287	0	-0.93	-2.43	-2.35
A_65_P16542	0	-0.52	-1.07	-1.05		A_55_P2045818	0	-0.18	-0.9	-1.16
A_55_P2742435	0	-0.06	-1.62	-2.12		A_55_P2792375	0	-0.31	-1.08	-1.24
A_66_P128434	0	0.01	-0.71	-1.29		A_51_P199475	0	-0.13	-1.2	-1.71
A_51_P198775	0	-0.07	-1.12	-1.94		A_52_P75777	0	-0.68	-1.53	-2.81
A_65_P19712	0	-0.63	-1.1	-1.08		A_66_P131398	0	-1.56	-2.62	-3.22
A_51_P231958	0	-0.23	-1.6	-1.61		A_55_P2605983	0	-0.51	-1.01	-1.11
A_51_P124741	0	-0.59	-1.2	-2.06		A_55_P2140390	0	-0.56	-0.78	-1.08
A_52_P208222	0	-0.67	-2.6	-3.96		A_52_P17582	0	-0.62	-1.86	-2.55
A_55_P1960074	0	-0.85	-2	-2.39		A_51_P374818	0	-0.41	-0.78	-1.17
A_51_P333279	0	-2.05	-3.1	-4.12		A_51_P324814	0	-2.18	-3.12	-3.99
A_66_P119017	0	-0.75	-1.36	-1.65		A_52_P893440	0	0	-0.63	-1.11
A_51_P393524	0	-0.47	-1.42	-1.36		A_66_P125061	0	-0.03	-0.61	-1.26
A_55_P2763585	0	-0.59	-0.93	-1.01		A_55_P1988083	0	-0.57	-2.08	-3.44
A_51_P215353	0	-0.04	-2.11	-2.5		A_55_P1990067	0	-0.74	-1.94	-2.16
A_55_P2720148	0	-0.59	-1.13	-1.18		A_51_P314019	0	-0.38	-0.96	-1.1
A_55_P2730516	0	-0.83	-1.39	-1.62		A_51_P138450	0	-0.68	-1.21	-1.59
A_55_P2935445	0	-2.63	-4.17	-4.59		A_55_P2148574	0	-1.64	-4.29	-4.88
A_66_P133638	0	-2.23	-4.85	-4.76		A_30_P01027242	0	-0.71	-1.53	-2.09
A_52_P755470	0	-0.24	-1.17	-1.5		A_51_P332717	0	-1.29	-1.92	-2.15
A_55_P2043028	0	-0.48	-1.28	-1.3		A_51_P295896	0	-0.08	-1.49	-3
A_51_P424905	0	-0.26	-0.84	-1.33		A_52_P268549	0	-0.5	-1.2	-1.35
A_65_P04675	0	-0.56	-1.15	-1.62		A_66_P106090	0	-0.32	-1.16	-1.36
A_55_P2221647	0	-1.04	-1.56	-2.17		A_51_P135340	0	-0.27	-0.9	-2.26
A_55_P2738417	0	-0.74	-1.92	-2.51		A_55_P2490064	0	-0.64	-1.65	-1.56
A_51_P375987	0	-0.4	-1.12	-1.51		A_65_P09450	0	-0.71	-1.52	-1.75
A_51_P144319	0	-1.39	-2.22	-2.84		A_55_P2148744	0	-0.64	-1.08	-1.45
A_55_P1954061	0	-1.31	-1.71	-2.6		A_66_P121737	0	-0.25	-1.7	-2.43
A_52_P366116	0	-0.46	-0.71	-1.06		A_55_P2745072	0	-0.88	-1.55	-1.96
A_51_P248638	0	-4.37	-4.74	-5.98		A_66_P100148	0	-0.05	-1.39	-1.45
A_55_P2103706	0	-1.13	-3.5	-3.91		A_52_P810881	0	-0.26	-2.2	-3.2
A_55_P1996223	0	-0.23	-0.91	-1.07		A_51_P504815	0	-0.25	-3.51	-7.15
A_51_P214365	0	-0.72	-1.69	-2.05		A_55_P2715565	0	-0.88	-2.25	-2.06
A_52_P77793	0	-0.15	-0.78	-1.1		A_52_P90805	0	-1.53	-3.62	-3.54
A_51_P368757	0	-2.23	-2.32	-2.98		A_55_P2052789	0	-0.85	-0.89	-1.27
A_55_P1965629	0	-0.58	-1.08	-1.05		A_55_P2823856	0	-0.15	-0.7	-1.75
A_52_P590535	0	-1.43	-1.77	-2.05		A_52_P170486	0	-0.47	-1.15	-1.15
A_51_P333949	0	-0.4	-0.81	-1.1		A_51_P404298	0	-0.12	-0.73	-1.32
A_55_P2002287	0	-1.11	-1.91	-2.38		A_66_P118934	0	-0.16	-1.04	-1.06
A_55_P2345270	0	-0.54	-1.17	-1.28		A_55_P2734827	0	-1.9	-3.46	-3.54
A_55_P2492234	0	-0.5	-2.4	-2.77		A_55_P2839149	0	-0.32	-0.83	-1.18
A_51_P300657	0	-0.93	-1.53	-1.66		A_51_P272563	0	-0.56	-1.1	-1.46
A_55_P2045818	0	-0.4	-0.98	-1.07		A_52_P286002	0	-0.56	-1.34	-1.71
A_55_P2792375	0	-0.54	-1.24	-1.12		A_55_P2105873	0	-0.47	-1.21	-1.51
A_51_P199475	0	-0.91	-2.11	-2.89		A_51_P404077	0	-1.26	-1.76	-2.06
A_52_P75777	0	-0.85	-2.12	-3.84		A_55_P1987912	0	0.14	-1.02	-1.16
A_66_P131398	0	-1.03	-1.87	-2.01		A_30_P01027000	0	-1.41	-2.57	-3.33
A_66_P133855	0	-0.55	-0.74	-1.02		A_55_P2119772	0	-1.55	-2.35	-2.5
A_51_P374818	0	-0.4	-1.12	-1.53		A_66_P116064	0	-0.72	-2.96	-4.37
A_52_P220810	0	0.03	-1.01	-1.55		A_51_P406105	0	-0.43	-0.41	-1.06
A_51_P324814	0	-2.46	-3.84	-4.23		A_55_P2145804	0	-0.14	-0.8	-1.23
A_66_P125061	0	-0.3	-0.74	-1.05		A_51_P427264	0	-0.5	-0.53	-1.33
A_66_P126247	0	-0.68	-0.89	-1.02		A_55_P2062921	0	-0.04	-1.46	-1.81
A_65_P19092	0	-0.71	-1.39	-1.77		A_55_P2727699	0	-0.88	-2.5	-3.36
A_55_P1988083	0	-0.37	-2.35	-3.19		A_52_P189338	0	-0.36	-0.68	-1.06
A_55_P1990067	0	-0.58	-1.63	-1.79		A_52_P495565	0	-0.84	-1.54	-1.54
A_51_P138450	0	-0.6	-1.19	-1.56		A_51_P233727	0	-0.33	-1.5	-1.87
A_55_P2104988	0	-3.05	-3.63	-5.25		A_55_P2128792	0	-0.15	-0.9	-1.33
A_30_P01027242	0	-0.57	-1.27	-1.59		A_55_P2489919	0	-0.71	-2.4	-3.7
A_51_P295896	0	-0.87	-2.08	-2.63		A_52_P318073	0	-1.15	-3.24	-4.92
A_52_P268549	0	-0.48	-1.12	-1.28		A_55_P2908764	0	-0.21	-0.43	-1.07
A_51_P135340	0	-1.02	-2.25	-2.86		A_55_P2048164	0	-0.35	-0.73	-1.11
A_55_P2716396	0	-0.59	-1.78	-1.64		A_55_P2014209	0	-0.54	-0.88	-1.13
A_52_P91720	0	-0.95	-1	-2.64		A_55_P2935615	0	-0.92	-1.62	-1.69
A_51_P133005	0	-1.9	-2.15	-2.63		A_55_P2169879	0	-0.21	-1.01	-1.24
A_52_P255841	0	-0.6	-1.14	-1.22		A_52_P27602	0	-1.17	-3.1	-3.58
A_55_P2088685	0	-1.03	-1.59	-1.9		A_55_P2633444	0	-0.61	-1.53	-2.13
A_55_P2087923	0	-0.55	-0.78	-1.04		A_55_P2734187	0	0.18	-1.42	-2.07
A_55_P2032703	0	-0.91	-1.03	-1.44		A_55_P2011819	0	-1.22	-1.67	-2.6
A_55_P2490064	0	-2.83	-4.1	-4.56		A_55_P2939065	0	-1.04	-1.74	-1.75
A_65_P09450	0	-0.74	-1.52	-1.76		A_51_P496751	0	-0.82	-1.7	-1.92
A_55_P2148744	0	-0.73	-1.14	-1.43		A_52_P589119	0	-0.4	-1.09	-1.42
A_66_P121737	0	-0.19	-1.17	-1.75		A_55_P2724630	0	-0.61	-1.11	-1.36
A_30_P01023337	0	-0.82	-1.17	-1.5		A_55_P2075485	0	-3.12	-5.07	-5.33
A_55_P2020497	0	-0.56	-1.06	-1.41		A_55_P2012498	0	-0.29	-1.46	-2.21
A_66_P100148	0	-0.26	-1.29	-1.26		A_51_P311342	0	-0.21	-2.58	-3.11
A_52_P810881	0	-0.87	-3.31	-4.48		A_55_P2741674	0	-0.53	-0.86	-1.21
A_51_P504815	0	-1.25	-3.36	-5.49		A_55_P2249849	0	-0.78	-2.34	-2.32
A_55_P2715565	0	-1.19	-3.02	-3.38		A_55_P2911825	0	-0.7	-1.66	-1.7
A_52_P90805	0	-1.74	-3.42	-3.36		A_55_P2503375	0	-0.34	-1.02	-1.25
A_55_P2052789	0	-0.72	-0.9	-1.14		A_66_P117740	0	-1.26	-1.61	-2.03
A_55_P2736315	0	-0.7	-1.04	-1.54		A_51_P363634	0	-0.48	-1.09	-1.43
A_52_P574697	0	-0.46	-1	-1.07		A_55_P2734567	0	-0.47	-1.97	-3.24
A_55_P2823856	0	-0.58	-2.4	-3.24		A_52_P86158	0	-0.31	-0.66	-1.16
A_51_P404298	0	-0.45	-0.89	-1.35		A_55_P2096165	0	-0.53	-1.06	-1.07
A_66_P118934	0	-0.52	-1.25	-1.1		A_52_P131836	0	-0.43	-1.1	-1.22
A_51_P272563	0	-0.8	-1.41	-1.51		A_66_P107924	0	0.02	-1.71	-1.78
A_55_P2508173	0	-0.02	-0.43	-1.03		A_66_P112938	0	-0.65	-1.12	-1.1
A_52_P286002	0	-0.42	-1.18	-1.42		A_55_P2036883	0	0.17	-1.27	-2.22
A_55_P2105873	0	-0.63	-1.26	-1.34		A_55_P2136786	0	-0.48	-1.56	-1.48
A_55_P2738082	0	-1.11	-1.32	-1.61		A_55_P2175060	0	-0.1	-1.38	-1.4
A_55_P1987725	0	-1.02	-2.14	-2.68		A_55_P2050439	0	-0.9	-2.72	-3.84
A_30_P01027000	0	-1.63	-2.6	-2.83		A_55_P2506450	0	0.01	-1.54	-1.88
A_66_P116064	0	-0.24	-2.65	-3.99		A_51_P286665	0	-0.29	-1.47	-1.56
A_55_P2145804	0	-0.31	-1.05	-1.24		A_55_P2110998	0	-0.59	-0.81	-1.01
A_51_P427264	0	-0.61	-0.91	-1.8		A_51_P351970	0	-1.12	-1.26	-1.63
A_66_P104837	0	-0.24	-0.55	-1		A_55_P1983708	0	-1.32	-3.03	-3.69
A_55_P2062921	0	-0.41	-2.67	-2.89		A_51_P155313	0	-0.9	-1.52	-1.95
A_55_P2727699	0	-0.63	-2.3	-2.94		A_51_P515605	0	-0.29	-0.83	-1.4
A_52_P495565	0	-0.51	-1.36	-2.07		A_55_P2003319	0	-0.08	-1.25	-1.36
A_55_P2128792	0	-0.22	-1.16	-1.39		A_55_P2004637	0	-0.64	-0.87	-1.29
A_52_P731018	0	-0.54	-1.14	-1.09		A_51_P127412	0	-1.32	-3.4	-3.82
A_55_P2168431	0	-0.48	-0.64	-1.02		A_55_P2506730	0	-0.08	-0.47	-1.19
A_51_P116601	0	-0.7	-1.06	-1.39		A_52_P402897	0	-0.37	-1.52	-1.61
A_55_P2489919	0	-0.66	-2.35	-3.26		A_52_P298854	0	-1.03	-2	-2.05
A_55_P2741381	0	-1.17	-2.27	-2.69		A_51_P230098	0	-0.96	-2.9	-4.48
A_52_P318073	0	-1.06	-3.54	-4.37		A_55_P2145696	0	-0.49	-1.18	-1.47
A_55_P2236228	0	-0.39	-1.86	-1.76		A_55_P2856771	0	-0.68	-1.14	-1.25
A_55_P2935615	0	-1.02	-1.83	-1.78		A_66_P128986	0	-1.3	-3.4	-5.01
A_55_P2169879	0	-0.36	-1	-1.19		A_52_P30989	0	-0.35	-1.28	-2.55
A_55_P2731201	0	-0.83	-0.98	-1.13		A_52_P646979	0	-1.64	-2.81	-3.05
A_52_P27602	0	-0.9	-2.98	-3.25		A_52_P78023	0	-0.69	-1.61	-2.03
A_55_P2734187	0	0.09	-2.05	-2.82		A_52_P32886	0	-0.72	-1.15	-2.08
A_51_P496751	0	-0.95	-1.72	-1.92		A_55_P2819764	0	-0.41	-1.09	-1.13
A_52_P589119	0	-0.34	-1.2	-1.18		A_55_P2033407	0	-1.46	-1.8	-2.27
A_55_P2724630	0	-0.43	-1.15	-1.2		A_52_P444946	0	-0.49	-1.46	-1.93
A_55_P2718712	0	-1.13	-1.45	-1.77		A_55_P2050408	0	-0.35	-1.4	-1.27
A_55_P2184370	0	-1.67	-4.05	-3.72		A_52_P244349	0	-2.15	-4.97	-5.61
A_55_P2074864	0	-0.63	-1.73	-1.59		A_52_P646755	0	-0.94	-1.97	-2.14
A_52_P121342	0	-3.54	-3.95	-4.95		A_51_P393958	0	-0.59	-1.56	-2.21
A_51_P228753	0	-1.77	-2.78	-2.84		A_55_P2200319	0	-0.85	-2.36	-2.7
A_55_P2012498	0	0.12	-0.99	-1.64		A_51_P258281	0	-0.6	-1.64	-1.6
A_51_P311342	0	-1.24	-3.26	-3.76		A_55_P2097398	0	-0.23	-0.61	-1.49
A_55_P2741674	0	-0.76	-1.54	-2.01		A_52_P300730	0	-1.44	-4.12	-4.03
A_55_P2249849	0	-0.61	-1.76	-1.92		A_51_P355753	0	-0.87	-1.81	-1.78
A_66_P113676	0	-0.97	-1.19	-1.44		A_55_P2289035	0	-0.44	-1.63	-1.65
A_55_P1957053	0	-1.59	-2.81	-3.09		A_55_P2078460	0	-0.29	-1.23	-1.81
A_55_P2911825	0	-0.44	-1.01	-1.3		A_66_P134481	0	-0.77	-1.39	-1.78
A_52_P94071	0	-0.17	-1.33	-1.97		A_55_P1964812	0	-1.26	-2.33	-2.81
A_55_P2721244	0	-0.75	-1.26	-1.42		A_55_P2076273	0	-0.35	-0.59	-1.11
A_55_P2806432	0	-0.97	-2.85	-3.38		A_55_P2017373	0	-0.78	-1.99	-2.02
A_55_P2503375	0	-0.56	-1.18	-1.41		A_51_P199187	0	-0.54	-1.1	-1.24
A_51_P102987	0	-1.88	-3.34	-4.01		A_66_P140313	0	-1.07	-1.59	-1.81
A_55_P2743797	0	-0.15	-1.7	-2.38		A_55_P2797604	0	-1.01	-1.89	-2.07
A_51_P363634	0	-0.69	-1.04	-1.32		A_65_P10491	0	-0.87	-1.75	-1.81
A_51_P401947	0	-0.54	-1.94	-1.79		A_55_P2341468	0	-0.03	-0.64	-1.36
A_55_P2734567	0	-0.6	-1.76	-3.09		A_51_P302651	0	-0.92	-1.7	-1.97
A_65_P13414	0	-0.52	-1.05	-1.24		A_52_P480096	0	-0.76	-0.76	-1.19
A_52_P131836	0	-0.55	-1.13	-1.12		A_52_P513394	0	-0.84	-1.45	-2.31
A_52_P479262	0	-0.83	-1.09	-1.35		A_66_P115922	0	-0.65	-0.82	-1.1
A_55_P2036883	0	-0.07	-1.1	-2.38		A_51_P231597	0	-1.17	-1.2	-1.96
A_55_P2136786	0	-0.74	-1.46	-1.43		A_66_P128079	0	-1.2	-4.86	-5.1
A_52_P367774	0	-0.42	-0.93	-1.27		A_52_P200458	0	-0.18	-0.82	-1.16
A_55_P2050439	0	-0.38	-2.24	-2.36		A_55_P1994290	0	-1.38	-2.12	-2.26
A_55_P2795866	0	-0.76	-1.1	-1.18		A_55_P2496187	0	-0.53	-0.94	-1.01
A_52_P139438	0	-0.56	-0.89	-1.64		A_55_P2237432	0	-0.67	-1.21	-1.85
A_51_P351970	0	-0.6	-0.95	-1.76		A_52_P320261	0	-0.53	-1.97	-2.51
A_55_P1983708	0	-1.84	-2.84	-3.43		A_65_P17219	0	-1.81	-4.3	-4.44
A_51_P515605	0	-0.25	-0.62	-1.03		A_30_P01032068	0	-0.41	-0.67	-1.83
A_55_P2003319	0	-0.31	-1.3	-1.23		A_66_P125435	0	-1.09	-1.35	-2.41
A_55_P2732967	0	-1.8	-2.93	-3.54		A_66_P124640	0	-0.56	-1.92	-2.34
A_65_P20371	0	-0.68	-0.94	-1.14		A_55_P2901762	0	-0.83	-3.16	-3.45
A_51_P127412	0	-0.96	-2.71	-3.28		A_52_P244702	0	-1.08	-2.41	-2.56
A_55_P2929188	0	-0.01	-0.96	-1		A_52_P605500	0	-0.42	-1.99	-2.68
A_55_P2506730	0	-1.29	-1.37	-1.8		A_55_P2005838	0	-1.22	-3.41	-4.74
A_52_P402897	0	-0.93	-2.41	-2.58		A_55_P1982628	0	-0.6	-1.23	-1.46
A_52_P298854	0	-0.9	-2.25	-2.17		A_55_P1964568	0	-0.08	-1.04	-1.56
A_55_P2719960	0	-1.19	-1.47	-1.98		A_51_P107362	0	-0.54	-1.84	-2.01
A_51_P230098	0	-0.86	-3.51	-4.19		A_55_P2022114	0	-0.46	-1.03	-1
A_55_P2145696	0	-0.68	-1.45	-1.69		A_52_P487246	0	-0.31	-0.97	-1.09
A_55_P2856771	0	-2.48	-3.32	-4.03		A_51_P149325	0	-0.15	-0.81	-1.05
A_66_P128986	0	-1.07	-3.59	-4.59		A_51_P482552	0	-0.32	-0.98	-1.12
A_52_P30989	0	-0.22	-1.04	-1.58		A_52_P423364	0	-0.36	-0.76	-1.09
A_52_P646979	0	-1.47	-2.74	-2.82		A_55_P2130930	0	-0.57	-1.33	-1.74
A_52_P78023	0	-0.66	-1.4	-1.38		A_51_P393305	0	-1.66	-3.21	-3.87
A_55_P2492298	0	-2.25	-3.73	-4.18		A_65_P18547	0	-0.35	-1.42	-1.62
A_55_P2033407	0	-1.53	-2.19	-2.57		A_55_P2113912	0	-0.55	-0.97	-1.03
A_55_P2151797	0	-0.03	-0.64	-1.1		A_55_P2735115	0	-0.52	-0.91	-1.18
A_55_P2096101	0	-0.22	-1.01	-1.3		A_55_P2049687	0	-0.29	-1.2	-1.84
A_51_P393958	0	-0.36	-1.37	-1.87		A_51_P150362	0	-0.32	-0.98	-1.34
A_55_P2200319	0	-0.51	-2	-2.53		A_55_P2133220	0	-0.35	-1.57	-2.69
A_51_P387769	0	-1.22	-1.77	-1.97		A_51_P419017	0	-0.4	-1.43	-2.17
A_55_P2121608	0	0.15	-1.84	-2.61		A_30_P01032963	0	-0.73	-1.54	-1.43
A_55_P2735220	0	-2.47	-3.72	-4.54		A_52_P87713	0	-1.59	-2.14	-2.38
A_51_P501773	0	-0.56	-0.86	-1.74		A_55_P2109505	0	-0.61	-1.68	-1.9
A_55_P2182324	0	-0.41	-1.25	-1.68		A_55_P2795340	0	-0.54	-1.39	-1.9
A_55_P2097398	0	0.09	-0.6	-1.24		A_51_P127598	0	-0.25	-1.6	-2.23
A_52_P300730	0	-1.5	-3.18	-3.51		A_55_P2156140	0	-0.54	-1.99	-2.7
A_65_P20717	0	-0.71	-1.18	-1.28		A_51_P282609	0	-0.56	-3	-4.16
A_52_P277205	0	-0.2	-1.89	-2.2		A_66_P125637	0	-0.27	-1.07	-1.05
A_65_P12955	0	-0.71	-1.43	-1.34		A_55_P2035286	0	-0.7	-2.64	-4.07
A_55_P2138878	0	-0.37	-0.85	-1.18		A_52_P648601	0	-0.98	-3.69	-3.98
A_55_P2078460	0	-0.14	-0.77	-1.01		A_55_P2018507	0	-0.51	-1.77	-1.97
A_55_P1964812	0	-0.9	-1.74	-2.31		A_52_P248013	0	-0.58	-1.75	-2.89
A_55_P2317480	0	-0.51	-1.48	-1.4		A_55_P2831465	0	-1.24	-2.63	-3.84
A_55_P2076273	0	-0.21	-0.6	-1.11		A_52_P284658	0	-0.42	-1.02	-1.4
A_51_P199187	0	-0.48	-1.08	-0.98		A_52_P238523	0	0.37	-1.35	-1.63
A_55_P2736844	0	-1.44	-2.08	-2.22		A_55_P1965076	0	-0.22	-0.77	-1.18
A_55_P2797604	0	-0.96	-1.92	-1.85		A_55_P2127702	0	-0.92	-2.34	-3.07
A_65_P10491	0	-0.57	-2.18	-2.16		A_65_P12306	0	-1.31	-1.75	-2.01
A_55_P2917063	0	-0.09	-1.37	-1.58		A_51_P204492	0	-0.24	-0.97	-1.66
A_55_P2736010	0	-2.37	-3.37	-3.66		A_51_P513568	0	-0.74	-1.89	-1.72
A_55_P2341468	0	-0.49	-1.28	-1.51		A_55_P2013730	0	-1.05	-2	-2.72
A_51_P302651	0	-0.49	-1.22	-1.31		A_52_P33147	0	-0.5	-2.03	-2.63
A_52_P480096	0	-1.01	-1.04	-1.35		A_55_P2601922	0	-0.93	-2.29	-2.07
A_52_P513394	0	-0.62	-1.41	-2.42		A_51_P397176	0	-1.04	-3.33	-3.22
A_55_P2388118	0	0.08	-1.02	-1.67		A_55_P1976127	0	-0.4	-1.8	-2.7
A_65_P13959	0	-0.81	-1.46	-1.66		A_55_P2730941	0	-1.17	-2.22	-4.08
A_55_P1994290	0	-1.16	-2.03	-2.4		A_52_P301935	0	-0.67	-2.65	-2.89
A_52_P446215	0	-0.83	-1.09	-1.62		A_55_P2122648	0	-0.57	-1.17	-1.94
A_55_P2714981	0	-0.6	-0.92	-1.05		A_51_P314045	0	-0.55	-1.48	-2.22
A_55_P2237432	0	-0.84	-1.36	-1.95		A_55_P2830615	0	-0.2	-0.86	-1.35
A_52_P320261	0	-1.01	-2.22	-2.83		A_55_P2090279	0	-0.55	-1.35	-1.82
A_55_P2717074	0	-0.67	-1.63	-1.67		A_51_P490509	0	-0.96	-2.26	-3.05
A_65_P17219	0	-1.79	-3.92	-4.63		A_51_P172085	0	0.11	-1.25	-2.03
A_30_P01032068	0	-0.1	-0.79	-2.08		A_30_P01023201	0	-0.27	-2.01	-2.1
A_66_P124640	0	-0.21	-1.85	-2.16		A_55_P2872583	0	-0.93	-1.4	-1.94
A_55_P2901762	0	-0.84	-2.8	-2.89		A_55_P2102698	0	-0.49	-1.41	-1.25
A_52_P215409	0	-0.83	-0.95	-1.83		A_55_P2732336	0	-1.29	-2.83	-3.26
A_65_P15518	0	-0.79	-1.19	-1.25		A_55_P2077263	0	-0.94	-2.41	-3.43
A_52_P244702	0	-0.5	-1.63	-1.94		A_52_P418494	0	-0.54	-1.55	-2
A_51_P515777	0	-0.75	-1.85	-2.25		A_66_P130629	0	-0.93	-2.11	-2.55
A_66_P103773	0	-0.02	-1.11	-1.89		A_52_P255724	0	-0.29	-1.37	-1.39
A_55_P2102816	0	-0.56	-0.62	-1.03		A_52_P502267	0	-0.68	-1.1	-1.24
A_55_P1969615	0	-1.08	-1.84	-2.17		A_65_P03606	0	-0.36	-1.4	-1.43
A_55_P2005838	0	-0.91	-3.39	-4.12		A_51_P208263	0	-0.43	-1.25	-1.25
A_55_P1982628	0	-0.81	-1.43	-1.56		A_55_P2000728	0	-0.31	-1.12	-1.27
A_55_P1964568	0	-0.13	-1.02	-1.26		A_51_P176583	0	-1.17	-1.97	-1.95
A_55_P2263098	0	-1.01	-1.31	-1.65		A_52_P575854	0	-0.72	-1.15	-1.46
A_51_P368496	0	-0.43	-1.01	-0.9		A_66_P131126	0	-0.69	-2.44	-2.47
A_55_P2796609	0	0.07	-0.64	-1.09		A_51_P311990	0	-0.27	-0.83	-1.09
A_55_P2130930	0	-0.79	-1.41	-1.57		A_51_P415905	0	-0.67	-0.92	-1.39
A_51_P393305	0	-0.97	-2.82	-3.75		A_55_P2133115	0	-0.11	-0.72	-1.03
A_51_P466857	0	-0.45	-1.07	-1.88		A_30_P01020973	0	-0.17	-1.55	-1.61
A_65_P18547	0	-0.13	-1.11	-1.13		A_55_P2354336	0	-1.12	-2.29	-3.19
A_55_P2049687	0	-0.77	-1.58	-1.75		A_66_P115777	0	-0.78	-1.25	-1.74
A_51_P150362	0	-0.61	-1.05	-1.05		A_51_P357647	0	0.09	-0.76	-1.2
A_55_P2133220	0	-0.07	-1.65	-2.35		A_55_P1988010	0	-1.14	-1.89	-1.98
A_51_P419017	0	-1.35	-2.18	-2.41		A_55_P2738644	0	-0.34	-0.61	-1.07
A_30_P01032963	0	-0.91	-1.6	-2.27		A_55_P1997282	0	-0.2	-1.1	-1.07
A_55_P2717897	0	-1.27	-2.23	-2.27		A_52_P518076	0	-0.55	-1.11	-1.47
A_55_P2109505	0	-0.36	-1.38	-1.57		A_55_P2045521	0	-0.42	-0.98	-1.35
A_51_P329332	0	-0.62	-0.9	-1.1		A_51_P424781	0	-0.44	-0.77	-1.12
A_51_P368743	0	0.03	-0.76	-1.15		A_30_P01027764	0	-0.19	-0.79	-1.33
A_55_P2114569	0	-0.32	-1.07	-1.32		A_52_P27482	0	-0.46	-1.78	-2.12
A_55_P2035286	0	-0.34	-2.52	-3.73		A_55_P2105532	0	-1.65	-3.52	-3.85
A_55_P2921623	0	-2.14	-2.33	-3.04		A_51_P212420	0	-0.41	-1.13	-1.54
A_52_P648601	0	-2.31	-3.96	-4.28		A_52_P378406	0	-0.38	-1.5	-1.39
A_55_P2018507	0	-0.57	-1.58	-1.61		A_51_P209150	0	-1.15	-2.75	-3.18
A_52_P248013	0	-0.71	-2.99	-3.19		A_65_P08434	0	-0.63	-1.46	-1.43
A_55_P2055199	0	-0.38	-1.1	-1.11		A_51_P359272	0	-1.13	-1.5	-2.44
A_55_P2831465	0	-0.63	-2.64	-3.79		A_52_P502141	0	-0.41	-1.27	-1.72
A_52_P284658	0	-0.67	-1.28	-1.39		A_51_P172131	0	0	-0.8	-1.22
A_55_P1965076	0	-0.48	-0.96	-1.06		A_55_P2089520	0	-3.39	-5.26	-5.97
A_55_P2127702	0	-0.83	-2.15	-2.45		A_66_P128250	0	-1.43	-2.7	-4
A_51_P204492	0	-0.36	-1	-2.1		A_51_P164030	0	-0.61	-0.98	-1.18
A_55_P2079103	0	-0.04	-0.66	-1.13		A_55_P2147101	0	-0.75	-1.05	-1.23
A_55_P2601922	0	-0.45	-1.48	-2.22		A_30_P01019948	0	-0.31	-1.17	-1.23
A_65_P14338	0	-0.43	-0.76	-1.04		A_55_P2034625	0	-1.28	-3.46	-3.14
A_55_P1976127	0	-0.24	-1.64	-1.86		A_51_P403536	0	-0.66	-0.73	-1.02
A_55_P2730941	0	-1.69	-2.2	-5.04		A_55_P1992838	0	-0.53	-1.77	-1.94
A_55_P1969775	0	-0.62	-1.68	-1.67		A_55_P2872122	0	0.14	-1.32	-1.98
A_52_P590868	0	-1.26	-2.18	-2.66		A_52_P375493	0	-0.46	-1.04	-1.03
A_52_P301935	0	-0.72	-2.88	-3.09		A_51_P299216	0	-0.7	-1.28	-1.46
A_55_P2122648	0	-0.77	-0.92	-1.38		A_55_P2730976	0	-0.69	-0.81	-1.28
A_51_P314045	0	-2.92	-3.13	-3.99		A_51_P515908	0	-0.38	-1.72	-1.75
A_55_P2090279	0	-0.73	-1.71	-1.79		A_30_P01017892	0	-0.59	-1.3	-1.36
A_51_P490509	0	-0.65	-2.14	-2.74		A_66_P119504	0	-0.52	-1.15	-1.57
A_55_P2856137	0	-0.75	-1.14	-1.49		A_55_P2744082	0	-0.77	-1.08	-1.34
A_55_P2872583	0	-0.91	-1.52	-1.73		A_51_P315530	0	-0.34	-2.33	-3.98
A_51_P430620	0	-0.5	-1.17	-1.07		A_55_P2808872	0	-1.62	-2.47	-2.96
A_55_P2077263	0	-0.87	-2.35	-2.85		A_55_P2118173	0	-2.51	-2.49	-3.8
A_52_P418494	0	-0.48	-1.43	-1.81		A_65_P15533	0	-1.2	-3.17	-4.27
A_55_P2030373	0	-0.46	-0.93	-1.48		A_30_P01030198	0	-0.85	-2.35	-2.55
A_66_P130629	0	-0.57	-1.85	-2.17		A_66_P131008	0	-0.31	-1.56	-2.75
A_51_P291078	0	-2.54	-2.91	-3.76		A_51_P413130	0	-0.83	-0.88	-1.13
A_52_P54169	0	-0.3	-1.05	-0.94		A_51_P107039	0	-1.17	-2.24	-2.17
A_30_P01032529	0	-0.66	-1.34	-1.32		A_51_P480233	0	-0.56	-1.12	-1.25
A_52_P502267	0	-0.76	-1.14	-1.44		A_55_P2115995	0	-0.26	-0.65	-1
A_65_P03606	0	-0.4	-1.45	-1.35		A_52_P547795	0	-0.57	-0.77	-1.19
A_51_P208263	0	-0.61	-1.25	-1.16		A_30_P01018023	0	-0.93	-1.98	-2.7
A_66_P131126	0	-1.21	-2.28	-2.23		A_30_P01018189	0	-1.06	-3.38	-3.67
A_52_P30328	0	-1.8	-2.66	-4.47		A_55_P2741366	0	-0.57	-0.86	-1.24
A_51_P415905	0	-0.61	-0.79	-1.24		A_55_P2749790	0	-1	-2.87	-3.8
A_52_P369123	0	-1.29	-2.75	-3.01		A_52_P234619	0	-0.41	-0.98	-1.22
A_52_P674292	0	-0.98	-1.52	-3.01		A_52_P5901	0	-0.37	-1.03	-1.04
A_51_P379341	0	-1.71	-1.85	-2.26		A_55_P1965169	0	-2.04	-3.28	-3.46
A_55_P1988273	0	-0.48	-1.51	-1.4		A_65_P08768	0	-1.74	-1.94	-2.39
A_55_P1988010	0	-1.39	-1.85	-2.16		A_51_P435968	0	-0.74	-1.08	-1.15
A_55_P1997282	0	-0.09	-0.97	-1.05		A_52_P240542	0	-0.35	-2.09	-2.4
A_66_P138915	0	-0.56	-1.37	-1.56		A_55_P2407751	0	-0.89	-1.88	-1.76
A_55_P2045521	0	-0.46	-1.15	-1.46		A_55_P2020461	0	-0.83	-2.62	-2.52
A_30_P01027764	0	-0.26	-0.73	-1.28		A_51_P391495	0	-0.43	-1.42	-1.33
A_55_P2105532	0	-1.98	-2.31	-2.71		A_55_P2488394	0	-0.19	-0.84	-1.34
A_51_P212420	0	-0.18	-0.73	-1.43		A_55_P2482261	0	-0.37	-0.9	-1.01
A_51_P123262	0	-1.59	-1.96	-3.43		A_55_P2047461	0	-0.6	-0.81	-1.15
A_51_P209150	0	-1.71	-3.96	-4.63		A_51_P296416	0	-0.6	-1.1	-1.34
A_65_P08434	0	-0.32	-1.36	-1.44		A_51_P194230	0	-1.12	-1.21	-1.58
A_51_P359272	0	-1.13	-1.72	-2.19		A_52_P392216	0	-0.79	-3.04	-3.56
A_52_P502141	0	-0.57	-1.9	-2.41		A_55_P2738529	0	-0.24	-1.1	-2.39
A_51_P172131	0	-0.15	-1.44	-1.9		A_51_P487658	0	-0.48	-0.53	-1.24
A_55_P2089520	0	-3.33	-5.51	-6.64		A_51_P239984	0	-0.33	-2.03	-3.49
A_55_P2720868	0	-0.94	-3.23	-3.1		A_66_P100846	0	-0.35	-1.24	-1.28
A_66_P128250	0	-1.94	-2.64	-3.51		A_66_P105123	0	-1.05	-3.26	-2.88
A_30_P01019948	0	-0.51	-1.43	-1.61		A_55_P2075692	0	-0.57	-2.05	-2.45
A_51_P392445	0	-0.55	-0.76	-1.14		A_52_P283041	0	-0.51	-1.17	-1.9
A_65_P19231	0	-0.66	-1.45	-1.43		A_55_P2134012	0	-0.18	-0.68	-1.07
A_51_P299216	0	-0.3	-1.13	-1.54		A_66_P108753	0	-1.13	-1.56	-1.85
A_51_P515908	0	-0.43	-1.36	-1.48		A_51_P489268	0	-0.6	-2.41	-3.77
A_52_P570861	0	-1.45	-1.7	-2.01		A_52_P291428	0	-1.08	-1.59	-2.22
A_30_P01017892	0	-0.54	-1.05	-0.99		A_66_P140947	0	-0.64	-2.46	-2.29
A_52_P287887	0	-0.45	-1.03	-1.17		A_55_P2743046	0	-1.7	-4.17	-4.38
A_66_P119504	0	-0.15	-0.72	-1.29		A_55_P1966124	0	-0.28	-1.01	-1.3
A_51_P315530	0	-0.2	-2.88	-3.47		A_52_P541833	0	-0.66	-1.67	-1.81
A_30_P01017721	0	-0.56	-0.75	-1.12		A_51_P259848	0	-1.15	-2.02	-2.65
A_52_P907763	0	-0.54	-1.42	-1.53		A_66_P139295	0	-0.49	-1.05	-1.08
A_55_P2079679	0	-1	-2.07	-2.38		A_66_P134247	0	-0.3	-1.41	-1.78
A_55_P2808872	0	-1.78	-2.87	-3.12		A_51_P503883	0	-1.08	-1.71	-2.31
A_55_P2334629	0	-1.41	-2.63	-2.79		A_55_P2034864	0	0.1	-1.22	-2.1
A_52_P370685	0	-0.28	-0.94	-1.1		A_55_P1963491	0	-0.59	-1.06	-1.3
A_55_P2118173	0	-1.73	-2.14	-2.87		A_51_P509971	0	-0.73	-1.74	-2.16
A_65_P15533	0	-0.78	-2.37	-3.28		A_52_P652289	0	-0.98	-1.24	-1.52
A_66_P131008	0	0.37	-1.35	-1.98		A_66_P139805	0	-1.06	-1.7	-1.85
A_51_P107039	0	-1.39	-2.5	-2.46		A_55_P2067608	0	-0.86	-1.8	-2.73
A_55_P2714504	0	-0.33	-3.76	-3.83		A_51_P244213	0	-1.43	-2.67	-2.89
A_52_P6798	0	-0.42	-1.17	-1.05		A_52_P640474	0	0.08	-0.75	-1.09
A_51_P480233	0	-0.35	-1	-1.21		A_55_P2717722	0	-0.83	-1.73	-1.93
A_55_P2749790	0	-0.8	-2.93	-3.39		A_55_P2060608	0	-0.59	-1.36	-1.37
A_52_P265084	0	-1.3	-3.94	-4.09		A_55_P2117710	0	-0.54	-0.89	-1.37
A_52_P234619	0	-0.24	-0.54	-1.18		A_55_P2745095	0	0	-0.99	-1.59
A_65_P08768	0	-0.97	-1.14	-1.49		A_51_P458866	0	-0.6	-1.03	-1.03
A_51_P260504	0	-1.45	-1.95	-2.36		A_55_P1975922	0	-1.16	-3.28	-2.92
A_52_P174915	0	-0.56	-0.53	-1.51		A_52_P563825	0	-0.34	-1	-2.09
A_52_P240542	0	-0.99	-3.25	-3.53		A_55_P2114118	0	-0.27	-0.52	-1.16
A_52_P141583	0	-0.74	-1.24	-1.39		A_52_P76196	0	-0.42	-1.15	-1.36
A_55_P2020461	0	-0.58	-2.01	-2.11		A_51_P431772	0	-0.65	-1.42	-1.48
A_55_P1996983	0	0.22	-0.99	-1.14		A_65_P07712	0	-1.13	-1.16	-1.85
A_55_P2488394	0	-0.62	-1.29	-1.47		A_55_P2151066	0	-2.14	-2.72	-3.09
A_55_P2482261	0	-0.85	-1.98	-2.01		A_55_P2808493	0	-1.02	-2.82	-3.82
A_51_P296416	0	-0.48	-1	-1.05		A_66_P115453	0	-0.61	-1.13	-1.43
A_51_P194230	0	-0.53	-0.78	-1.07		A_55_P2109887	0	-0.16	-1.51	-1.78
A_52_P392216	0	-1.25	-5.07	-5.27		A_52_P364776	0	-0.76	-1.88	-2.09
A_55_P2738529	0	-0.6	-1.67	-2.37		A_52_P111031	0	-0.86	-1.9	-2.42
A_51_P487658	0	-0.5	-1.1	-2.11		A_55_P1969876	0	-0.43	-0.78	-1.19
A_51_P239984	0	-0.15	-2.01	-3.56		A_51_P155361	0	-0.31	-0.88	-1.34
A_66_P100846	0	-0.29	-1.48	-1.55		A_55_P1958597	0	-0.58	-1.09	-1.75
A_55_P2075692	0	-0.69	-1.7	-1.92		A_55_P2733757	0	-2.26	-5.06	-4.76
A_52_P283041	0	-0.63	-1.33	-1.72		A_66_P132270	0	-0.83	-0.87	-1.75
A_66_P108753	0	-1.01	-1.34	-1.68		A_55_P2026156	0	-0.42	-1.16	-1.25
A_51_P489268	0	-0.32	-2.32	-3.41		A_51_P253803	0	-0.94	-2.91	-4.15
A_66_P140947	0	-0.6	-2.2	-2		A_55_P2625296	0	-0.45	-1.01	-1.46
A_55_P2743046	0	-1.77	-3.03	-3.52		A_52_P393589	0	-0.98	-1.42	-2.47
A_55_P2717194	0	-1.02	-1.79	-1.88		A_52_P537545	0	-1.43	-2.29	-2.75
A_55_P1966124	0	-0.4	-0.9	-1.18		A_66_P110293	0	-0.58	-1.05	-1.23
A_52_P541833	0	-0.64	-1.59	-1.86		A_66_P132476	0	-0.21	-0.89	-1.09
A_30_P01031078	0	-0.95	-1.04	-1.26		A_55_P2714099	0	-0.8	-1.04	-1.36
A_51_P259848	0	-1.42	-3.23	-3.05		A_55_P2094721	0	-1.51	-3.69	-4.39
A_66_P139295	0	-0.58	-0.97	-1.06		A_55_P2727554	0	-0.92	-2.66	-2.78
A_51_P503883	0	-0.3	-1.62	-2.58		A_55_P2508475	0	-1.18	-2.56	-2.89
A_55_P2034864	0	-0.43	-1.73	-1.93		A_51_P380587	0	-0.3	-1.2	-1.33
A_55_P1963491	0	-0.91	-1.21	-2.15		A_51_P306218	0	-0.45	-2.05	-1.94
A_51_P509971	0	-0.84	-1.88	-1.97		A_55_P1963489	0	-0.78	-2.24	-1.96
A_52_P652289	0	-0.53	-1.66	-1.46		A_55_P2006698	0	-0.32	-1.11	-1.64
A_55_P2419299	0	-1.58	-2.65	-2.92		A_55_P2032659	0	-0.46	-1.06	-1.33
A_66_P139805	0	-0.16	-0.89	-1.4		A_66_P138168	0	-0.09	-1.51	-1.73
A_55_P2067608	0	-0.73	-1.91	-1.68		A_30_P01032469	0	-0.74	-0.84	-1.77
A_52_P640474	0	-0.02	-1.1	-1.52		A_65_P00930	0	-1.41	-2.52	-2.62
A_55_P2717722	0	-0.33	-1.37	-1.8		A_51_P450952	0	-0.59	-1.68	-2.07
A_55_P2014500	0	-1.97	-2.59	-2.87		A_52_P30877	0	-0.58	-0.92	-1.16
A_55_P2060608	0	-0.52	-1.34	-1.29		A_55_P2728397	0	-0.88	-1.74	-2.07
A_55_P2743175	0	-0.21	-1	-1.32		A_55_P2846241	0	-1.2	-1.95	-2.25
A_55_P2117710	0	-0.6	-1.08	-1.3		A_52_P206429	0	-1.1	-2.11	-2.57
A_30_P01030239	0	-0.51	-1.42	-1.36		A_51_P314907	0	-1.27	-2.89	-3.77
A_55_P2745095	0	-0.44	-1.55	-1.42		A_65_P19862	0	-1.24	-2.32	-3.19
A_52_P859879	0	-0.46	-0.61	-1.08		A_55_P1980543	0	-0.67	-1.58	-1.58
A_51_P393124	0	-1.99	-2.41	-3.99		A_55_P2017600	0	-0.79	-3	-3.57
A_55_P2114118	0	-0.41	-1.37	-1.87		A_51_P293087	0	-0.26	-0.99	-1.47
A_55_P2719594	0	-0.45	-0.6	-1.01		A_30_P01027975	0	-0.97	-1.68	-2.11
A_55_P2615195	0	-0.29	-1.06	-1.15		A_51_P270274	0	-0.16	-0.5	-1.07
A_52_P76196	0	-0.45	-1.05	-1.14		A_55_P1998107	0	-0.33	-0.74	-1.19
A_51_P337230	0	-3.05	-3.88	-4.37		A_65_P11398	0	-0.98	-3.18	-3.42
A_55_P2808493	0	-0.84	-2.69	-3.22		A_52_P67643	0	-0.85	-2.37	-2.72
A_55_P2018022	0	-0.38	-1.08	-1.15		A_55_P2527505	0	-0.29	-1.2	-1.27
A_66_P115453	0	-0.45	-1.21	-1.46		A_55_P2740090	0	-0.7	-1.5	-2.27
A_55_P2109887	0	-0.46	-0.78	-1.36		A_55_P2502281	0	-0.67	-0.99	-1.28
A_52_P364776	0	-0.3	-1.5	-1.69		A_55_P1956842	0	-0.29	-0.87	-1.11
A_52_P111031	0	-1.25	-2.84	-3.59		A_51_P418168	0	-0.57	-0.81	-1.15
A_51_P490747	0	-3.13	-3.54	-4.83		A_55_P2145709	0	0.11	-0.8	-1.76
A_55_P1969876	0	-0.64	-1.2	-1.45		A_55_P2060567	0	-0.41	-1.21	-1.53
A_55_P1958597	0	-1.01	-1.33	-1.71		A_55_P1957219	0	-0.36	-0.94	-1.21
A_55_P2733757	0	-1.7	-3.66	-4.6		A_55_P2051254	0	0.29	-0.76	-1.09
A_51_P465591	0	-2.73	-4.02	-4.21		A_55_P2146022	0	-1.62	-4.45	-4.94
A_65_P01319	0	-0.34	-1.72	-1.83		A_66_P117879	0	-0.71	-0.79	-1.04
A_66_P132270	0	-0.59	-0.81	-1.24		A_55_P2715745	0	-0.51	-1.01	-1.11
A_55_P2026156	0	-0.45	-1.07	-1.14		A_55_P2009875	0	-0.45	-1.18	-1.26
A_51_P253803	0	-0.77	-2.72	-3.64		A_52_P551887	0	-0.66	-0.9	-1.41
A_55_P2625296	0	-0.77	-1.14	-1.49		A_55_P2717459	0	-0.74	-1.43	-2.18
A_52_P393589	0	-0.93	-1.59	-1.97		A_55_P2162136	0	-0.75	-2.24	-2.41
A_55_P2714099	0	-0.65	-0.69	-1.19		A_52_P49368	0	-0.37	-0.86	-1.03
A_55_P2094721	0	-1.98	-4.52	-5.47		A_55_P2013019	0	-0.05	-0.53	-1.04
A_55_P2075429	0	-0.75	-1.12	-1.49		A_51_P193176	0	-0.62	-1.07	-1.32
A_55_P2727554	0	-1.28	-2.78	-3.14		A_52_P572218	0	-1.28	-2.53	-2.81
A_52_P70381	0	0.14	-0.58	-1.01		A_51_P489285	0	-1.04	-2.84	-4.03
A_55_P1963489	0	-1.01	-2.16	-2.05		A_55_P2038247	0	-0.21	-0.27	-1.07
A_52_P607075	0	-0.45	-1.54	-1.73		A_55_P2071251	0	-0.24	-0.86	-1.23
A_55_P2006698	0	-0.31	-0.87	-1.38		A_55_P2173516	0	-1.05	-1.59	-3.34
A_30_P01028290	0	-0.5	-1.01	-1.2		A_55_P1999154	0	-0.41	-1.18	-1.27
A_55_P2032659	0	-0.45	-0.95	-1.31		A_55_P2059025	0	-0.63	-0.98	-1.16
A_66_P118372	0	-0.39	-1.39	-1.88		A_55_P1994194	0	-1.08	-1.86	-2.16
A_55_P1971159	0	-0.46	-0.81	-1.04		A_55_P2181381	0	-0.75	-2.21	-2.33
A_65_P00930	0	-1.49	-2.83	-3.91		A_51_P384136	0	-1.02	-1.51	-2.97
A_51_P450952	0	-0.85	-1.94	-2.36		A_51_P101474	0	-0.43	-1.07	-1.66
A_51_P270324	0	-1.04	-2.05	-2.09		A_52_P536015	0	-0.41	-0.95	-1.3
A_55_P2728397	0	-0.94	-2.03	-2.36		A_55_P2865056	0	-2.01	-1.99	-2.96
A_55_P2846241	0	-1.24	-1.68	-2.13		A_55_P2728573	0	-0.94	-1.56	-1.76
A_52_P206429	0	-0.53	-2.22	-2.98		A_55_P2139748	0	-0.54	-0.97	-1.06
A_51_P314907	0	-1.25	-2.95	-3.23		A_65_P10913	0	0.04	-1.07	-1.29
A_65_P19862	0	-1.55	-2.23	-3.25		A_51_P346272	0	-0.57	-1.67	-1.61
A_55_P1980543	0	-0.58	-1.34	-1.33		A_52_P1036902	0	-1.6	-2.3	-2.7
A_51_P293087	0	0.29	-0.94	-1.36		A_51_P408071	0	-0.86	-2.65	-3.37
A_30_P01027975	0	-0.68	-1.47	-1.76		A_55_P1968664	0	-0.97	-2.49	-2.89
A_51_P270274	0	-0.43	-0.82	-1.4		A_51_P481920	0	-1.33	-3.42	-4.83
A_55_P1998107	0	-0.48	-0.76	-1.02		A_55_P2084652	0	-0.24	-1.27	-2.18
A_52_P625527	0	-0.8	-1.34	-1.46		A_55_P2619020	0	-1.64	-4.1	-4.94
A_65_P11398	0	-0.83	-2.37	-3.06		A_55_P1984976	0	-0.82	-1.06	-1.43
A_52_P67643	0	-1.24	-2.72	-2.9		A_52_P424231	0	-0.58	-2.59	-3.27
A_55_P2527505	0	-0.36	-1.21	-1.46		A_51_P268617	0	-0.7	-2.35	-3.09
A_55_P2001073	0	-0.11	-0.94	-1.13		A_51_P309874	0	-1.95	-3.43	-3.8
A_55_P2167530	0	-1.73	-2.97	-3.58		A_65_P00596	0	-1.42	-1.98	-2.3
A_55_P1956842	0	-0.27	-0.78	-1.21		A_55_P2085485	0	-0.32	-1.35	-1.91
A_51_P418168	0	-0.64	-0.62	-1.17		A_55_P2227355	0	-0.61	-1.33	-1.62
A_55_P2145709	0	-0.85	-1.09	-2.18		A_55_P1968895	0	0.35	-1.58	-3.08
A_55_P2060567	0	-0.43	-1.2	-1.84		A_55_P1979998	0	-0.45	-1.19	-1.51
A_55_P1957219	0	-0.43	-1.31	-1.44		A_52_P418644	0	-0.49	-1.34	-1.42
A_55_P2811644	0	-1.37	-1.24	-3.04		A_55_P2745049	0	-0.67	-2.31	-2.98
A_52_P551887	0	-0.77	-0.98	-1.32		A_52_P675530	0	-1.11	-2.2	-2.53
A_55_P2717459	0	-0.51	-1.58	-2.09		A_52_P108346	0	-0.18	-0.94	-1.71
A_55_P2162136	0	-0.6	-1.9	-2.02		A_55_P2803316	0	-0.39	-2.6	-3.86
A_52_P440445	0	-0.47	-1.38	-1.47		A_66_P133440	0	-0.82	-2.99	-3.42
A_55_P2013019	0	-0.2	-1.03	-1.47		A_51_P208801	0	-0.56	-0.56	-1.18
A_55_P2719259	0	-0.61	-0.56	-1.05		A_55_P2084666	0	-0.23	-1.19	-2
A_52_P38317	0	-0.41	-1	-1.08		A_55_P1985536	0	-0.68	-1.21	-1.7
A_51_P489285	0	-0.85	-2.52	-3.4		A_51_P106488	0	-0.74	-1.28	-1.49
A_55_P2038247	0	-0.53	-1.56	-2.41		A_55_P2340678	0	-0.75	-1.5	-1.77
A_55_P2729031	0	-1.44	-1.59	-2.49		A_51_P424499	0	-0.12	-0.65	-1.09
A_55_P2045788	0	-2.49	-3.17	-4.23		A_51_P227108	0	-0.17	-0.85	-1.04
A_55_P2071251	0	-0.57	-1.49	-1.53		A_51_P360655	0	-0.3	-0.37	-1.64
A_55_P2173516	0	-1.3	-2.07	-2.71		A_65_P06324	0	-0.9	-2.11	-2.49
A_55_P1999154	0	-0.54	-1.02	-1.18		A_51_P202074	0	-0.91	-1.82	-1.82
A_55_P2059025	0	-0.79	-1.13	-1.33		A_55_P2234979	0	0.13	-1.32	-1.63
A_55_P1994194	0	-0.65	-1.33	-1.79		A_55_P2164534	0	-1.13	-3.27	-4.97
A_55_P2181381	0	-0.42	-2.19	-2.56		A_66_P128203	0	-0.48	-1.29	-1.23
A_51_P384136	0	-1.08	-1.63	-2.37		A_55_P2892369	0	-0.93	-2.51	-3.23
A_52_P1133481	0	-1.44	-2.35	-2.55		A_55_P2124233	0	-1.29	-1.62	-1.85
A_55_P2139748	0	-0.56	-1.1	-1.17		A_51_P263407	0	-0.66	-0.64	-1
A_30_P01032882	0	-1.25	-1.36	-1.82		A_51_P309589	0	-0.73	-2.52	-3.74
A_55_P2819943	0	-1.28	-1.4	-3.28		A_51_P514700	0	-0.94	-2.35	-2.97
A_65_P10913	0	-0.07	-1.41	-1.74		A_51_P205524	0	-0.82	-2.28	-2.64
A_51_P346272	0	-0.56	-1.41	-1.3		A_52_P575176	0	-1.39	-2.27	-2.37
A_52_P1036902	0	-1.13	-1.9	-2.31		A_51_P380309	0	-1.31	-1.69	-1.87
A_55_P1968664	0	-0.89	-2.16	-2.14		A_55_P2731966	0	-0.71	-1.04	-1.21
A_51_P481920	0	-1.18	-3.31	-4.18		A_55_P2106569	0	-0.25	-1.06	-2.37
A_55_P2084652	0	-0.17	-1.18	-1.68		A_55_P2077783	0	0.11	-0.72	-1.25
A_55_P2619020	0	-1.48	-4.7	-4.91		A_55_P1968969	0	-0.23	-0.78	-1.26
A_55_P2106079	0	-0.03	-1.28	-1.59		A_55_P2713911	0	-1.19	-1.4	-2.03
A_52_P424231	0	0.03	-2.85	-4.6		A_51_P291417	0	-0.8	-0.91	-1.28
A_65_P00596	0	-1.27	-1.67	-2.19		A_51_P251205	0	-0.69	-1.22	-1.2
A_52_P207150	0	-0.4	-1.62	-2.07		A_55_P2090025	0	-1.32	-3.33	-4.69
A_55_P2745049	0	-0.97	-2.63	-3.42		A_55_P2033500	0	-0.74	-0.83	-1.18
A_52_P675530	0	-0.72	-1.68	-2.07		A_55_P2904840	0	-0.53	-1.19	-1.26
A_52_P108346	0	-0.72	-1.38	-1.4		A_55_P2726926	0	-0.07	-0.81	-1.17
A_55_P2803316	0	-0.2	-2.5	-3.31		A_30_P01033054	0	-1.31	-4.8	-4.45
A_52_P252121	0	-0.23	-1.14	-1.07		A_55_P2806464	0	-0.4	-1.45	-1.63
A_66_P133440	0	-1.04	-2.09	-3.19		A_55_P2000833	0	-0.6	-2.41	-3.25
A_51_P208801	0	-0.79	-0.86	-1.06		A_55_P2089710	0	-0.61	-3.25	-4.12
A_66_P111433	0	-0.22	-1.3	-2.23		A_55_P2047361	0	-0.54	-0.92	-1.37
A_55_P2205226	0	-2.17	-4.37	-5.17		A_55_P2040245	0	-0.3	-1.16	-1.54
A_51_P368894	0	-1.62	-2.81	-2.86		A_51_P455997	0	-1.23	-1.84	-2.09
A_55_P2426549	0	-0.55	-0.86	-1.13		A_51_P437135	0	-0.96	-3.39	-3.89
A_55_P2084666	0	-0.13	-1.06	-1.54		A_66_P134828	0	-0.23	-1.28	-1.77
A_51_P494430	0	-0.95	-1.68	-1.7		A_52_P631889	0	-0.8	-0.99	-1.28
A_51_P106488	0	-0.68	-1.21	-1.36		A_55_P2015994	0	-0.41	-1.67	-2.87
A_55_P1987430	0	-1.21	-1.93	-2.05		A_51_P278653	0	-0.14	-1.67	-3.03
A_51_P227108	0	-0.3	-0.68	-1.03		A_52_P205951	0	0.08	-0.92	-2
A_65_P06324	0	-0.46	-1.59	-2.11		A_55_P1960972	0	-0.39	-1.1	-1.33
A_52_P113916	0	-0.52	-1.7	-2.75		A_55_P2810093	0	-0.83	-2.64	-3.02
A_52_P362828	0	-0.64	-1.34	-1.56		A_55_P2739384	0	-0.45	-1.15	-1.75
A_55_P2234979	0	0.08	-1.41	-1.55		A_55_P1964078	0	-0.83	-2.28	-2.55
A_55_P2164534	0	-0.94	-3.29	-4.57		A_55_P2804991	0	-0.31	-1.06	-1.09
A_55_P2892369	0	-0.96	-2.24	-2.78		A_55_P2152637	0	-1.07	-1.62	-1.81
A_51_P309589	0	-0.44	-2.01	-2.83		A_52_P62489	0	-1.39	-2.9	-3.98
A_51_P514700	0	-0.69	-2.18	-2.87		A_55_P2646533	0	-0.84	-2.76	-4.04
A_52_P575176	0	-1.12	-2.41	-3.4		A_55_P1954820	0	-0.14	-0.7	-1.3
A_51_P380309	0	-1.56	-2.93	-3.35		A_52_P404535	0	-0.17	-1.54	-2.52
A_55_P2232023	0	-0.26	-0.98	-1.54		A_51_P389636	0	-0.58	-0.95	-1.14
A_55_P2731966	0	-1.14	-1.59	-2.05		A_52_P478025	0	-1.9	-2.06	-2.6
A_55_P2106569	0	-0.27	-1.17	-1.88		A_51_P331328	0	-0.58	-2.2	-2.72
A_55_P2322104	0	-0.4	-1.21	-1.27		A_55_P2905250	0	0.12	-2.12	-2.87
A_55_P1968969	0	-0.47	-0.71	-1.08		A_51_P469951	0	-0.36	-0.78	-1.06
A_55_P2713911	0	-0.83	-1.88	-1.83		A_55_P2495742	0	-0.49	-1.69	-1.63
A_51_P291417	0	-0.66	-1.36	-1.38		A_55_P2006327	0	-0.51	-1.37	-1.21
A_51_P237153	0	-0.69	-1.2	-2.22		A_55_P2633841	0	-1.67	-2.4	-2.72
A_51_P251205	0	-1.92	-2.33	-2.64		A_55_P2083764	0	0.18	-0.77	-1.14
A_55_P2090025	0	-1.34	-2.83	-3.6		A_66_P108925	0	-0.26	-1.72	-3.6
A_55_P2904840	0	-0.53	-1.59	-1.59		A_51_P222381	0	-0.92	-1.7	-1.84
A_55_P2726926	0	-0.13	-0.86	-1.36		A_52_P245766	0	-0.67	-1.07	-1.11
A_30_P01033054	0	-1.1	-4.79	-4.87		A_52_P955617	0	-1.51	-1.58	-2.48
A_55_P1969027	0	-1.09	-1.23	-1.71		A_52_P139650	0	-1.21	-3.49	-4.84
A_55_P2729413	0	-0.21	-0.73	-1.02		A_55_P2025033	0	-0.88	-2.6	-3.05
A_51_P342126	0	-0.34	-1.13	-1.72		A_55_P2064876	0	-0.27	-0.62	-1.33
A_55_P2000833	0	-0.44	-1.76	-1.82		A_52_P1147740	0	-1.26	-2.04	-2.14
A_55_P2089710	0	-0.56	-4.33	-5.01		A_66_P116998	0	-0.74	-1.15	-1.95
A_51_P459477	0	-0.85	-1.17	-1.84		A_51_P512981	0	-0.39	-1.02	-1.14
A_66_P111235	0	-0.19	-0.97	-1.52		A_51_P238722	0	-0.15	-0.98	-1.17
A_51_P455997	0	-1.22	-2.08	-2.36		A_55_P2081616	0	-0.53	-1.16	-1.59
A_55_P2015994	0	-1.61	-3.12	-3.12		A_55_P2121275	0	-0.8	-1.03	-1.28
A_52_P232433	0	-0.81	-1.41	-1.44		A_51_P369200	0	-1.06	-2.99	-4.16
A_51_P278653	0	-3.19	-4.24	-4.83		A_55_P2277835	0	-0.44	-1.52	-1.64
A_65_P08042	0	-0.56	-1.24	-1.17		A_55_P2108397	0	-0.18	-1.14	-1.32
A_55_P1960972	0	-0.69	-1.3	-1.45		A_52_P492989	0	-0.82	-2.93	-3.46
A_55_P2139501	0	-1.61	-3.01	-3.61		A_52_P496260	0	-0.6	-1.06	-1.15
A_52_P613255	0	-2.08	-3.33	-3.55		A_55_P2056729	0	-1.4	-2.26	-3.03
A_55_P2810093	0	-0.94	-2.71	-2.9		A_55_P2495447	0	-0.3	-0.69	-1.01
A_55_P2739384	0	-0.58	-1.19	-1.26		A_55_P2094964	0	-0.8	-2.41	-2.57
A_51_P457259	0	-0.48	-0.77	-1.11		A_52_P520466	0	-0.7	-3.25	-4.27
A_55_P1964078	0	-0.64	-1.82	-1.95		A_55_P2054157	0	-0.5	-1.14	-1.49
A_55_P2013113	0	-0.5	-0.57	-1.04		A_55_P2814880	0	-0.59	-1.06	-1.35
A_52_P678570	0	-0.35	-1.02	-0.9		A_55_P2074246	0	-0.73	-1.74	-2.34
A_55_P2152637	0	-0.56	-1.48	-1.35		A_55_P2183438	0	-0.93	-1.12	-2.13
A_52_P62489	0	-1.37	-3.54	-3.87		A_51_P394728	0	-0.68	-1.03	-1.29
A_55_P2646533	0	-0.88	-2.77	-3.84		A_52_P573366	0	-0.69	-1.48	-1.66
A_55_P1954820	0	-0.54	-1.12	-1.38		A_51_P133137	0	-1	-3.02	-4.34
A_66_P123739	0	-1.23	-3.51	-3.09		A_55_P2796384	0	-0.67	-1.66	-2.04
A_52_P404535	0	-2.81	-3.57	-4.59		A_66_P109012	0	-0.37	-0.91	-1.91
A_51_P133591	0	-1.24	-2.41	-2.39		A_51_P441843	0	-0.85	-1.92	-2.73
A_51_P389636	0	-0.86	-1.16	-1.56		A_65_P17827	0	-0.5	-1.1	-1.62
A_51_P331328	0	-0.56	-2.13	-2.35		A_66_P111334	0	-1.03	-2.65	-2.55
A_55_P2905250	0	-0.51	-2.81	-3.25		A_55_P2795412	0	-0.39	-1.33	-1.38
A_30_P01032993	0	-0.13	-0.62	-1.06		A_51_P137111	0	-0.52	-1.13	-1.13
A_55_P2495742	0	-0.73	-2.36	-2.71		A_55_P2504175	0	-2.11	-3.95	-5.02
A_55_P2733057	0	-2.28	-2.38	-3.27		A_51_P367125	0	-0.72	-0.93	-1.14
A_52_P955617	0	-0.54	-1.88	-2.23		A_52_P755824	0	-0.68	-1.53	-1.66
A_52_P561736	0	-0.3	-1.01	-1.08		A_66_P105956	0	-0.68	-0.74	-1.06
A_52_P139650	0	-1.1	-3.94	-5.53		A_51_P400498	0	-0.42	-1.39	-1.62
A_55_P2064876	0	-0.56	-1.15	-1.33		A_51_P390387	0	-0.66	-1.59	-2.04
A_52_P1147740	0	-0.46	-1.04	-1.2		A_55_P1957754	0	-0.42	-1.15	-0.99
A_52_P380301	0	-0.58	-1.25	-1.7		A_66_P102090	0	-0.67	-1.77	-2.12
A_66_P116998	0	-1.37	-2.2	-2.62		A_30_P01033303	0	-1.72	-2.44	-2.72
A_55_P2721164	0	-0.83	-1.27	-1.33		A_51_P115817	0	-1.15	-1.02	-2.06
A_51_P369200	0	-0.77	-2.95	-3.5		A_55_P2164070	0	-0.7	-2.34	-3.12
A_55_P2277835	0	-1.2	-1.85	-2.4		A_55_P2732913	0	-0.73	-1.85	-3.33
A_66_P119164	0	-0.11	-0.54	-1.21		A_51_P483329	0	-0.51	-0.96	-1.19
A_55_P2108397	0	-0.32	-1.22	-1.77		A_55_P2750200	0	-0.74	-2.77	-3.73
A_55_P2935191	0	-1.02	-1.44	-1.82		A_51_P384673	0	-0.68	-1.45	-1.7
A_52_P492989	0	-2.8	-4	-5.5		A_55_P2722842	0	-0.37	-0.93	-1.03
A_55_P2119897	0	-0.14	-0.48	-1.07		A_55_P2104790	0	-0.52	-1.22	-1.56
A_55_P2056729	0	-0.83	-2.56	-2.82		A_52_P399934	0	-0.84	-2.02	-2.19
A_55_P2371281	0	-0.79	-1.15	-1.64		A_55_P2770113	0	-0.23	-0.56	-1.12
A_55_P2094964	0	-0.6	-1.87	-1.94		A_51_P337083	0	-0.72	-1.5	-2.2
A_52_P520466	0	-0.71	-3.43	-4.57		A_51_P383293	0	-2.64	-3.97	-4.45
A_55_P2067518	0	-0.08	-0.52	-1.11		A_55_P2541544	0	-1.8	-2.66	-3.98
A_55_P2054157	0	-0.6	-1.14	-1.27		A_52_P128134	0	-0.53	-1.08	-1.55
A_55_P2814880	0	-1.3	-1.86	-2.06		A_55_P2814143	0	-1.15	-2.16	-2.44
A_55_P2074246	0	-0.48	-1.46	-2.05		A_55_P2065991	0	-0.53	-0.86	-1.04
A_51_P394728	0	-0.56	-0.91	-1.03		A_55_P2046037	0	-0.52	-1.35	-1.39
A_51_P133137	0	-1.04	-3.26	-3.99		A_52_P534250	0	-0.47	-0.88	-1.56
A_55_P2796384	0	-0.8	-1.66	-1.76		A_66_P122772	0	-1.02	-1.99	-3.2
A_66_P109012	0	-0.84	-1.53	-1.94		A_55_P2292046	0	-0.44	-1.29	-1.58
A_51_P441843	0	-0.48	-1.74	-2.16		A_51_P242400	0	-2.68	-4.69	-4.8
A_65_P17827	0	-0.25	-0.84	-1.07		A_51_P489452	0	-1.09	-1.23	-1.59
A_55_P2795412	0	-0.59	-1.39	-1.54		A_66_P111090	0	-0.59	-1.81	-1.64
A_55_P2504175	0	-2.51	-4.88	-4.97		A_52_P346987	0	-0.65	-0.75	-1.61
A_52_P755824	0	-0.64	-1.29	-1.84		A_55_P2052794	0	-1.22	-2	-2.07
A_51_P400498	0	-0.19	-0.82	-1.34		A_52_P625461	0	-1.32	-2.34	-2.34
A_51_P390387	0	-0.63	-1.72	-1.97		A_55_P2895556	0	-1.07	-1.84	-2
A_52_P316712	0	-0.11	-1.4	-1.51		A_52_P37991	0	-0.36	-0.46	-1.06
A_66_P102090	0	-0.49	-1.64	-1.83		A_55_P2038303	0	-0.43	-1.26	-1.16
A_30_P01033303	0	-2.54	-4.67	-4.98		A_51_P518621	0	-0.69	-3.07	-3.96
A_51_P406429	0	-0.56	-1.48	-1.28		A_52_P627327	0	-0.13	-1.3	-1.51
A_52_P161411	0	-1.28	-2.1	-2.28		A_55_P2163143	0	-0.31	-1.71	-1.76
A_55_P2164070	0	-2.4	-4.05	-4.44		A_52_P413395	0	-4.14	-6.31	-8.24
A_55_P2732913	0	-1.2	-2.9	-4.52		A_52_P505192	0	0.29	-0.74	-1.11
A_65_P01753	0	0.07	-0.68	-1.18		A_55_P2619040	0	-0.41	-0.88	-1.01
A_55_P2750200	0	-0.51	-2.69	-3.47		A_55_P1957378	0	-0.27	-0.98	-1.45
A_55_P2077866	0	-0.69	-0.82	-1.1		A_51_P403193	0	-0.37	-1.14	-1.28
A_51_P384673	0	-0.59	-1.48	-1.47		A_55_P1975087	0	-0.37	-0.68	-1.11
A_55_P2104790	0	-0.69	-1.22	-1.38		A_52_P211223	0	-1.01	-2.97	-4.22
A_52_P399934	0	-0.37	-1.33	-1.35		A_55_P2487054	0	-0.41	-1.26	-1.11
A_55_P2748424	0	-0.59	-1.49	-1.3		A_51_P418488	0	-0.47	-1.16	-2.49
A_55_P2717299	0	-0.61	-1.35	-1.5		A_55_P2731736	0	-0.87	-1.05	-1.73
A_55_P2713540	0	0.11	-0.89	-1.36		A_55_P2353181	0	-0.28	-1.82	-1.93
A_51_P337083	0	-0.58	-1.57	-1.77		A_55_P2509844	0	-0.79	-1.49	-2.94
A_51_P383293	0	-2.87	-4.31	-5.31		A_55_P2720550	0	-1.4	-3.88	-3.48
A_55_P2541544	0	-1.2	-2.03	-4.01		A_51_P381988	0	-0.38	-1.2	-2.48
A_55_P2507869	0	-0.54	-0.81	-1.46		A_55_P2809562	0	-1.37	-2.66	-3.03
A_55_P2760536	0	-0.3	-1.96	-2.16		A_30_P01027361	0	-0.04	-0.58	-1.21
A_52_P128134	0	0.16	-0.81	-1.18		A_66_P135458	0	-1.12	-1.26	-1.83
A_55_P2814143	0	-1.1	-1.87	-1.96		A_30_P01018351	0	-1.16	-1.9	-2.32
A_55_P2046037	0	-0.45	-1.22	-1.23		A_55_P2732543	0	-0.12	-0.99	-1.15
A_52_P534250	0	-0.89	-1.48	-1.66		A_52_P408025	0	-0.56	-1.58	-2.42
A_66_P122772	0	-1.01	-3.02	-2.85		A_51_P179498	0	-0.48	-0.87	-1.04
A_55_P2292046	0	-0.95	-2.34	-3.58		A_66_P135942	0	-0.54	-2.56	-4.23
A_66_P111090	0	-0.32	-2.87	-3.7		A_55_P2109983	0	-0.4	-1.29	-1.34
A_52_P346987	0	-0.88	-1.23	-1.65		A_55_P2485885	0	-0.43	-1.05	-1.18
A_55_P2052794	0	-1.01	-2.05	-2.08		A_52_P158431	0	-0.4	-1.02	-1.15
A_30_P01021613	0	-1.38	-2.29	-2.42		A_51_P497039	0	-1.34	-2.05	-2.26
A_55_P2852944	0	-0.41	-1.55	-1.97		A_55_P2106255	0	-0.28	-2	-2.69
A_52_P625461	0	-0.98	-1.76	-2.35		A_55_P2742346	0	-0.96	-1.19	-1.46
A_51_P366121	0	-0.65	-2.96	-3.12		A_65_P10780	0	-0.35	-0.85	-1.52
A_52_P37991	0	-0.45	-0.55	-1.01		A_51_P293781	0	0.44	-1.41	-2.11
A_51_P518621	0	-0.6	-2.76	-3.6		A_55_P2739742	0	-0.32	-0.77	-1.09
A_52_P627327	0	-0.51	-1.32	-1.61		A_52_P579640	0	-0.35	-1.01	-1.01
A_55_P2730711	0	-0.64	-1.01	-1.35		A_52_P10683	0	-0.1	-1.37	-3.08
A_30_P01024929	0	-0.23	-0.88	-1.29		A_51_P511820	0	-0.87	-1.35	-1.63
A_55_P2163143	0	-0.31	-1.43	-1.5		A_55_P2859294	0	-1.69	-2.47	-2.78
A_52_P413395	0	-4.46	-7.52	-7.91		A_52_P4538	0	-0.33	-1.09	-1.11
A_51_P126327	0	-2.26	-2.96	-3.78		A_55_P2121521	0	-0.17	-1.4	-2.33
A_55_P2208579	0	-1.5	-1.79	-2.45		A_66_P126893	0	-1.57	-2.77	-2.87
A_52_P505192	0	0.16	-0.81	-1.32		A_55_P2244440	0	-1.1	-2.15	-2.63
A_30_P01020542	0	-1.23	-1.92	-2.45		A_55_P2032727	0	-0.25	-0.81	-1.01
A_52_P453546	0	-0.39	-1.01	-1.07		A_55_P2041397	0	0.18	-0.66	-1.2
A_52_P211223	0	-0.72	-2.8	-3.36		A_51_P332917	0	-0.71	-2.87	-3.35
A_55_P2102449	0	-0.14	-1.89	-2.77		A_55_P2732001	0	-1.13	-3.02	-4.71
A_55_P2744484	0	-0.92	-1.38	-1.45		A_55_P2484385	0	-0.13	-1.09	-1.44
A_66_P116252	0	-0.15	-0.57	-1.53		A_55_P2726272	0	-0.59	-1.36	-1.52
A_51_P418488	0	-2.07	-3.19	-3.28		A_55_P2171185	0	-0.42	-1.45	-1.37
A_55_P2731736	0	-0.82	-1.64	-1.88		A_55_P2122633	0	-1.11	-1.28	-1.54
A_55_P2353181	0	-0.55	-2.52	-2.65		A_55_P2275354	0	-0.47	-1.51	-2.5
A_55_P2509844	0	-0.51	-1.26	-2.64		A_55_P2596289	0	-0.85	-2.27	-3.4
A_55_P2307621	0	-0.85	-1.53	-1.61		A_66_P123662	0	-0.46	-0.82	-1.01
A_55_P2720550	0	-1.97	-4.3	-4.39		A_52_P432904	0	-0.46	-2.1	-2.62
A_51_P381988	0	-2.16	-2.45	-3.62		A_52_P434039	0	-0.59	-1.63	-1.79
A_51_P136870	0	-0.52	-1.38	-1.26		A_55_P1955532	0	-0.32	-1.06	-1.51
A_55_P2809562	0	-1.46	-3.1	-3.05		A_55_P2803022	0	-0.61	-1.68	-1.67
A_52_P328350	0	-2.26	-2.22	-3.36		A_55_P2023314	0	0.14	-1.48	-2.12
A_30_P01018351	0	-0.86	-1.32	-1.52		A_55_P2301995	0	-1.58	-2.73	-2.96
A_30_P01018690	0	-0.86	-2.43	-2.73		A_51_P196973	0	-0.48	-1.27	-1.63
A_52_P408025	0	-0.93	-1.95	-2.45		A_65_P09758	0	-1.71	-4.47	-3.9
A_55_P2732638	0	-0.54	-1.35	-1.49		A_55_P2077009	0	-0.11	-0.85	-1.21
A_55_P2106255	0	-0.26	-1.6	-2.6		A_55_P2132358	0	-0.16	-0.74	-1.02
A_55_P2742346	0	-0.47	-1.24	-1.33		A_55_P1998188	0	-0.41	-1.68	-1.76
A_65_P10780	0	-0.33	-0.92	-1.61		A_55_P2004920	0	-0.71	-1.16	-1.47
A_52_P209334	0	-0.58	-1.06	-1.27		A_51_P330133	0	-0.61	-1.35	-1.66
A_55_P2943940	0	-0.54	-1.07	-1.13		A_55_P2138366	0	-0.78	-1.43	-1.59
A_51_P511820	0	-1.13	-1.13	-1.73		A_52_P437084	0	-0.83	-1.16	-1.29
A_55_P2176792	0	-0.15	-1.42	-2.23		A_66_P137095	0	0.02	-1.02	-1.15
A_55_P2121521	0	-0.43	-1.27	-1.46		A_55_P2731341	0	-0.33	-1.03	-0.92
A_66_P126893	0	-1.82	-3.26	-3.5		A_52_P379277	0	-1	-2.62	-3.34
A_55_P2244440	0	-0.66	-2.01	-2.16		A_55_P1995205	0	-1.09	-3.3	-4.78
A_55_P2032727	0	-0.52	-0.88	-1.05		A_52_P44205	0	-0.4	-1.18	-1.74
A_55_P2804129	0	-0.25	-1.2	-1.88		A_51_P119460	0	-0.53	-0.64	-1.31
A_30_P01027103	0	0.23	-1.5	-1.75		A_51_P211793	0	-0.46	-1.1	-1.56
A_52_P633714	0	0.16	-1.45	-1.64		A_51_P499103	0	-0.28	-1.08	-1.23
A_52_P593318	0	-0.99	-1.45	-1.72		A_55_P2143683	0	-0.46	-1.32	-1.59
A_51_P332917	0	-0.71	-2.57	-2.57		A_55_P1971448	0	-0.41	-1.06	-1.57
A_55_P2713750	0	-1.2	-1.87	-2.28		A_51_P196353	0	-0.8	-1.62	-2.71
A_55_P2732001	0	-1.17	-2.61	-4.41		A_51_P315682	0	-0.47	-1.89	-2.39
A_55_P2726272	0	-0.33	-1.17	-1.63		A_51_P511015	0	-0.71	-1.01	-1.17
A_66_P111987	0	-0.43	-0.51	-1.5		A_55_P2085181	0	-1.21	-3.03	-3.82
A_55_P2171185	0	-0.45	-1.3	-1.23		A_51_P160673	0	-1.33	-2.83	-4.35
A_55_P2122633	0	-0.71	-1.02	-1.39		A_55_P2092889	0	-1.22	-1.64	-2.08
A_55_P2735295	0	-0.44	-1.04	-1.61		A_55_P2027077	0	0.15	-1.38	-1.85
A_55_P2596289	0	-0.77	-1.87	-2.95		A_51_P228171	0	-0.49	-2.12	-2.79
A_52_P432904	0	-0.11	-2.27	-2.36		A_51_P420841	0	-0.24	-0.85	-1.09
A_52_P434039	0	-0.71	-1.56	-2.24		A_55_P1967105	0	-1.27	-2.08	-2.52
A_65_P13435	0	-3.89	-4	-5.43		A_55_P1956534	0	-1.21	-2.56	-3.61
A_55_P2803022	0	-0.62	-1.57	-1.74		A_55_P2730736	0	-1.13	-2.11	-2.54
A_51_P196973	0	-0.18	-0.88	-1.08		A_52_P445944	0	-0.67	-1.9	-3.09
A_55_P2077009	0	-0.42	-0.85	-1.13		A_52_P416756	0	-0.87	-1.83	-2.58
A_30_P01018376	0	0.03	-1.15	-1.24		A_66_P101732	0	-0.72	-2.38	-2.37
A_66_P119169	0	-0.14	-2.75	-3.5		A_51_P409452	0	-0.43	-1.11	-1.35
A_55_P2031496	0	-1.6	-1.82	-2.21		A_51_P285446	0	-0.65	-1.37	-1.83
A_52_P132983	0	-0.34	-1.14	-1.05		A_55_P2850405	0	-0.01	-0.96	-1.69
A_52_P432949	0	-0.43	-0.89	-1.46		A_51_P245275	0	-0.71	-1.98	-2.49
A_55_P1998188	0	-0.43	-1.33	-1.48		A_55_P2109263	0	-0.5	-1.07	-1.66
A_55_P2004920	0	-0.64	-1.24	-1.55		A_55_P2004037	0	0.08	-2.53	-4.13
A_66_P137095	0	-0.23	-3.2	-4.27		A_66_P134733	0	-0.22	-0.54	-1.1
A_51_P302823	0	-1.14	-1.39	-2.19		A_52_P190647	0	-0.35	-2	-3.39
A_52_P466887	0	-0.48	-2.1	-2.66		A_55_P2166639	0	-0.57	-2.09	-2.11
A_55_P2719374	0	-1.72	-2.07	-2.54		A_55_P1986486	0	-0.46	-1.43	-1.55
A_52_P379277	0	-0.8	-2.56	-2.66		A_55_P2037146	0	-0.88	-2.22	-2.15
A_55_P1995205	0	-0.78	-3.5	-4.2		A_55_P2112355	0	-0.84	-2.41	-2.38
A_52_P44205	0	-0.47	-1.4	-1.64		A_51_P500318	0	-1.43	-1.73	-2.42
A_51_P119460	0	-0.51	-0.71	-1.14		A_55_P1997421	0	-0.89	-3.7	-4.54
A_55_P2106058	0	-0.72	-1.02	-1.4		A_52_P515769	0	0.57	-1.6	-2.34
A_55_P2143683	0	-0.44	-1.18	-1.93		A_55_P2137910	0	-0.39	-0.85	-1.05
A_55_P1971448	0	-0.67	-1.19	-1.57		A_55_P2731576	0	-0.81	-2.19	-3.22
A_51_P196353	0	-0.24	-1.28	-1.96		A_51_P324934	0	-0.94	-2.08	-2.47
A_51_P315682	0	-0.52	-1.57	-3.22		A_65_P17813	0	-1.13	-1.5	-1.79
A_51_P127425	0	-0.67	-1.44	-1.83		A_55_P2119633	0	0.04	-1.1	-2.17
A_55_P2085181	0	-1	-2.75	-3.26		A_51_P154684	0	-0.54	-1.25	-1.34
A_51_P160673	0	-1.47	-3.14	-4.23		A_55_P2028248	0	-0.11	-0.88	-1.1
A_55_P2092889	0	-1.12	-2.3	-2.48		A_51_P494293	0	-0.83	-3.58	-3.88
A_55_P2717004	0	-0.41	-1.22	-1.23		A_55_P2806792	0	-0.53	-2.39	-3.29
A_55_P2050602	0	-1.21	-2.46	-2.59		A_55_P2733752	0	-1.18	-3.56	-4.14
A_51_P228171	0	-0.43	-2	-2.38		A_51_P108891	0	-0.81	-1.11	-1.33
A_66_P114868	0	-0.63	-1.48	-2.09		A_52_P239922	0	0.05	-1.55	-2.18
A_55_P2065149	0	-0.3	-0.89	-1.05		A_66_P133013	0	-1.03	-1.77	-2.38
A_55_P2730481	0	-1.24	-1.82	-2.03		A_52_P470916	0	-0.52	-0.92	-1.11
A_55_P1967105	0	-1.98	-3.21	-3.81		A_55_P2739667	0	-0.86	-2.04	-2.84
A_55_P1956534	0	-1.49	-2.05	-2.78		A_52_P659312	0	-0.53	-1.92	-2.34
A_55_P2730736	0	-0.93	-1.95	-2.53		A_51_P432180	0	-0.84	-1.33	-2.02
A_52_P445944	0	-0.74	-2.5	-2.79		A_30_P01026244	0	-0.72	-1.73	-1.96
A_55_P2637536	0	-0.13	-1.26	-1.23		A_52_P106739	0	-0.58	-1.44	-1.35
A_52_P416756	0	-0.57	-1.1	-1.55		A_55_P2792405	0	-0.15	-0.94	-1.17
A_55_P2934065	0	-0.78	-1.34	-1.4		A_66_P107768	0	-0.67	-1.83	-2.05
A_66_P101732	0	-0.43	-1.97	-3.36		A_52_P88591	0	-0.67	-2.26	-2.23
A_51_P409452	0	-0.2	-1.11	-2.38		A_51_P120717	0	-1.14	-1.98	-3.38
A_52_P436564	0	-0.71	-2.52	-3.3		A_66_P110109	0	-1.19	-2.36	-2.25
A_51_P285446	0	-0.41	-1.15	-1.51		A_55_P2072706	0	-0.68	-2.54	-2.69
A_51_P245275	0	-0.83	-1.91	-1.97		A_52_P350750	0	-0.79	-2.03	-2.38
A_55_P2109263	0	-0.59	-1	-1.53		A_55_P2729698	0	0.26	-2.52	-3.93
A_55_P2004037	0	0.16	-1.64	-3.22		A_52_P940978	0	-0.16	-0.98	-1.3
A_52_P190647	0	-0.27	-2.36	-3.05		A_55_P2169729	0	-0.51	-1.67	-1.77
A_55_P2733852	0	-0.27	-1.02	-1.95		A_52_P344354	0	-1.44	-3.06	-3.19
A_65_P11890	0	-0.31	-1.21	-1.84		A_52_P619192	0	-0.61	-1.29	-1.38
A_55_P2166639	0	-0.59	-1.81	-1.74		A_55_P1952877	0	-0.58	-0.98	-1.39
A_55_P1986486	0	-0.35	-1.51	-1.51		A_55_P2848772	0	-0.41	-0.86	-1.07
A_55_P2037146	0	-1.58	-1.77	-2.22		A_52_P118638	0	-0.78	-1.82	-1.97
A_55_P2112355	0	-0.66	-2	-1.97		A_51_P150912	0	-0.86	-2.47	-3.38
A_55_P1997421	0	-1.58	-3.72	-3.9		A_55_P2022074	0	-1.21	-1.81	-2.09
A_55_P1993807	0	-1.28	-2.11	-3.19		A_55_P2806793	0	-0.66	-1.16	-1.33
A_55_P2137910	0	-0.36	-0.74	-1.07		A_51_P232868	0	-0.49	-0.84	-1.04
A_52_P658133	0	-0.68	-2.69	-2.64		A_55_P1982744	0	-0.67	-0.96	-1.07
A_65_P12251	0	-2.84	-3.54	-3.96		A_55_P2715431	0	-0.37	-1.6	-1.6
A_55_P2720440	0	-0.05	-1.4	-1.42		A_55_P2716969	0	-0.68	-1.68	-1.67
A_55_P2731576	0	-1.03	-2.69	-3.99		A_51_P251892	0	-0.32	-0.97	-1.25
A_55_P2741479	0	-0.71	-0.75	-1.36		A_52_P661	0	-0.15	-1.25	-1.78
A_52_P191527	0	-0.46	-1.14	-1.1		A_52_P399584	0	-0.92	-2.63	-3.72
A_52_P82722	0	-0.27	-0.59	-1.82		A_55_P2077671	0	-0.57	-1.04	-1.29
A_51_P324934	0	-0.59	-1.83	-2.04		A_52_P140299	0	-0.44	-0.81	-1.08
A_65_P17813	0	-0.45	-1.26	-1.39		A_51_P429308	0	-0.74	-2.04	-2.78
A_55_P2119633	0	-1.77	-3.01	-3.6		A_51_P428297	0	-0.69	-2.06	-1.83
A_51_P154684	0	-0.59	-1.16	-1.35		A_55_P2162592	0	-0.41	-0.79	-1.25
A_55_P2126850	0	-0.72	-1.3	-1.69		A_51_P305213	0	-0.75	-0.8	-1.05
A_55_P2049365	0	-0.46	-1.3	-3.07		A_55_P2027136	0	-0.3	-1.43	-2.08
A_55_P2109613	0	-0.62	-1.49	-2.5		A_51_P349546	0	-0.25	-1.08	-2.04
A_52_P496628	0	0.1	-1.02	-1.7		A_55_P2030282	0	-1.15	-1.86	-2.05
A_66_P108052	0	-0.37	-1.53	-1.92		A_55_P2723125	0	-1.26	-1.45	-2.05
A_51_P494293	0	-1.02	-3.84	-3.88		A_55_P2011490	0	-0.82	-2.31	-2.61
A_55_P2716356	0	-0.41	-2.87	-3.46		A_51_P503896	0	-0.39	-1.06	-1.9
A_55_P2733752	0	-1.84	-4.05	-4.35		A_52_P657123	0	-0.95	-3.09	-2.94
A_51_P108891	0	-0.86	-1.22	-1.29		A_51_P417876	0	-0.52	-1.03	-1.34
A_66_P133013	0	-1.05	-1.85	-2.29		A_51_P462746	0	-0.58	-0.78	-1.05
A_52_P470916	0	-0.44	-1.15	-1.02		A_55_P2911060	0	-0.53	-0.63	-1.24
A_55_P2043627	0	-1.15	-1.29	-1.88		A_52_P594756	0	-0.68	-1.12	-1.45
A_55_P2721449	0	-0.8	-1.14	-1.41		A_55_P2068406	0	-0.04	-0.6	-1.28
A_55_P2739667	0	-0.62	-1.67	-2.15		A_55_P1993789	0	-0.65	-1.84	-2.03
A_52_P659312	0	-1.07	-2.63	-3.06		A_52_P383754	0	-0.96	-1.59	-2.28
A_52_P300808	0	-0.69	-1.15	-2.43		A_55_P2128668	0	-1.19	-2.78	-4.06
A_51_P432180	0	-0.58	-1.54	-3.18		A_55_P2022748	0	-0.48	-1.47	-1.8
A_52_P579279	0	-0.69	-2.18	-2.54		A_30_P01021866	0	-0.53	-1.42	-1.71
A_30_P01026244	0	-1	-2.32	-2.78		A_55_P2065154	0	-0.69	-1.45	-1.38
A_51_P359046	0	-0.36	-1.61	-1.75		A_66_P113854	0	-0.91	-2.09	-2.53
A_55_P2186230	0	-1.44	-2.04	-2.34		A_65_P05044	0	-1.83	-3.85	-4.01
A_66_P107768	0	-0.93	-2.04	-2.03		A_51_P396351	0	-0.48	-1.12	-1.16
A_52_P88591	0	-0.9	-2.11	-2		A_52_P14810	0	-0.12	-0.7	-1.34
A_51_P120717	0	-0.99	-1.89	-3.21		A_52_P407049	0	-1.4	-1.6	-2.4
A_55_P2072706	0	-0.53	-2.09	-2.1		A_55_P2160322	0	-0.5	-1.27	-1.48
A_52_P350750	0	-1.96	-3.64	-4.23		A_66_P128332	0	-0.83	-0.93	-1.23
A_52_P940978	0	-0.39	-1.17	-1.28		A_52_P238044	0	-0.41	-1.15	-1.48
A_55_P2724669	0	-1.41	-1.4	-2.28		A_66_P104535	0	-0.97	-1.58	-1.62
A_55_P2169729	0	-0.5	-1.31	-3.78		A_55_P2161958	0	-0.86	-2.03	-1.88
A_55_P2731906	0	-0.47	-1.59	-2.13		A_66_P112935	0	-0.35	-2.55	-4.33
A_52_P619192	0	-1.13	-1.75	-2.45		A_55_P2908104	0	0	-1.02	-1.49
A_55_P1952877	0	-0.77	-1.05	-1.32		A_51_P505172	0	-0.65	-1.58	-2.66
A_52_P118638	0	-0.82	-1.68	-1.82		A_55_P2093553	0	-1.05	-2.78	-3.45
A_51_P150912	0	-0.64	-2.26	-2.65		A_55_P2184449	0	-0.83	-1.33	-1.61
A_55_P1967643	0	-0.54	-1.06	-1.49		A_51_P214127	0	-2.06	-3.14	-3.66
A_55_P1982744	0	-0.8	-0.84	-1.11		A_55_P2740598	0	-0.02	-0.63	-1.04
A_55_P2715431	0	-0.04	-1.59	-1.98		A_65_P20454	0	-0.62	-1.52	-2.45
A_51_P251892	0	-0.56	-0.98	-1.12		A_55_P2011937	0	-0.18	-1.7	-2.53
A_52_P661	0	-1.38	-1.87	-2.16		A_52_P368057	0	-1.01	-1.72	-2.91
A_52_P399584	0	-0.6	-2.5	-4.06		A_51_P513032	0	-0.52	-0.7	-1.09
A_51_P429308	0	-1.17	-3.32	-3.9		A_55_P2028054	0	-0.79	-1.87	-2.63
A_55_P2162592	0	-0.4	-0.66	-1.03		A_66_P121981	0	-0.66	-0.97	-1.13
A_51_P305213	0	-0.98	-1.82	-1.92		A_51_P494744	0	-0.65	-2.17	-3.24
A_55_P2027136	0	-0.19	-0.92	-1.46		A_51_P169576	0	-0.63	-1.03	-1.11
A_55_P2030282	0	-1.6	-1.88	-2.25		A_66_P136004	0	-0.35	-1.1	-1.74
A_55_P2723125	0	-0.85	-1.87	-1.8		A_55_P2903880	0	-0.57	-1.91	-2.42
A_55_P2011490	0	-0.61	-1.94	-3.76		A_51_P421140	0	-0.82	-2.14	-2.28
A_55_P2911060	0	-0.8	-0.9	-1.22		A_55_P2715834	0	-0.14	-0.94	-1.31
A_55_P2733632	0	-1.07	-1.62	-1.69		A_51_P431539	0	-3.39	-6.96	-7
A_55_P1993789	0	-0.64	-1.55	-1.74		A_55_P2088945	0	-0.29	-1.23	-1.95
A_55_P2128668	0	-0.83	-2.8	-4.03		A_55_P2004930	0	-1.09	-2.03	-2.48
A_55_P2022748	0	-0.53	-2.39	-3.02		A_55_P2229244	0	-1.5	-3.5	-4.01
A_30_P01021866	0	-0.42	-1.45	-1.51		A_51_P220317	0	-0.65	-2.06	-3.31
A_55_P2065154	0	-0.9	-1.5	-1.53		A_66_P113076	0	-0.39	-1.08	-1.34
A_52_P625640	0	-2.5	-2.88	-3.7		A_55_P2134979	0	-0.53	-1	-1.14
A_66_P107351	0	-0.95	-1.45	-1.84		A_51_P300759	0	-0.67	-0.93	-1.34
A_66_P113854	0	-0.37	-1.36	-1.61		A_55_P2155504	0	-0.59	-1.39	-1.27
A_65_P05044	0	-1.78	-3.34	-3.34		A_51_P450955	0	-0.44	-1.04	-1.38
A_51_P213099	0	-0.74	-1.15	-1.25		A_55_P2724629	0	-0.63	-1	-1.23
A_52_P14810	0	-0.32	-0.81	-1.52		A_52_P522166	0	-0.32	-0.43	-1.23
A_55_P2731406	0	-0.68	-2.29	-2.06		A_30_P01023905	0	-0.95	-2.41	-2.1
A_52_P113611	0	-1.75	-2.56	-3.11		A_55_P1956718	0	-0.27	-2.05	-2.25
A_51_P243900	0	-0.33	-0.68	-2.16		A_65_P02935	0	-0.53	-0.75	-1.48
A_52_P238044	0	-0.26	-0.98	-1.24		A_55_P2499093	0	-0.51	-1.16	-1.27
A_55_P2721159	0	-0.94	-1.55	-1.92		A_55_P2024773	0	-1.4	-3.65	-3.8
A_66_P104535	0	-0.63	-1.29	-1.37		A_66_P103229	0	-1.13	-2.09	-2.34
A_55_P2161958	0	-0.75	-1.91	-1.72		A_55_P1967149	0	-0.08	-1.72	-2.15
A_55_P2031939	0	-0.87	-1.17	-1.45		A_52_P605263	0	-0.55	-0.87	-1.01
A_55_P1960087	0	-0.17	-1.64	-1.6		A_51_P162471	0	-0.61	-0.87	-1.26
A_52_P48446	0	-0.65	-1.26	-2.53		A_51_P212682	0	-0.55	-2.12	-2.81
A_52_P826021	0	-1.11	-1.49	-2.68		A_55_P2061386	0	-0.3	-0.78	-1.38
A_55_P2071266	0	-0.04	-1.63	-2.03		A_55_P2935236	0	-0.94	-2.6	-3.48
A_51_P505172	0	-0.55	-1.96	-2.5		A_55_P2830861	0	-0.16	-0.84	-1.1
A_55_P2093553	0	-1.38	-2.69	-2.91		A_52_P349694	0	-0.07	-0.54	-1.16
A_52_P480088	0	-0.41	-1.33	-1.54		A_66_P126577	0	-1.02	-1.33	-1.52
A_55_P2740598	0	-0.13	-0.75	-1.01		A_55_P2939181	0	-0.17	-1.01	-1.14
A_65_P20454	0	-1.5	-2.99	-4.8		A_51_P438865	0	-0.74	-1.6	-1.67
A_55_P2011937	0	-0.01	-1.49	-2.11		A_66_P124017	0	-0.67	-1.71	-2.39
A_52_P368057	0	0.09	-1.13	-2.08		A_55_P2345853	0	-0.61	-1.03	-1.58
A_55_P2715106	0	-0.74	-1.02	-1.2		A_66_P111707	0	-1.03	-2.46	-2.51
A_55_P2934772	0	-0.46	-1.26	-1.12		A_52_P328111	0	-1.01	-0.86	-1.84
A_55_P2028054	0	-0.65	-1.58	-2		A_55_P2001553	0	0.26	-0.92	-1.16
A_51_P494744	0	-2.2	-3.96	-4.91		A_55_P2071799	0	-0.23	-0.73	-1.28
A_66_P136004	0	-0.39	-1.3	-1.86		A_55_P1994112	0	-1.13	-3.46	-4.24
A_55_P2903880	0	-0.79	-1.97	-2.35		A_51_P369252	0	-1.44	-2.25	-3.64
A_51_P299475	0	-0.4	-1.2	-3.1		A_55_P2506165	0	-1.09	-1.66	-1.97
A_55_P2232155	0	-0.96	-1.86	-3.47		A_52_P125467	0	0.3	-1.02	-1.64
A_66_P123218	0	-0.43	-1.43	-1.5		A_51_P520849	0	-0.98	-2.91	-3.09
A_55_P2716476	0	-0.39	-1	-1.29		A_51_P438841	0	-0.21	-0.81	-1.66
A_55_P2088945	0	-1.01	-2.72	-2.96		A_55_P2508006	0	-1.27	-3.03	-3.25
A_51_P120990	0	-0.93	-1.35	-1.85		A_55_P2028511	0	-0.52	-0.77	-1.14
A_55_P2229244	0	-1.71	-3.96	-4.75		A_51_P151586	0	-0.7	-1.09	-1.3
A_51_P220317	0	-0.86	-3.16	-3.1		A_55_P2488639	0	-1.04	-1.83	-2.08
A_51_P300759	0	-0.76	-0.87	-1.03		A_51_P326854	0	-0.69	-0.96	-1.14
A_51_P450955	0	-0.54	-1.19	-1.54		A_55_P1966204	0	-0.27	-0.98	-1.08
A_55_P2713865	0	-0.52	-1	-1.19		A_52_P313570	0	-0.39	-1.04	-1.25
A_51_P375958	0	-0.17	-1	-1.34		A_51_P300936	0	-0.32	-1.06	-1.28
A_55_P2022870	0	-1.26	-1.69	-3.09		A_30_P01025878	0	-0.85	-1.98	-2.26
A_66_P115541	0	-0.14	-1.09	-1.59		A_55_P2732458	0	-0.43	-1.46	-1.74
A_55_P2724629	0	-0.42	-1.05	-1.13		A_51_P345775	0	-0.2	-0.48	-1.3
A_55_P1956718	0	-0.8	-2.47	-2.35		A_51_P165683	0	-0.4	-1.01	-1.22
A_65_P02935	0	-0.96	-1.05	-1.32		A_55_P1972792	0	-0.98	-2.57	-2.47
A_55_P2499093	0	-0.44	-1.16	-1.4		A_55_P2119493	0	-1.09	-1.9	-2.21
A_55_P2044282	0	-0.43	-0.66	-1.22		A_55_P2723469	0	-0.41	-2.01	-2.97
A_55_P2024773	0	-1.06	-3.08	-2.92		A_55_P2739939	0	-0.73	-2.39	-3.37
A_51_P300506	0	-0.15	-0.43	-1.15		A_55_P2504045	0	-0.91	-1.88	-2.32
A_66_P103229	0	-0.83	-1.53	-2.46		A_52_P229959	0	-0.28	-0.96	-1.64
A_51_P212682	0	-0.35	-1.77	-2.19		A_52_P380195	0	-0.1	-1.21	-1.68
A_55_P2156425	0	-0.61	-0.98	-1.08		A_55_P2084631	0	-0.22	-1.53	-2.8
A_55_P2061386	0	-0.27	-0.92	-1.6		A_66_P138143	0	-0.51	-0.95	-1.32
A_55_P2935236	0	-0.64	-2.74	-3.16		A_55_P2744206	0	-0.76	-1.35	-1.39
A_55_P2830861	0	-0.35	-0.88	-1.01		A_52_P115541	0	-0.95	-0.99	-1.27
A_55_P2733727	0	-1.44	-2.72	-2.61		A_55_P1955457	0	-0.84	-1.49	-2.3
A_52_P349694	0	-0.57	-0.99	-1.03		A_55_P1993423	0	-0.21	-0.88	-1.1
A_66_P126577	0	-0.89	-1.66	-2.05		A_52_P231737	0	-0.52	-1.55	-1.57
A_65_P02323	0	-0.48	-0.9	-1.1		A_51_P359237	0	-0.44	-1.09	-1.07
A_55_P2939181	0	-0.25	-1.03	-1.82		A_55_P1987605	0	0	-0.97	-1.15
A_51_P438865	0	-0.45	-1.13	-1.36		A_52_P485879	0	-1.04	-2.15	-2.28
A_66_P124017	0	-0.47	-1.64	-1.95		A_52_P540434	0	-0.61	-1.28	-1.19
A_55_P2062886	0	-2.58	-3.59	-4.63		A_55_P2076777	0	-0.31	-1.24	-2.37
A_66_P100721	0	-0.54	-0.7	-1.69		A_51_P446510	0	-0.2	-0.65	-1.4
A_52_P27810	0	-1.98	-2.56	-3.58		A_66_P100840	0	-0.23	-1.34	-1.43
A_55_P2345853	0	-0.24	-1.28	-1.88		A_55_P2892658	0	-0.46	-1.27	-1.77
A_66_P111707	0	-0.43	-1.53	-2.72		A_52_P15490	0	-0.48	-0.6	-1.13
A_55_P1994112	0	-1.44	-4.36	-6.09		A_52_P244132	0	-0.53	-1.13	-1.55
A_30_P01022232	0	-1.98	-2.37	-2.85		A_52_P183038	0	-0.2	-1	-1.74
A_51_P369252	0	-1.4	-2.63	-2.93		A_55_P2150377	0	-0.56	-2.29	-2.61
A_55_P2799263	0	-0.3	-1.08	-1.11		A_52_P354373	0	-0.66	-1.59	-2.62
A_51_P520849	0	-2.03	-4.45	-5.06		A_55_P2163428	0	-0.8	-2.3	-3.36
A_55_P2032478	0	-1.16	-1.9	-1.96		A_51_P305003	0	0.12	-2.11	-3.89
A_55_P2508006	0	-1.46	-3.98	-3.5		A_51_P126302	0	-0.3	-0.9	-1.07
A_55_P2028511	0	-0.7	-0.81	-1.43		A_52_P479269	0	-1.12	-1.16	-1.82
A_52_P1027713	0	-0.34	-1.02	-0.94		A_55_P2157902	0	-0.86	-1.6	-2.31
A_30_P01030551	0	-0.45	-1.17	-1.11		A_55_P2736635	0	-0.23	-0.82	-1.22
A_55_P2044242	0	-1.77	-2.52	-2.81		A_52_P635976	0	-1.06	-2.42	-2.87
A_51_P151586	0	-0.44	-0.97	-1.16		A_55_P2178972	0	-1.4	-1.43	-1.9
A_55_P2488639	0	-0.58	-1.35	-1.77		A_52_P217492	0	-0.92	-2.06	-1.9
A_52_P313570	0	-0.33	-1.04	-3.3		A_55_P2180196	0	-0.84	-1.38	-1.47
A_55_P1977812	0	-0.52	-2.02	-3.59		A_55_P2183032	0	-1.5	-2.37	-2.6
A_55_P1983938	0	-0.88	-0.83	-1.48		A_51_P491011	0	-0.14	-0.55	-1.06
A_30_P01025878	0	-1.2	-2.6	-2.5		A_52_P336290	0	-0.02	-0.96	-1.04
A_55_P2732458	0	-0.53	-1.18	-1.27		A_55_P1984908	0	-0.2	-0.52	-1.08
A_51_P345775	0	-0.22	-0.88	-1.3		A_52_P121761	0	-0.38	-0.64	-1.01
A_51_P165683	0	-0.16	-0.94	-1.18		A_51_P499940	0	-0.88	-2.31	-3.11
A_55_P2124319	0	-0.52	-1.68	-1.5		A_52_P454622	0	-0.42	-1.35	-2.09
A_55_P2119493	0	-1.18	-1.3	-1.79		A_55_P2055523	0	-0.59	-1.18	-1.3
A_55_P2723469	0	-0.52	-1.64	-2.37		A_55_P2796305	0	-0.18	-0.71	-1.05
A_55_P2739939	0	-0.42	-2.65	-3.09		A_66_P115072	0	-0.89	-1.94	-2
A_55_P2504045	0	-0.68	-1.49	-1.36		A_66_P136674	0	-0.64	-0.84	-1.09
A_52_P229959	0	-1.73	-2.5	-2.87		A_51_P409694	0	-0.69	-2.8	-3.61
A_55_P2830865	0	-0.67	-1.83	-2.47		A_65_P11182	0	-0.65	-0.94	-1.39
A_52_P380195	0	-0.05	-1.68	-2.35		A_51_P279997	0	-0.77	-1.55	-1.88
A_55_P2084631	0	-0.28	-1.57	-2.49		A_52_P1172444	0	-1.32	-1.33	-1.84
A_55_P1955457	0	-0.97	-1.47	-2.54		A_55_P1972575	0	-0.88	-1.53	-1.54
A_52_P301304	0	-0.44	-1.89	-2.49		A_55_P2738057	0	-0.25	-0.82	-1.01
A_52_P231737	0	-0.43	-1.49	-1.42		A_55_P2145139	0	-0.94	-2.02	-2.01
A_55_P1987605	0	-0.11	-0.88	-1.05		A_55_P1954965	0	-0.47	-1.27	-1.25
A_52_P485879	0	-0.89	-1.34	-2.15		A_55_P2452914	0	-1.13	-1.23	-1.53
A_55_P2076777	0	-0.45	-1.07	-1.81		A_52_P177847	0	0.02	-1.12	-1.2
A_51_P330658	0	-0.47	-1.03	-0.94		A_52_P588881	0	-0.87	-2.88	-4.41
A_65_P17869	0	-1.13	-1.79	-2.29		A_55_P2743150	0	-2.42	-2.88	-3.39
A_66_P133441	0	-0.88	-1.57	-2.32		A_51_P438619	0	-0.35	-0.54	-1.08
A_51_P446510	0	0	-0.78	-1.11		A_52_P599317	0	-0.7	-1.05	-1.79
A_66_P100840	0	-0.41	-1.28	-1.17		A_66_P107379	0	-0.72	-2.23	-2.12
A_55_P2892658	0	-0.34	-1.21	-1.43		A_52_P416727	0	-0.42	-0.74	-1.19
A_52_P15490	0	-0.51	-0.77	-1.76		A_55_P2161545	0	-0.44	-1.18	-1.22
A_52_P244132	0	-0.45	-1.11	-2.78		A_55_P2921687	0	-1.34	-2.23	-2.64
A_52_P183038	0	-0.93	-1.72	-4.11		A_51_P416771	0	-0.26	-0.65	-1.41
A_51_P389597	0	-0.77	-1.91	-2.31		A_55_P1998823	0	-0.36	-0.61	-1.14
A_52_P354373	0	-0.73	-2.03	-3.08		A_65_P04040	0	-1.01	-2.59	-2.9
A_55_P2163428	0	-0.59	-1.73	-2.84		A_30_P01029411	0	-0.31	-1.19	-1.34
A_55_P1995074	0	-0.48	-0.59	-1.1		A_55_P2500841	0	-0.72	-1.18	-1.2
A_55_P2721048	0	-0.64	-0.82	-1.13		A_51_P200819	0	-0.62	-0.99	-1.31
A_55_P2717663	0	-0.89	-1.11	-2.32		A_52_P447971	0	-0.51	-1.18	-1.06
A_55_P2068510	0	-0.31	-1.94	-2.05		A_52_P59784	0	-0.68	-1.33	-1.36
A_52_P635976	0	-0.85	-2.1	-2.01		A_51_P383194	0	-0.48	-0.96	-1.02
A_55_P2178972	0	-0.67	-1.34	-2.1		A_52_P413907	0	-0.32	-0.9	-1.39
A_51_P491011	0	-0.06	-0.51	-1.02		A_51_P450033	0	-1.08	-3.15	-4.83
A_52_P282500	0	-0.79	-1.46	-1.92		A_52_P218883	0	-0.65	-2.46	-2.27
A_52_P121761	0	-0.4	-1.29	-3.31		A_51_P103850	0	-1.3	-3.45	-4.32
A_51_P499940	0	-1.01	-2.22	-4.36		A_66_P100205	0	-0.47	-1.31	-1.53
A_66_P114768	0	-0.42	-1.08	-1.92		A_66_P116906	0	-1.25	-2.18	-3.59
A_52_P454622	0	-0.79	-1.75	-2.62		A_51_P484537	0	-0.83	-1.22	-1.99
A_55_P2062437	0	-0.64	-1.18	-1.77		A_55_P2129944	0	-0.3	-1.67	-2.01
A_55_P2810343	0	-0.88	-2.07	-2.46		A_51_P332355	0	-0.61	-2.06	-2.51
A_55_P2407344	0	-0.46	-0.94	-1.1		A_51_P227739	0	-0.85	-1.81	-2.16
A_51_P409694	0	-0.58	-3.17	-4.72		A_51_P372456	0	-1.13	-1.54	-2.24
A_51_P279997	0	-0.7	-1.53	-2.07		A_66_P135155	0	-0.53	-0.82	-1.29
A_52_P1172444	0	-1.35	-1.77	-2.73		A_55_P2063336	0	-0.61	-1.43	-1.96
A_52_P189449	0	-1.22	-1.87	-1.95		A_66_P122074	0	-0.71	-1.4	-1.64
A_55_P2145139	0	-1.1	-2.72	-2.66		A_51_P513720	0	-0.27	-1.32	-1.56
A_55_P2714966	0	-0.24	-0.77	-1.05		A_30_P01022164	0	-0.76	-1.62	-1.57
A_55_P2831804	0	-0.71	-1	-1.54		A_55_P2166011	0	-0.73	-1.26	-1.97
A_55_P2326517	0	-0.62	-1.43	-1.64		A_55_P2033705	0	-0.48	-1.63	-1.95
A_55_P1954965	0	-0.5	-1.13	-1.11		A_52_P550147	0	-0.91	-0.91	-1.61
A_55_P2029905	0	-0.37	-0.95	-1.18		A_55_P1975400	0	-1.12	-1.22	-1.53
A_55_P2452914	0	-0.93	-0.89	-1.38		A_66_P124630	0	-0.49	-0.87	-1.12
A_52_P177847	0	-0.19	-1.18	-1.41		A_55_P1988760	0	-0.41	-1.21	-1.4
A_52_P588881	0	-0.54	-3.45	-4.18		A_51_P203501	0	-0.57	-1.12	-1.24
A_51_P438619	0	-0.69	-0.89	-1.27		A_52_P151974	0	-0.2	-1.54	-2.27
A_51_P466535	0	-2.92	-4.65	-4.87		A_51_P171107	0	-0.48	-0.75	-1.38
A_52_P599317	0	-2.05	-3.19	-3.58		A_51_P415395	0	-1.46	-2.33	-3.18
A_51_P212611	0	-1.1	-2.03	-2.49		A_52_P655265	0	-0.63	-2.14	-2.31
A_55_P2161545	0	-0.57	-1.1	-2.65		A_66_P103456	0	-0.26	-0.33	-1.36
A_55_P2921687	0	-1.98	-2.55	-4.07		A_55_P2111790	0	-0.27	-1.23	-2.06
A_55_P2740501	0	-2.27	-3.08	-3.55		A_55_P2008896	0	-0.35	-1.38	-1.26
A_55_P2713400	0	-1.1	-1.95	-1.97		A_66_P120837	0	-0.98	-2.97	-4.49
A_51_P268193	0	-0.96	-0.92	-1.45		A_52_P213889	0	0.04	-0.82	-1.07
A_65_P04040	0	-0.64	-2.52	-3.31		A_30_P01023109	0	-0.69	-2.53	-2.83
A_30_P01029411	0	-0.21	-1.2	-2.06		A_55_P2057913	0	-0.64	-1.28	-1.35
A_52_P209944	0	-0.81	-1.71	-1.96		A_55_P2720213	0	-1.07	-3.18	-4.05
A_55_P2174935	0	-0.74	-1.5	-1.63		A_66_P128101	0	-0.74	-1.43	-1.56
A_51_P114314	0	-0.15	-1.09	-1.31		A_30_P01023554	0	-0.74	-2.25	-3.09
A_52_P413907	0	-0.42	-0.75	-1.18		A_52_P56397	0	-1.14	-2.08	-3.06
A_51_P450033	0	-0.92	-3.33	-4.17		A_55_P2163353	0	-0.09	-1.8	-2.85
A_51_P427964	0	-1.75	-1.88	-2.95		A_52_P173485	0	-0.68	-1.17	-1.51
A_52_P218883	0	-0.85	-2.49	-3.57		A_52_P97889	0	-1.23	-2.12	-2.94
A_55_P2595014	0	-0.92	-1.55	-2.34		A_55_P2636068	0	-0.51	-0.98	-1
A_55_P1965219	0	-0.76	-1.58	-2.46		A_55_P2123123	0	-0.93	-1.46	-1.75
A_55_P2130575	0	-0.66	-1.52	-4.09		A_65_P20433	0	-0.41	-1.86	-2.88
A_51_P103850	0	-0.92	-2.62	-4.64		A_51_P105380	0	-1.28	-4.89	-4.61
A_66_P100205	0	-0.4	-1.38	-1.36		A_51_P189985	0	-0.59	-1.02	-1.28
A_66_P116906	0	-2.75	-4.53	-6.31		A_55_P2090194	0	-0.2	-0.78	-1.05
A_51_P484537	0	-0.77	-0.85	-1.5		A_52_P259214	0	-0.26	-1.41	-2.18
A_51_P332355	0	-0.3	-1.77	-1.96		A_66_P134680	0	-0.44	-0.86	-1.16
A_65_P01127	0	-0.63	-1.76	-1.79		A_52_P337246	0	-0.65	-2.99	-4.76
A_51_P227739	0	-0.54	-1.31	-1.6		A_52_P371108	0	-0.99	-2.3	-3.15
A_51_P372456	0	-0.29	-1.12	-1.33		A_55_P2045188	0	-0.39	-0.95	-1.34
A_55_P2719925	0	-0.81	-1.59	-1.92		A_51_P495171	0	-0.43	-0.87	-1.12
A_66_P135155	0	-0.64	-0.74	-1.01		A_51_P358894	0	0.14	-1.3	-2.41
A_65_P13629	0	-0.75	-1.08	-1.32		A_55_P2082653	0	-1.28	-2.96	-3.7
A_55_P2063336	0	-0.33	-1.26	-1.4		A_55_P2018116	0	-0.33	-0.88	-1.91
A_66_P122074	0	-0.94	-1.9	-2.45		A_66_P128188	0	-1.02	-1.43	-2.26
A_51_P513720	0	-0.23	-1.77	-2.05		A_55_P1989333	0	-0.24	-1.28	-1.33
A_55_P2166011	0	-0.99	-1.25	-1.82		A_51_P273538	0	-0.73	-2.05	-2.54
A_55_P2033705	0	-1.2	-3.66	-3.76		A_55_P2074281	0	-0.12	-0.9	-1.35
A_55_P2558519	0	-0.17	-2	-2.83		A_51_P468464	0	-0.61	-1.06	-1.15
A_55_P2055087	0	-0.85	-1.23	-1.44		A_55_P2065621	0	-0.58	-0.9	-1.22
A_55_P1988760	0	-0.47	-1.15	-1.21		A_55_P2726989	0	-0.06	-0.69	-1.21
A_52_P401484	0	-0.57	-1.07	-1.61		A_55_P2097116	0	-0.6	-1.83	-1.84
A_51_P203501	0	-0.39	-0.98	-1.39		A_51_P352968	0	-0.13	-1.24	-1.93
A_52_P151974	0	-0.24	-1.68	-2.36		A_55_P2076941	0	-0.16	-1.6	-2.72
A_51_P415395	0	-1.87	-3.16	-3.78		A_52_P763938	0	-0.31	-1.18	-1.5
A_55_P2633851	0	-1.13	-1.57	-1.93		A_51_P326499	0	-0.88	-2.27	-2.9
A_66_P125221	0	-0.62	-1.12	-1.15		A_55_P2074081	0	-0.48	-0.72	-1.05
A_52_P655265	0	-0.32	-1.91	-1.88		A_51_P447785	0	-0.98	-1.11	-1.5
A_55_P2111790	0	0.01	-1.67	-1.86		A_55_P2028798	0	-0.11	-0.73	-1.19
A_55_P2619163	0	-1.85	-3.48	-3.47		A_51_P133761	0	-0.81	-2.02	-2.04
A_55_P2063594	0	-0.84	-1.65	-2.76		A_51_P487999	0	-0.85	-2.33	-3.75
A_55_P2008896	0	-0.27	-1.17	-1.09		A_55_P1987291	0	-0.41	-1.45	-1.79
A_52_P198875	0	-1.03	-1.63	-1.67		A_30_P01023923	0	-1.07	-2.34	-2.61
A_55_P2092219	0	0.02	-0.57	-1.36		A_55_P2069221	0	-0.65	-1.7	-2.24
A_66_P120837	0	-0.73	-3.08	-4.07		A_52_P214042	0	-0.59	-1.76	-1.64
A_52_P213889	0	-0.2	-1.61	-1.97		A_51_P414653	0	-1.1	-2.86	-2.59
A_30_P01023109	0	-0.53	-2.23	-2.05		A_55_P2008870	0	-0.41	-1.07	-1
A_55_P2720213	0	-1.18	-3.06	-3.39		A_55_P2377693	0	-0.36	-0.78	-1.18
A_65_P18136	0	-0.62	-1.48	-1.66		A_52_P250034	0	-1.1	-3.25	-3.65
A_30_P01023554	0	-0.59	-1.89	-2.75		A_66_P135132	0	-0.45	-0.79	-1.05
A_52_P56397	0	-0.84	-1.48	-1.49		A_51_P333060	0	-0.2	-1.05	-1.32
A_55_P2081020	0	-0.1	-0.93	-1.72		A_65_P08033	0	-1.66	-3.3	-4.28
A_55_P2943039	0	-0.95	-1.13	-1.95		A_52_P298465	0	-0.49	-2.78	-3.89
A_55_P2163353	0	-1.05	-3.53	-5.14		A_51_P254425	0	-0.55	-0.62	-1.61
A_52_P632084	0	-0.19	-1.01	-2.39		A_51_P347333	0	-0.39	-2.61	-2.83
A_52_P173485	0	-0.46	-0.98	-1.2		A_55_P2743690	0	-0.82	-1.3	-1.76
A_55_P2715570	0	-0.5	-1.21	-1.3		A_55_P1998995	0	-0.45	-1.11	-1.3
A_55_P2123123	0	-0.31	-1.07	-1.16		A_65_P13357	0	-0.42	-1.52	-2.05
A_65_P20433	0	-0.08	-0.78	-1.94		A_66_P122748	0	-0.38	-1.66	-1.96
A_51_P259638	0	-0.42	-1.01	-1.35		A_30_P01017428	0	-0.49	-0.93	-1.19
A_52_P365633	0	-1.18	-2.1	-2.18		A_65_P12530	0	0.23	-0.84	-1.18
A_51_P464290	0	-0.44	-1.52	-2.4		A_66_P113452	0	-0.55	-1.1	-1.21
A_51_P105380	0	-2.21	-4.85	-5.01		A_55_P2061253	0	0.08	-1.76	-2.77
A_51_P189985	0	-0.54	-1.24	-1.57		A_52_P40363	0	-0.74	-1.07	-1.94
A_55_P2111331	0	-1.67	-2.25	-2.82		A_55_P2715844	0	-0.41	-1	-0.93
A_51_P332952	0	-0.49	-1	-1.17		A_55_P2897259	0	-0.77	-2.39	-2.32
A_55_P2051991	0	-0.85	-1.5	-1.53		A_55_P2024874	0	-0.12	-0.61	-1.09
A_66_P134680	0	-0.6	-0.97	-1.08		A_55_P2088028	0	-0.84	-0.92	-1.34
A_55_P2494223	0	-1.11	-2.06	-2.5		A_51_P452533	0	-0.46	-0.58	-1.04
A_55_P2116802	0	-0.62	-2	-4.51		A_55_P2884319	0	-1.63	-2.61	-3.05
A_52_P371108	0	-0.62	-1.66	-1.72		A_52_P28379	0	-0.82	-2.95	-2.75
A_52_P469502	0	-1.09	-2.12	-2.77		A_51_P209302	0	-0.18	-1.11	-1.42
A_55_P2045188	0	-0.43	-0.9	-1.11		A_55_P1985544	0	-0.47	-1.33	-2.16
A_51_P358894	0	-2.66	-4.6	-5.93		A_55_P2170737	0	-0.55	-1.58	-2.41
A_55_P2099363	0	-1.31	-1.29	-2.25		A_51_P440365	0	-0.64	-1.38	-1.4
A_55_P2082653	0	-1.09	-3.37	-4.33		A_55_P2158697	0	-0.33	-1.26	-1.71
A_66_P106287	0	-0.86	-1.35	-1.42		A_55_P2005050	0	-0.52	-0.83	-1.09
A_55_P2018116	0	-0.15	-0.52	-1.34		A_51_P473383	0	-0.13	-1.6	-2.33
A_55_P1957855	0	-0.56	-1.16	-1.13		A_65_P08850	0	-0.64	-1.79	-2.17
A_66_P128188	0	-0.75	-1.31	-2.01		A_55_P2023181	0	-0.58	-1.26	-1.49
A_30_P01027581	0	-0.44	-1.97	-1.94		A_51_P336790	0	-0.33	-0.85	-1.22
A_51_P273538	0	-0.59	-1.95	-2.16		A_55_P2153904	0	-0.37	-1.11	-1.14
A_55_P2716346	0	-0.45	-1.42	-2.17		A_66_P114340	0	0.09	-1.05	-2.01
A_55_P2039881	0	-0.46	-1.21	-1.81		A_55_P2197914	0	0.1	-1.38	-2.06
A_55_P2074281	0	-0.28	-1.38	-2.03		A_55_P2009567	0	-0.58	-0.86	-1.33
A_51_P468464	0	-0.64	-1.06	-1.26		A_51_P176054	0	-0.44	-0.87	-1.01
A_55_P1983638	0	-0.01	-0.9	-1.07		A_55_P2740907	0	-0.14	-1.01	-0.98
A_52_P139936	0	-0.46	-1.06	-1.03		A_55_P2741976	0	-0.01	-0.59	-1.36
A_52_P1084348	0	-0.58	-3.01	-3.85		A_66_P140338	0	-0.15	-0.64	-1.31
A_52_P947990	0	-0.01	-0.97	-1.1		A_52_P334562	0	-0.72	-1.7	-2.73
A_55_P2065621	0	-0.55	-1.05	-1.31		A_51_P141012	0	-0.53	-1.02	-1.21
A_55_P2726989	0	-0.15	-1.11	-1.45		A_51_P204442	0	-0.31	-1.37	-1.46
A_55_P2004571	0	-0.89	-1.15	-1.3		A_51_P271665	0	-0.21	-0.93	-1.06
A_55_P2186332	0	-1.16	-2.19	-2.18		A_55_P1957413	0	-1.14	-1.42	-1.61
A_51_P352968	0	-0.18	-1.59	-2.19		A_52_P367760	0	-0.23	-0.3	-1.11
A_55_P2076941	0	-0.13	-1.27	-2.03		A_52_P253044	0	-0.89	-2.01	-2.23
A_52_P763938	0	-0.58	-1.25	-1.52		A_55_P2795689	0	-0.46	-0.45	-1.46
A_51_P326499	0	-0.71	-2.3	-2.39		A_51_P224468	0	-0.74	-1.31	-1.38
A_51_P250131	0	-0.15	-1.17	-2.03		A_51_P188271	0	-0.94	-1.76	-2.04
A_55_P2510720	0	-0.66	-1.24	-1.5		A_30_P01027400	0	-0.7	-1.02	-1.19
A_51_P407786	0	-1.76	-3.83	-5.52		A_51_P232717	0	-0.48	-1.01	-0.94
A_65_P04163	0	-0.33	-1.19	-1.15		A_52_P203560	0	-0.5	-1.29	-2.45
A_51_P487999	0	-0.61	-2.29	-3.17		A_51_P489996	0	-0.85	-1.11	-1.35
A_55_P1987291	0	-1.52	-2.08	-2.53		A_55_P2131579	0	-0.12	-0.77	-1.03
A_30_P01023923	0	-1.49	-2.52	-3.28		A_52_P1005171	0	-0.24	-0.92	-1.39
A_55_P2069221	0	-0.28	-0.77	-1.42		A_55_P2714697	0	-0.65	-1.61	-1.77
A_52_P214042	0	-0.6	-1.82	-1.64		A_55_P2113633	0	-0.7	-1.53	-1.77
A_55_P2377693	0	-0.3	-1.34	-1.39		A_55_P2156462	0	-0.31	-0.76	-1.2
A_51_P173114	0	-1.04	-1.52	-2.46		A_65_P18858	0	-0.48	-0.91	-1.02
A_66_P135132	0	-0.45	-0.83	-1.21		A_51_P104802	0	-0.65	-1.58	-1.77
A_51_P333060	0	-0.12	-1.02	-1.49		A_51_P426975	0	-0.29	-1.3	-2.38
A_65_P08033	0	-1.23	-3.55	-4.72		A_52_P60353	0	-0.43	-1.45	-1.66
A_55_P2730971	0	-1.57	-2.45	-3.44		A_55_P2484245	0	-0.63	-1.91	-1.97
A_52_P298465	0	-0.25	-2.7	-3.42		A_55_P2249536	0	-0.5	-1	-0.98
A_51_P347333	0	-1.16	-3.01	-2.67		A_51_P479043	0	-0.7	-1.22	-1.71
A_55_P2743690	0	-0.5	-1.12	-1.45		A_66_P100853	0	-0.35	-1.8	-3.25
A_55_P1998995	0	-0.36	-1.18	-1.22		A_55_P2787566	0	-0.64	-1.42	-1.51
A_65_P13357	0	-0.53	-2.68	-2.99		A_52_P461343	0	-0.21	-0.49	-1.04
A_66_P122748	0	-0.45	-1.89	-1.92		A_51_P356931	0	-1.14	-2.6	-2.86
A_30_P01017428	0	-0.38	-1.04	-1.46		A_51_P169135	0	-0.41	-0.71	-1.03
A_52_P640922	0	0.07	-0.58	-1.23		A_55_P2726031	0	-0.47	-1.66	-2.63
A_52_P40363	0	-0.43	-0.98	-1.81		A_52_P30984	0	-0.35	-1.52	-2.6
A_55_P1997485	0	-0.57	-0.74	-1.43		A_52_P529570	0	-0.47	-1.75	-2.51
A_51_P453158	0	-1.37	-1.69	-2.94		A_55_P1976734	0	-1.02	-1.32	-1.51
A_55_P2715844	0	-0.46	-1.38	-1.51		A_55_P2151138	0	-0.37	-1.39	-1.78
A_55_P2897259	0	-0.34	-1.21	-1.63		A_51_P360492	0	-0.73	-1.81	-2.48
A_55_P2024874	0	-0.14	-1.07	-1.23		A_55_P2100739	0	-0.19	-0.95	-1.54
A_55_P2884319	0	-1.66	-2.86	-3.43		A_66_P126293	0	-1.47	-2.76	-3.15
A_51_P209302	0	-0.35	-1.33	-1.4		A_51_P129502	0	-0.73	-1.46	-2.47
A_55_P1985544	0	-2.52	-3.29	-5.05		A_55_P2125912	0	-0.67	-1.1	-1.23
A_55_P2170737	0	-0.64	-1.37	-2.25		A_55_P1971093	0	-0.59	-1.64	-1.42
A_30_P01020822	0	-1.44	-3.35	-3.29		A_65_P16934	0	-1.46	-2.49	-2.7
A_55_P2044143	0	-0.7	-1.68	-1.61		A_66_P131348	0	-0.55	-1.36	-2.17
A_55_P1980066	0	-0.3	-1.69	-1.71		A_55_P1953387	0	0.12	-0.73	-1.19
A_51_P223776	0	-1.29	-2.62	-3.55		A_55_P2042685	0	-0.36	-1.05	-1.38
A_55_P2005050	0	-0.61	-0.76	-1.01		A_55_P2128153	0	-0.65	-0.68	-1.1
A_51_P473383	0	-0.33	-2.27	-4.06		A_51_P270519	0	-0.6	-1.7	-2.43
A_55_P2327769	0	-0.55	-1.04	-2.58		A_66_P118078	0	-0.68	-1.87	-2.26
A_65_P08850	0	-0.36	-1	-1.19		A_52_P89683	0	-0.62	-1.28	-1.3
A_55_P2023181	0	-0.57	-1.03	-1.35		A_55_P2109717	0	-0.54	-1.8	-2.47
A_55_P2153904	0	-0.37	-1.12	-1.08		A_55_P2137745	0	-0.65	-0.99	-1.3
A_66_P114340	0	-2.63	-2.89	-3.91		A_55_P2023747	0	-0.61	-0.96	-1.34
A_55_P2197914	0	-0.54	-2.02	-2.78		A_51_P291438	0	-1.1	-3.74	-3.93
A_66_P139698	0	-1.28	-1.41	-2.29		A_51_P137991	0	-0.51	-0.77	-1.03
A_51_P445562	0	-0.91	-1.01	-1.48		A_55_P2598719	0	-0.3	-1	-1.05
A_55_P1979814	0	-2.61	-3.09	-3.6		A_55_P2020443	0	-0.51	-1.06	-1.2
A_55_P2733827	0	-0.2	-0.93	-1.12		A_66_P115150	0	-0.54	-1.87	-2.38
A_55_P2020331	0	-0.65	-1.02	-1.07		A_51_P452203	0	-0.69	-3.31	-4.13
A_55_P2741976	0	-0.37	-2.36	-2.74		A_51_P288876	0	-0.5	-1.48	-1.69
A_66_P140338	0	-0.82	-0.97	-1.19		A_55_P2101757	0	-0.61	-2.83	-4.07
A_52_P334562	0	-1.24	-1.8	-2.68		A_52_P93393	0	-0.82	-0.9	-1.41
A_51_P141012	0	-1.13	-2.5	-3.13		A_51_P300054	0	-0.05	-0.86	-1.41
A_55_P2796375	0	0.3	-0.99	-1.54		A_52_P341733	0	-0.19	-1.77	-1.92
A_52_P571987	0	-0.59	-2.08	-1.95		A_55_P2057435	0	-0.6	-2.55	-2.45
A_52_P614998	0	-0.49	-0.73	-1.14		A_51_P383369	0	-0.39	-1.39	-1.71
A_51_P268069	0	-2.51	-2.64	-3.31		A_55_P2499523	0	-0.94	-1.81	-2.32
A_51_P271665	0	-0.27	-0.93	-1.22		A_55_P1989504	0	-0.42	-1.04	-1.72
A_55_P2074499	0	-0.48	-1.4	-1.67		A_55_P2179587	0	-0.8	-2.13	-1.92
A_55_P2716443	0	-0.56	-1.49	-3.09		A_55_P1971174	0	-0.41	-1.29	-1.13
A_55_P1996484	0	-0.27	-0.93	-1.07		A_51_P488196	0	-1.01	-1.44	-1.61
A_52_P253044	0	-0.55	-2.84	-4.18		A_51_P273433	0	-0.5	-1.63	-2.55
A_55_P2795689	0	-1.04	-0.9	-1.83		A_55_P2155901	0	-0.52	-0.71	-1.13
A_55_P2021029	0	-0.11	-1.12	-1.25		A_30_P01030618	0	-0.28	-2.47	-3.14
A_51_P188271	0	-0.35	-1.03	-1.4		A_55_P2927484	0	-0.73	-1.66	-2.49
A_30_P01027400	0	-1.2	-1.44	-1.76		A_55_P2069554	0	-0.53	-0.84	-1.07
A_51_P232717	0	-0.42	-1.12	-1.25		A_51_P109541	0	-0.52	-0.98	-1.06
A_51_P489996	0	-0.71	-1.52	-2.05		A_66_P130541	0	-0.48	-1.61	-1.6
A_52_P947534	0	-1.09	-4.05	-3.91		A_52_P257625	0	0.44	-1.44	-1.8
A_52_P1005171	0	-0.25	-0.83	-1.02		A_51_P345159	0	-0.56	-1.93	-3.14
A_55_P2714697	0	-0.56	-1.25	-1.46		A_51_P513530	0	-1.01	-2.49	-3.08
A_52_P220069	0	-0.95	-1.73	-1.74		A_52_P438036	0	-0.67	-2.1	-3.12
A_52_P377537	0	-2.7	-3.34	-4.13		A_52_P513123	0	-0.51	-1.52	-1.65
A_55_P2113633	0	-0.55	-1.19	-1.5		A_55_P2058493	0	-0.09	-0.87	-1.13
A_55_P2076057	0	-0.77	-0.93	-1.49		A_55_P2347529	0	-0.15	-1.08	-2.06
A_55_P2727434	0	-0.26	-0.78	-1.29		A_30_P01029190	0	-1.21	-1.2	-2.26
A_55_P2745714	0	-1.46	-1.65	-1.96		A_55_P2804076	0	-0.89	-1.78	-2.31
A_55_P2218334	0	-0.67	-0.95	-1.72		A_55_P2914118	0	-0.33	-0.9	-1.89
A_51_P426975	0	-0.32	-1.27	-1.84		A_55_P2740618	0	-0.62	-0.9	-1.49
A_55_P2370096	0	-0.62	-1.32	-1.35		A_55_P2055682	0	-0.32	-0.91	-1.05
A_52_P60353	0	-0.33	-1.86	-2.73		A_55_P2068260	0	-0.7	-2.16	-3.03
A_55_P2336173	0	-0.92	-1.48	-1.97		A_51_P248857	0	-0.41	-0.69	-1.1
A_30_P01027356	0	0.5	-1.1	-1.46		A_51_P384994	0	-0.01	-1	-2.01
A_55_P2191675	0	-1.59	-1.91	-2.51		A_55_P2037439	0	-1.14	-3.89	-5.83
A_55_P2484245	0	-0.16	-1.72	-1.75		A_66_P132625	0	-0.52	-1	-1.25
A_55_P2902830	0	-0.18	-0.98	-1.25		A_55_P2485419	0	-0.97	-1.05	-1.37
A_51_P479043	0	-0.81	-1.28	-1.4		A_55_P1967855	0	-0.45	-0.75	-1.09
A_55_P2736715	0	-1.7	-2.12	-2.51		A_30_P01029964	0	-0.87	-2.94	-3.53
A_66_P100853	0	-0.3	-1.9	-3.08		A_55_P2125766	0	-1.61	-3.1	-3.67
A_66_P124969	0	-0.03	-1.09	-1.3		A_55_P1991718	0	-0.87	-2.11	-2.12
A_51_P361601	0	-1.08	-1.95	-2.32		A_51_P186531	0	-0.37	-1.01	-1.18
A_55_P2787566	0	-0.39	-1.2	-1.55		A_30_P01027937	0	-1.1	-1.28	-1.48
A_30_P01023760	0	-0.32	-1.26	-2.71		A_51_P239203	0	-0.59	-0.93	-2.08
A_51_P374651	0	-0.37	-0.81	-1.25		A_55_P2011322	0	-0.78	-1.54	-1.74
A_52_P337126	0	-2.42	-2.61	-4.5		A_55_P2062737	0	-2.61	-3.36	-3.9
A_66_P114974	0	-0.48	-1.03	-0.99		A_51_P291501	0	-0.28	-0.63	-1.12
A_52_P607683	0	-0.7	-1.11	-1.74		A_51_P392861	0	-0.14	-0.55	-1.03
A_55_P2726031	0	-1.18	-2.65	-3.2		A_55_P2491289	0	-0.36	-2.71	-3.26
A_55_P2100425	0	0.16	-1.81	-2.49		A_55_P2908408	0	-0.49	-1.38	-2.22
A_55_P2792752	0	-2.08	-2.32	-2.81		A_52_P547000	0	-0.2	-1.05	-1.15
A_52_P30984	0	-0.36	-1.38	-2.16		A_55_P2149615	0	-0.4	-1.31	-1.64
A_30_P01021116	0	-0.64	-0.98	-1.22		A_55_P2031333	0	-0.27	-1.53	-1.62
A_55_P2581006	0	0.14	-0.69	-1.3		A_55_P2007249	0	-1.17	-1.79	-2.09
A_52_P529570	0	-0.3	-1.82	-2.14		A_51_P513682	0	-0.61	-2.23	-3.47
A_30_P01032051	0	-0.03	-1.1	-1.38		A_51_P272993	0	-1.08	-2.05	-2.3
A_51_P360492	0	-0.45	-1.67	-2.23		A_55_P2143688	0	-1.26	-2.02	-2.5
A_66_P126293	0	-1.62	-3.31	-3.16		A_66_P102827	0	-0.23	-0.41	-1.25
A_65_P16579	0	-0.79	-1.46	-3.02		A_30_P01027176	0	-1.06	-2.43	-3.86
A_30_P01024653	0	-2.81	-4.4	-4.95		A_55_P1962516	0	0.11	-1.5	-2.36
A_65_P16934	0	-2.87	-3.6	-4.08		A_55_P2054883	0	-0.02	-0.63	-1.09
A_66_P131348	0	-0.66	-1.8	-2.55		A_55_P2726474	0	-0.21	-0.39	-1.16
A_55_P2042685	0	-0.46	-0.98	-1.06		A_52_P474089	0	-0.23	-2.69	-2.75
A_52_P427265	0	-1.44	-2.05	-2.44		A_66_P123972	0	-0.67	-2.9	-3.88
A_51_P270519	0	-0.63	-1.75	-1.88		A_51_P373788	0	-0.61	-2.36	-2.25
A_66_P118078	0	-1.52	-3.31	-4.23		A_52_P395544	0	-0.51	-2.2	-2.13
A_55_P1985758	0	-0.34	-0.7	-1.01		A_51_P195573	0	-0.43	-0.71	-1.09
A_55_P2109717	0	-0.21	-1.66	-2.13		A_52_P443705	0	-0.22	-0.74	-1.13
A_55_P2137745	0	-1.17	-1.67	-1.99		A_55_P2135331	0	-0.14	-0.65	-1.07
A_55_P2164629	0	-0.37	-0.67	-1.07		A_51_P373793	0	-0.64	-1.52	-1.62
A_55_P2023747	0	-0.32	-0.86	-1.2		A_51_P262340	0	-0.35	-2.29	-2.57
A_51_P291438	0	-1.78	-4	-4.55		A_52_P964651	0	-0.53	-1.2	-1.96
A_55_P2598719	0	-0.56	-1.1	-1.16		A_52_P141662	0	-0.16	-1.04	-1.13
A_55_P2079167	0	-1.03	-1.42	-1.58		A_52_P413584	0	-0.72	-1	-1.1
A_66_P133787	0	0.54	-2	-2.63		A_51_P480779	0	0.32	-1.18	-1.39
A_30_P01031174	0	-0.56	-1.39	-1.78		A_51_P173197	0	-0.49	-1.15	-1.16
A_51_P351923	0	-0.3	-0.72	-1.38		A_55_P1986185	0	-0.47	-1.32	-1.24
A_55_P2020443	0	-0.56	-0.83	-1.11		A_66_P131128	0	-0.59	-0.7	-1.21
A_66_P115150	0	-0.6	-1.78	-1.82		A_51_P139848	0	-0.54	-0.98	-1.23
A_55_P2454239	0	-0.35	-0.44	-1.13		A_55_P2740182	0	-0.67	-2.16	-2.29
A_52_P422557	0	-0.27	-1.2	-1.35		A_65_P18554	0	-0.4	-1.24	-1.25
A_51_P452203	0	-0.62	-3.86	-4.68		A_52_P685666	0	-0.48	-0.87	-1.09
A_55_P2068066	0	-0.72	-2.22	-2.41		A_51_P114826	0	-0.82	-1.15	-1.29
A_52_P124472	0	-2.33	-3.78	-4.79		A_51_P470242	0	-0.56	-1.39	-1.63
A_66_P128008	0	0.03	-1.18	-2.5		A_66_P133240	0	-0.44	-1.18	-1.2
A_51_P288876	0	-0.85	-1.52	-1.57		A_55_P2807306	0	-0.73	-1.08	-1.42
A_55_P2101757	0	-0.37	-3.12	-3.8		A_55_P2482633	0	0.04	-0.96	-1.37
A_52_P341733	0	-0.02	-1.21	-1.65		A_55_P2912429	0	-0.16	-0.81	-1.4
A_55_P2057435	0	-0.03	-2.28	-2.59		A_51_P247496	0	-0.24	-1.33	-2.21
A_55_P2804994	0	0.02	-0.79	-1.6		A_52_P580159	0	-0.1	-1.43	-2.11
A_51_P383369	0	-0.25	-1.38	-1.97		A_55_P2172560	0	-1	-3.77	-3.71
A_55_P2499523	0	-0.51	-1.54	-1.87		A_52_P507802	0	-0.26	-0.95	-1.25
A_55_P1989504	0	-0.48	-1.07	-1.4		A_51_P287198	0	-1.44	-3.5	-3.4
A_55_P2733342	0	-0.07	-1.19	-1.39		A_52_P706060	0	-0.79	-3.59	-3.98
A_30_P01027627	0	-0.12	-1.15	-1.33		A_65_P09624	0	-1.2	-3.68	-4.46
A_51_P273433	0	-1.84	-3.71	-4.09		A_55_P1999633	0	-0.92	-1.31	-1.99
A_55_P2155901	0	-0.64	-1.04	-1.23		A_66_P133960	0	-0.39	-0.83	-1.17
A_30_P01030618	0	-3.07	-3.77	-4.33		A_65_P02043	0	-0.95	-1.42	-2.12
A_55_P2927484	0	-0.66	-1.61	-2.15		A_55_P2031021	0	-1.31	-2.25	-2.62
A_65_P07450	0	-0.55	-1.01	-1.61		A_55_P2060991	0	-1.22	-2.14	-2.41
A_55_P2260052	0	-0.47	-2.44	-2.69		A_52_P634090	0	-0.44	-1.06	-1.09
A_66_P130541	0	-0.2	-1	-0.97		A_51_P142813	0	-0.98	-1.72	-1.86
A_52_P257625	0	0.31	-1.29	-1.82		A_55_P2159801	0	-0.64	-1.58	-2
A_51_P345159	0	-0.44	-2.13	-2.9		A_30_P01021855	0	-0.58	-0.92	-1.69
A_51_P513530	0	-0.79	-2.56	-3.55		A_66_P125147	0	-0.28	-0.68	-1.21
A_52_P438036	0	-0.94	-2.52	-3.34		A_55_P2000439	0	-0.78	-1.33	-1.87
A_52_P513123	0	-0.12	-1.54	-1.57		A_55_P2719950	0	-0.89	-2.29	-2.34
A_55_P2058493	0	-0.31	-1.02	-1.09		A_55_P1988872	0	-1.09	-1.21	-1.71
A_55_P2347529	0	-0.53	-1.56	-2.09		A_51_P467668	0	-0.39	-2.02	-2.43
A_30_P01029190	0	-0.82	-1.48	-2.79		A_52_P293232	0	-0.58	-1.24	-1.26
A_55_P2023480	0	-0.99	-3.06	-2.74		A_55_P2504155	0	-0.3	-1.04	-1.45
A_55_P2804076	0	-1.18	-2.29	-2.49		A_55_P2013336	0	-0.88	-2.99	-4.63
A_55_P2914118	0	-0.63	-1.52	-1.93		A_55_P2170681	0	-1.02	-3.02	-4.54
A_55_P2740618	0	-0.71	-0.82	-1.17		A_55_P1978927	0	0.18	-1.03	-1.46
A_55_P2068260	0	-0.24	-1.76	-2.38		A_51_P105709	0	-1.06	-2.71	-3.56
A_55_P2731591	0	-0.09	-0.34	-1.04		A_52_P939208	0	-0.74	-2.94	-2.92
A_51_P248857	0	-0.7	-1.24	-1.74		A_66_P118644	0	-0.51	-2.14	-2.72
A_51_P384994	0	-2.42	-2.9	-3.67		A_51_P261379	0	-0.41	-1.19	-2.1
A_55_P2807962	0	-0.24	-1.44	-2.58		A_51_P457528	0	-0.82	-2.53	-3.92
A_55_P2732663	0	-0.47	-0.96	-1.4		A_52_P549973	0	-1.67	-2.61	-2.97
A_55_P2105512	0	-0.52	-1.07	-1.15		A_52_P342159	0	-0.77	-1.01	-1.29
A_55_P2037439	0	-0.88	-4.65	-5.1		A_55_P2236268	0	-0.93	-1.86	-2.37
A_66_P132625	0	-0.54	-0.96	-1.18		A_55_P2489999	0	-0.41	-0.88	-1.25
A_55_P2485419	0	-1.01	-1.38	-1.52		A_55_P2046744	0	-0.84	-1.58	-1.57
A_55_P2125766	0	-1.98	-3.26	-3.55		A_55_P2603307	0	-0.72	-1.86	-3.08
A_55_P1991718	0	-0.36	-1.34	-1.34		A_52_P456279	0	-0.46	-0.88	-1.16
A_30_P01027937	0	-0.74	-1.02	-1.57		A_55_P2127139	0	-0.32	-0.59	-1.04
A_52_P143976	0	-0.27	-0.89	-1.02		A_55_P1986296	0	-0.16	-0.82	-1.16
A_55_P2011322	0	-0.8	-1.43	-1.45		A_52_P22617	0	-0.65	-2.12	-1.88
A_55_P2062737	0	-2.92	-4.92	-5.74		A_30_P01027500	0	-0.71	-2.55	-2.31
A_66_P128011	0	-0.76	-1.09	-1.3		A_52_P227391	0	-0.81	-3.1	-4.83
A_65_P06617	0	-0.71	-1.67	-1.72		A_51_P472630	0	-0.22	-0.65	-1.06
A_55_P2908408	0	-0.39	-1.32	-1.99		A_52_P196105	0	-0.44	-1.46	-1.61
A_66_P128036	0	-0.49	-2.18	-2.11		A_55_P2131707	0	-0.66	-1.46	-1.94
A_52_P547000	0	-0.34	-1.05	-1.64		A_30_P01024472	0	-0.18	-1.19	-1.22
A_55_P2097384	0	-1.24	-2.69	-2.7		A_55_P2068152	0	-0.5	-1.06	-1.32
A_55_P2149615	0	-0.67	-1.32	-1.38		A_51_P409101	0	-0.86	-1.31	-1.57
A_66_P101490	0	-1.37	-1.85	-2.73		A_52_P281172	0	-0.26	-0.83	-1.56
A_55_P2007249	0	-1.26	-2.3	-2.29		A_55_P2172274	0	-0.69	-1.89	-2.18
A_51_P513682	0	-0.32	-2.36	-3.26		A_55_P2140118	0	-0.41	-1.32	-1.34
A_51_P272993	0	-0.58	-1.48	-2.18		A_30_P01017975	0	-1.52	-1.74	-2.12
A_55_P1974243	0	-2.26	-3.7	-4.34		A_51_P113003	0	-0.83	-1.49	-1.86
A_55_P2143688	0	-0.72	-1.31	-2.14		A_55_P2169135	0	-0.59	-1.02	-1.24
[truncated: 924 more rows]

## Sheet: Profile 0
ProbeName	PO EN	1W EN	3W EN	5W EN		ProbeName	PO AN	1W AN	3W AN	5W AN
A_55_P2030183	0	-0.83	-1.07	-1.16		A_55_P2726757	0	-0.44	-1.03	-0.9
A_55_P2185362	0	-2.01	-1.8	-1.84		A_55_P2721174	0	-0.78	-1.41	-0.92
A_55_P2013780	0	-0.98	-1.53	-1.31		A_55_P2119917	0	-0.86	-1	-0.79
A_30_P01030091	0	-1.12	-1.8	-1.64		A_30_P01029670	0	-1.12	-1.41	-0.74
A_55_P2819657	0	-1.28	-1.73	-1.68		A_51_P125467	0	-0.86	-1.06	-1.11
A_55_P2016924	0	-0.79	-2.04	-0.89		A_30_P01033149	0	-1.27	-1.5	-1.48
A_52_P668071	0	-1.17	-1.26	-1.3		A_55_P2106593	0	-0.38	-1.03	-0.84
A_52_P86353	0	-3.12	-3.82	-3.86		A_51_P191700	0	-0.83	-1.49	-1.35
A_55_P1964348	0	-2.16	-2.24	-2.42		A_55_P2067952	0	-0.38	-1.05	-0.53
A_66_P102970	0	-1.12	-2.27	-1.63		A_55_P1986461	0	-1.86	-2.43	-1.74
A_52_P579517	0	-0.83	-1.78	-1.55		A_55_P2187053	0	-0.89	-1.65	-1.01
A_66_P101575	0	-0.42	-1.09	-0.52		A_55_P2716177	0	-1.07	-1.6	-1.29
A_30_P01031737	0	-0.58	-1.26	-0.8		A_30_P01032513	0	-0.94	-1.29	-1.12
A_51_P151516	0	-0.58	-1.25	-1.04		A_55_P2049262	0	-1.12	-1.5	-1.52
A_55_P2355676	0	-2.41	-3.19	-1.44		A_51_P170737	0	-0.61	-1.09	-0.95
A_55_P1986461	0	-2.88	-2.96	-3.09		A_55_P2917114	0	-1.63	-2.01	-2.14
A_66_P130788	0	-0.75	-1.16	-1.1		A_55_P2133165	0	-0.91	-1.17	-1
A_55_P2187053	0	-0.8	-1.6	-0.83		A_55_P2720908	0	-1.1	-1.59	-1.21
A_55_P2716177	0	-1.07	-1.95	-1.49		A_52_P859659	0	-1.85	-2.4	-2.13
A_55_P2073010	0	-0.87	-1.85	-1.41		A_65_P15809	0	-0.85	-1.64	-1.02
A_51_P170737	0	-0.67	-1.31	-1.02		A_66_P112360	0	-0.91	-1.78	-1.51
A_55_P2917114	0	-1.57	-1.69	-1.42		A_66_P122756	0	-0.56	-1.04	-0.73
A_30_P01023218	0	-1.53	-1.73	-1.67		A_51_P216990	0	-1.65	-4.1	-3.11
A_55_P2140107	0	-1.06	-0.96	-0.96		A_55_P2864677	0	-1.18	-1.4	-1.01
A_55_P1993777	0	-3.5	-3.49	-3.9		A_30_P01031581	0	-1.2	-1.59	-1.24
A_55_P2054628	0	-3.55	-4.35	-4.53		A_55_P2920484	0	-1.66	-2.45	-2.52
A_55_P2507715	0	-0.95	-1.08	-0.66		A_55_P2026014	0	-0.86	-1.62	-1.4
A_51_P223724	0	-1.61	-2.85	-2.37		A_65_P09135	0	-0.94	-1.18	-1.02
A_51_P195215	0	-0.77	-1.6	-1.16		A_55_P1975481	0	-0.54	-1.27	-0.72
A_51_P502859	0	-2	-3.36	-3.2		A_55_P1959056	0	-0.89	-0.96	-1.01
A_65_P15809	0	-0.47	-1.11	-0.97		A_55_P2925001	0	-1.04	-1.15	-0.82
A_55_P1978371	0	-2.68	-3.66	-3.57		A_51_P124345	0	-1.05	-2.11	-1.93
A_66_P112360	0	-2.25	-3.26	-3.41		A_52_P633550	0	-0.64	-1.02	-0.87
A_51_P249957	0	-2.18	-2.37	-2.52		A_66_P134042	0	-0.99	-2.05	-1.77
A_51_P221930	0	-3.1	-3.81	-3.85		A_30_P01027032	0	-0.68	-1.55	-0.89
A_55_P2026014	0	-0.69	-1.36	-0.7		A_55_P1977802	0	-0.56	-1.03	-0.95
A_55_P2806781	0	-3.42	-4.31	-4.58		A_55_P1973526	0	-0.76	-1.39	-0.82
A_52_P586928	0	-2.57	-3.35	-3.42		A_55_P2253885	0	-0.97	-1.03	-1.09
A_55_P2042487	0	-2.23	-2.64	-2.87		A_30_P01023754	0	-1.38	-2.33	-1.82
A_55_P2609194	0	-4.47	-4.71	-5.02		A_66_P138115	0	-1.98	-2.5	-2.49
A_66_P106774	0	-0.96	-1.26	-0.95		A_30_P01021861	0	-0.71	-1.18	-1.1
A_51_P124345	0	-1.68	-2.3	-2.46		A_55_P2618431	0	-1.25	-2.11	-1.73
A_55_P2028522	0	-2.65	-2.75	-3.06		A_51_P163778	0	-0.49	-1.04	-0.91
A_66_P128698	0	-4.11	-4.8	-4.81		A_66_P102573	0	-0.72	-1.16	-1.06
A_51_P102122	0	-3.71	-4.71	-4.66		A_66_P111543	0	-1.75	-1.75	-1.85
A_55_P1973526	0	-0.57	-1.39	-1.01		A_55_P2734562	0	-0.87	-2.3	-1.71
A_30_P01028301	0	-1	-2.19	-1.66		A_55_P2716291	0	-1.27	-2.04	-1.93
A_55_P2212603	0	-1.91	-2.37	-2.22		A_55_P2095563	0	-0.82	-1.6	-1.46
A_55_P2125684	0	-1.14	-1.2	-1.09		A_66_P125949	0	-0.45	-1.04	-0.88
A_52_P326513	0	-0.6	-1.12	-0.95		A_55_P2017769	0	-0.84	-1.15	-0.75
A_55_P2296641	0	-2.37	-3.21	-1.51		A_55_P2799500	0	-0.86	-1.14	-1.08
A_52_P432780	0	-0.85	-0.94	-1.04		A_55_P2720415	0	-1.6	-2.35	-1.35
A_51_P307721	0	-2.23	-3.58	-3.43		A_51_P184484	0	-2.74	-3.74	-3.43
A_55_P2501636	0	-1.69	-2.12	-2.28		A_55_P2427900	0	-1.27	-1.26	-1.41
A_30_P01033236	0	-0.68	-1.64	-1.43		A_55_P2419296	0	-1.1	-1.52	-1.51
A_55_P2077083	0	-2.61	-3.11	-3.51		A_30_P01028665	0	-0.64	-1.15	-1.07
A_52_P156251	0	-1.84	-2.88	-2.66		A_55_P2849797	0	-0.47	-1.25	-0.7
A_52_P247788	0	-0.85	-1.57	-1.24		A_55_P2011410	0	-1.92	-1.84	-1.06
A_66_P134252	0	-0.82	-1.4	-1.17		A_66_P102592	0	-1.04	-1.51	-1.42
A_51_P267053	0	-0.53	-1.46	-1.08		A_65_P15456	0	-0.51	-1.21	-0.92
A_55_P2048441	0	-1.21	-1.31	-1.29		A_52_P657800	0	-0.85	-1.27	-1.26
A_55_P2799500	0	-0.74	-1.17	-1.11		A_55_P1973447	0	-0.87	-1.03	-0.84
A_55_P2096144	0	-2.43	-2.83	-2.74		A_55_P1955736	0	-2.09	-4.21	-3.13
A_55_P2060793	0	-0.94	-1.37	-1.24		A_52_P507877	0	-1.25	-1.77	-1.55
A_55_P2720415	0	-1.41	-2.61	-2.26		A_55_P2039586	0	-1.01	-1.56	-1.38
A_52_P491433	0	-1.26	-1.76	-1.63		A_55_P1965681	0	-0.93	-2.28	-1.16
A_55_P2737887	0	-1.66	-1.5	-1.54		A_51_P139257	0	-0.98	-2.58	-1.26
A_55_P2849797	0	-0.38	-1.05	-0.75		A_55_P2716832	0	-0.55	-1.15	-0.3
A_30_P01018482	0	-1.39	-1.55	-1.35		A_52_P299627	0	-0.87	-1.85	-1.4
A_52_P238479	0	-3.8	-4.47	-3.63		A_66_P102868	0	-0.78	-1.6	-1.04
A_51_P514035	0	-2.44	-2.64	-2.55		A_55_P2734117	0	-1.21	-1.37	-0.78
A_52_P664899	0	-3.49	-4.09	-4.68		A_55_P2510462	0	-2.83	-3.28	-3.22
A_55_P1965681	0	-1.33	-3.63	-2.67		A_55_P2716516	0	-0.61	-1.33	-0.5
A_51_P139257	0	-0.9	-2.18	-1.24		A_52_P191135	0	-0.99	-1.69	-0.86
A_51_P234233	0	-0.95	-2.16	-1.04		A_55_P2078381	0	-1.4	-1.97	-1.94
A_55_P2052006	0	-3.25	-4.03	-4.08		A_51_P337269	0	-4.11	-5.1	-4.16
A_55_P2068265	0	-0.92	-1.18	-1.04		A_66_P104972	0	-0.73	-1.62	-1.43
A_66_P114648	0	-2.62	-2.71	-2.81		A_55_P2131483	0	-0.61	-1.47	-1.29
A_55_P2734117	0	-0.68	-1.26	-0.73		A_66_P100220	0	-1.57	-3.12	-1.9
A_55_P2510462	0	-2.49	-3.04	-3.03		A_52_P470648	0	-1.43	-1.93	-1.79
A_51_P381381	0	-2.82	-2.91	-2.86		A_66_P101325	0	-0.71	-1.26	-0.7
A_55_P2059110	0	-1.39	-1.72	-1.08		A_30_P01031826	0	-0.61	-1.19	-0.59
A_51_P473940	0	-0.77	-1.85	-1.47		A_66_P101107	0	-0.99	-1.3	-1.05
A_52_P191135	0	-0.79	-1.36	-1.22		A_52_P403333	0	-2.77	-3.07	-2.89
A_30_P01019468	0	-1.09	-1.17	-0.94		A_65_P15157	0	-0.91	-1.03	-0.84
A_52_P14456	0	-3.95	-5.08	-5.43		A_55_P2069842	0	-0.62	-1.19	-0.99
A_52_P843282	0	-2.81	-3.19	-3.16		A_51_P418116	0	-1.09	-1.13	-1.03
A_55_P2097206	0	-2.45	-2.95	-3.06		A_55_P2056739	0	-0.66	-1.03	-0.88
A_65_P10450	0	-0.97	-1.14	-1.22		A_55_P2107045	0	-1.31	-1.39	-1.67
A_55_P2007693	0	-0.75	-1.09	-1.08		A_55_P2718698	0	-0.85	-1.39	-1.3
A_55_P2743475	0	-0.56	-1.01	-0.68		A_30_P01019038	0	-1.14	-1.63	-1.6
A_51_P436491	0	-2.54	-3.56	-3.74		A_51_P262238	0	-1.06	-1.53	-1.31
A_55_P2131483	0	-0.98	-1.6	-1.47		A_55_P2040295	0	-0.61	-1.26	-0.9
A_51_P320377	0	-0.5	-1.04	-0.85		A_30_P01027536	0	-1.2	-1.43	-1.01
A_66_P103894	0	-3.67	-4.18	-4.37		A_52_P207982	0	-0.42	-1.03	-0.53
A_66_P100220	0	-1.26	-2.48	-1.38		A_55_P2723760	0	-0.48	-1.36	-0.77
A_51_P264695	0	-0.91	-1.38	-0.74		A_55_P2804650	0	-2.65	-2.43	-1.61
A_55_P1960291	0	-0.67	-1.49	-1.07		A_52_P1197206	0	-1.15	-1.26	-0.93
A_55_P2186395	0	-0.91	-2.42	-1.81		A_30_P01027445	0	-0.74	-1.91	-1.62
A_66_P101325	0	-0.41	-1.03	-0.81		A_55_P2154749	0	-0.53	-1.05	-0.79
A_55_P2732096	0	-1.44	-2.3	-2.31		A_66_P115793	0	-0.41	-1.04	-0.63
A_51_P412926	0	-2.58	-3.17	-3		A_55_P2081452	0	-1.49	-2.3	-1.74
A_55_P2741025	0	-2.17	-3.19	-2.86		A_55_P2096081	0	-1.35	-1.79	-1.8
A_55_P2435613	0	-1.13	-1.15	-1.02		A_55_P2146229	0	-1	-1.11	-1.18
A_55_P2718207	0	-0.8	-1.19	-1.09		A_55_P2843723	0	-1.23	-2.99	-1.52
A_55_P2590813	0	-1.76	-2.26	-1.25		A_55_P2846322	0	-0.51	-1.28	-0.41
A_55_P2033480	0	-0.91	-1.22	-0.58		A_55_P2059010	0	-1.19	-1.93	-1.7
A_55_P2908620	0	-1.55	-2.43	-2.44		A_55_P1962065	0	-0.49	-1.16	-0.97
A_55_P2107045	0	-1.84	-2.04	-2.12		A_65_P07100	0	-1.08	-1.9	-1.58
A_66_P127795	0	-3.39	-4.04	-4.08		A_51_P179921	0	-0.49	-1.27	-0.48
A_51_P262238	0	-2.64	-3.33	-3.41		A_55_P2718032	0	-1.23	-2.23	-1.36
A_52_P586679	0	-2.49	-3.11	-3.15		A_55_P2138906	0	-0.9	-1.26	-1.06
A_55_P2165028	0	-0.73	-1.08	-1.06		A_55_P2066230	0	-0.59	-1.04	-0.84
A_66_P124284	0	-1.77	-1.68	-1.79		A_66_P106375	0	-0.62	-1.22	-1.09
A_30_P01027536	0	-1.05	-1.24	-0.72		A_55_P1959425	0	-2.15	-1.89	-1.75
A_52_P589391	0	-1.57	-1.83	-1.77		A_55_P2744002	0	-1.38	-2.3	-1.52
A_55_P2016838	0	-0.5	-1.21	-1.01		A_52_P632601	0	-1	-2.27	-2.03
A_30_P01025255	0	-1.2	-3.1	-1.27		A_52_P408826	0	-1.1	-1.9	-1.71
A_55_P2004532	0	-2.39	-2.86	-3.09		A_65_P12160	0	-1.27	-2.41	-2.22
A_52_P373575	0	-2.75	-3.36	-2.01		A_55_P2923312	0	-2.8	-3.05	-3.04
A_55_P2737697	0	-0.82	-1.36	-1		A_55_P2717997	0	-0.76	-1.22	-0.79
A_51_P233855	0	-1.66	-2.44	-1.75		A_55_P2038757	0	-1.53	-3.18	-2.44
A_55_P2719807	0	-0.7	-1.21	-1.01		A_55_P2210575	0	-0.47	-1.29	-0.56
A_55_P2160750	0	-0.76	-1	-1.09		A_51_P466910	0	-0.73	-1.42	-0.43
A_52_P113700	0	-1.04	-1.25	-1.21		A_55_P2162747	0	-1.31	-1.23	-1.04
A_51_P102911	0	-0.58	-1.08	-0.92		A_52_P1124470	0	-1.39	-1.41	-1.14
A_52_P264525	0	-1.09	-1.98	-1.53		A_51_P470258	0	-1.01	-2.26	-1.3
A_52_P1197206	0	-0.71	-1.24	-1.1		A_52_P543792	0	-0.89	-1.1	-0.95
A_55_P2414524	0	-1.62	-2.18	-2.24		A_55_P2916693	0	-1.12	-1.65	-1.59
A_52_P144263	0	-0.46	-1.07	-0.77		A_51_P490136	0	-0.92	-1.18	-0.62
A_30_P01027445	0	-1.08	-2.14	-1.51		A_52_P25251	0	-1.76	-2.53	-2.38
A_52_P295676	0	-1.62	-3.22	-2.16		A_30_P01024226	0	-1.04	-1.47	-1.37
A_55_P2154749	0	-1.31	-1.54	-1.28		A_51_P462692	0	-0.96	-1.75	-1.58
A_55_P2743490	0	-0.74	-2.07	-1.28		A_51_P321579	0	-1.15	-1.64	-1.4
A_66_P108678	0	-2.77	-3.45	-3.16		A_51_P153124	0	-0.94	-1.41	-1.4
A_55_P2809939	0	-2.09	-3.02	-2.7		A_51_P248705	0	-0.5	-1.03	-0.95
A_55_P2172440	0	-0.49	-1.12	-0.98		A_30_P01022760	0	-2.08	-3.52	-3.38
A_55_P2734382	0	-2.86	-3.74	-3.82		A_30_P01029538	0	-0.47	-1.16	-0.83
A_55_P2843723	0	-0.99	-2.38	-1.26		A_52_P555520	0	-0.79	-1.07	-1.11
A_52_P272054	0	-0.51	-1.36	-0.54		A_55_P2721859	0	-0.75	-1.15	-1
A_55_P2085186	0	-0.84	-1.2	-1.1		A_55_P2498983	0	-0.79	-1.03	-1.08
A_65_P08019	0	-0.75	-1.01	-0.81		A_55_P2714209	0	-0.81	-1.43	-0.76
A_55_P2716905	0	-2.43	-3.28	-2.76		A_51_P363123	0	-1.79	-3.12	-2.43
A_55_P2059010	0	-0.54	-1.29	-1.03		A_66_P103390	0	-1.23	-2.35	-1.38
A_55_P1962065	0	-0.59	-1.2	-1.11		A_55_P2936734	0	-0.84	-1.09	-1.17
A_55_P1984745	0	-4.2	-4.16	-4.39		A_55_P2728023	0	-1.19	-1.68	-1.5
A_65_P07100	0	-1.79	-1.84	-2.12		A_55_P2935435	0	-2.1	-2.2	-1.91
A_66_P133093	0	-1.61	-2.27	-1.05		A_52_P53906	0	-1.78	-2.39	-2.46
A_55_P2718032	0	-2.72	-3.27	-3.57		A_55_P2152468	0	-0.78	-1.59	-1.41
A_55_P1990200	0	-1.9	-2.65	-2.2		A_55_P2014319	0	-0.52	-1.23	-1.03
A_66_P106375	0	-0.62	-1.21	-0.83		A_55_P2717712	0	-0.74	-1.35	-0.55
A_55_P2644644	0	-0.71	-1.39	-1.12		A_30_P01033392	0	-0.7	-1.78	-0.75
A_55_P2638748	0	-2.94	-3.5	-3.5		A_52_P574759	0	-1.12	-1.17	-0.98
A_55_P2088385	0	-3.26	-3.51	-3.42		A_55_P2720495	0	-0.48	-1.16	-0.41
A_51_P113865	0	-2.49	-2.56	-2.92		A_52_P48767	0	-1.73	-1.93	-2.02
A_55_P1959425	0	-2.09	-1.93	-1.6		A_55_P2028942	0	-0.87	-1.48	-0.88
A_52_P632601	0	-0.81	-1.53	-1.3		A_55_P2033507	0	-1.23	-1.76	-1.81
A_55_P2007243	0	-1.21	-1.75	-1.25		A_51_P489406	0	-1.91	-2.64	-2.79
A_55_P2923312	0	-2.54	-2.49	-2.43		A_55_P2925549	0	-0.67	-1.69	-1.19
A_55_P2717997	0	-0.8	-1.34	-1.14		A_52_P348250	0	-1.38	-1.77	-1.56
A_55_P2038757	0	-1.17	-2.34	-2.01		A_55_P2732803	0	-0.45	-1.03	-0.91
A_55_P2857048	0	-1.44	-2.36	-2.31		A_55_P1969058	0	-1.38	-1.87	-1.63
A_55_P2905496	0	-3.71	-4.5	-4.17		A_52_P530066	0	-1.53	-2.13	-1.8
A_55_P2745185	0	-3	-3.55	-3.55		A_52_P647102	0	-2.04	-2.13	-1.97
A_55_P2162747	0	-2.25	-2.55	-2.64		A_55_P1993955	0	-0.62	-1.11	-0.62
A_52_P1124470	0	-1.21	-1.55	-1.42		A_55_P2502702	0	-0.6	-1.59	-1.33
A_52_P543792	0	-0.68	-1.19	-1.09		A_55_P2896133	0	-1.19	-2.03	-1.98
A_55_P2714752	0	-0.76	-1.51	-0.77		A_55_P1983016	0	-1.12	-1.02	-0.83
A_52_P554267	0	-0.8	-1.37	-1.34		A_55_P2147180	0	-0.88	-1.15	-1.05
A_55_P1976470	0	-0.64	-1.29	-0.78		A_30_P01029137	0	-1.19	-1.68	-1.71
A_51_P487178	0	-0.41	-1.05	-0.45		A_55_P2294074	0	-1.89	-2.72	-1.95
A_55_P2051746	0	-1.33	-1.33	-0.73		A_52_P884135	0	-1.18	-2.23	-1.4
A_52_P25251	0	-3.1	-3.25	-2.66		A_30_P01020543	0	-1	-1.14	-1.3
A_55_P2490729	0	-2.69	-3.35	-3.72		A_65_P13701	0	-1.13	-1.64	-1.15
A_52_P1171614	0	-4.05	-4.06	-4.03		A_55_P2508288	0	-0.73	-1.06	-0.77
A_55_P2054643	0	-2.22	-2.42	-2.66		A_65_P18532	0	-1.76	-2.19	-2.24
A_51_P321579	0	-2.74	-3.46	-3.46		A_65_P09318	0	-0.78	-1.44	-1.04
A_51_P296015	0	-2.13	-3.38	-1.53		A_30_P01028440	0	-0.87	-2.05	-1.3
A_55_P2145257	0	-1.43	-2.6	-1.96		A_55_P2031466	0	-1.25	-2.23	-1.43
A_30_P01022760	0	-1.77	-3.71	-2.91		A_55_P2735715	0	-1.76	-2.76	-2.16
A_55_P2742401	0	-1.84	-1.75	-1.7		A_55_P2495862	0	-0.93	-1.52	-1.24
A_55_P2109559	0	-1.06	-2.7	-2.33		A_51_P510882	0	-2.38	-2.82	-3.16
A_55_P2935765	0	-0.83	-1.95	-1.61		A_55_P2507986	0	-1.34	-1.97	-2.01
A_55_P2048085	0	-3.17	-3.46	-3.44		A_55_P1958275	0	-1.04	-1.38	-1.32
A_55_P1970424	0	-1.06	-1.95	-1.83		A_55_P2734492	0	-0.78	-1.47	-1.24
A_52_P681727	0	-0.57	-1.01	-0.9		A_52_P26299	0	-1	-1.62	-1.59
A_52_P1172358	0	-1.08	-1.68	-1.67		A_55_P2732788	0	-0.92	-1.26	-0.95
A_55_P2714209	0	-0.97	-1.08	-1.04		A_55_P2735595	0	-0.59	-1.08	-0.74
A_66_P126972	0	-0.99	-1.05	-1.08		A_51_P139030	0	-0.84	-1.07	-1.12
A_51_P363123	0	-2.1	-3.45	-3.27		A_52_P286342	0	-0.64	-1.02	-0.77
A_66_P126428	0	-3.23	-4.02	-3.79		A_55_P2736480	0	-1.19	-2.96	-1.49
A_66_P103390	0	-1.94	-2.39	-2.52		A_65_P01734	0	-0.61	-1.01	-0.6
A_66_P130447	0	-1.61	-3.13	-2.64		A_30_P01032743	0	-1.02	-1.96	-1.13
A_52_P53906	0	-1.8	-2.06	-1.61		A_30_P01031108	0	-1.68	-2.21	-2.07
A_55_P2152468	0	-0.65	-1.55	-1.23		A_52_P1035759	0	-1.22	-2.24	-1.31
A_55_P1953861	0	-3.49	-5.02	-5.13		A_66_P114304	0	-0.83	-1.34	-0.7
A_30_P01018068	0	-1.19	-1.96	-1.63		A_52_P379729	0	-0.51	-1.07	-0.83
A_51_P137184	0	-1.02	-2.17	-1.8		A_66_P139383	0	-0.5	-1.04	-0.5
A_30_P01023755	0	-2.25	-3.11	-1.48		A_55_P2132888	0	-0.55	-1.36	-0.81
A_55_P2732958	0	-3.55	-4.56	-4.53		A_66_P131327	0	-0.72	-1.15	-0.68
A_51_P379660	0	-1.12	-1.39	-1.12		A_66_P115198	0	-1.01	-1.39	-1.14
A_52_P48767	0	-1.33	-2.17	-2.06		A_55_P2255196	0	-2.75	-4.37	-4.24
A_55_P2028942	0	-1.41	-2.8	-2.34		A_52_P482055	0	-1.14	-1.45	-1.44
A_55_P2797401	0	-0.92	-1.49	-1.29		A_55_P2742830	0	-1.65	-3.33	-2.83
A_66_P107671	0	-0.59	-1.45	-1		A_51_P208769	0	-0.72	-1.81	-1.38
A_55_P2925549	0	-0.8	-1.59	-1.28		A_51_P510891	0	-5.17	-6.77	-7.15
A_66_P114804	0	-3.34	-3.89	-3.93		A_55_P2737617	0	-0.64	-1.69	-0.87
A_52_P348250	0	-1.19	-1.87	-1.32		A_55_P2324712	0	-0.56	-1.2	-0.83
A_51_P481930	0	-1.77	-2.56	-1.6		A_55_P2751878	0	-0.64	-1.53	-0.7
A_30_P01021243	0	-0.84	-1.29	-1.1		A_52_P652336	0	-3.8	-4.17	-3.32
A_55_P2047275	0	-1.22	-1.82	-1.56		A_51_P126437	0	-0.96	-1.05	-0.84
A_51_P389664	0	-0.88	-1.46	-0.9		A_55_P2487844	0	-0.49	-1.21	-0.93
A_52_P290374	0	-2.29	-2.51	-2.35		A_55_P2027594	0	-0.55	-1.01	-0.91
A_30_P01025540	0	-1.29	-2.39	-1.55		A_55_P1976200	0	-1.42	-2.03	-1.51
A_65_P18532	0	-1.86	-1.91	-1.5		A_55_P2305525	0	-1.4	-1.94	-1.68
A_51_P362627	0	-3.3	-3.45	-3.62		A_55_P2718920	0	-1.26	-2.69	-2.4
A_55_P2731251	0	-1.17	-1.58	-0.83		A_66_P115409	0	-0.94	-2.26	-1.57
A_65_P09318	0	-0.93	-1.22	-1.1		A_55_P2717574	0	-2.5	-3.35	-2.21
A_55_P1955244	0	-1.01	-2.73	-1.97		A_66_P118814	0	-0.59	-1.32	-0.73
A_51_P430423	0	-0.58	-1.12	-0.71		A_55_P1962781	0	-0.57	-1.33	-0.55
A_51_P145132	0	-2.33	-3.59	-3.13		A_51_P431329	0	-2.87	-3.07	-3.01
A_55_P2735715	0	-0.8	-1.61	-1.26		A_52_P665436	0	-0.58	-1.46	-1.06
A_51_P503729	0	-4.32	-4.94	-4.4		A_55_P2104703	0	-0.99	-1.75	-1.34
A_55_P2495862	0	-1.26	-1.65	-1		A_55_P2713462	0	-1.32	-1.4	-1.53
A_55_P2104924	0	-3.46	-3.39	-3.44		A_55_P2349752	0	-1.01	-1.09	-0.95
A_55_P2054967	0	-1.54	-2.04	-1.98		A_55_P2719915	0	-0.87	-1.13	-1.24
A_55_P1958275	0	-2.4	-3.01	-2.53		A_66_P139565	0	-0.63	-1.62	-0.8
A_51_P486681	0	-3.15	-2.78	-2.6		A_55_P2105517	0	-0.65	-1.23	-0.7
A_55_P1952744	0	-0.85	-1.12	-1.04		A_65_P20616	0	-1.72	-2.23	-2.12
A_55_P2069470	0	-1.14	-1.23	-0.72		A_52_P257919	0	-0.48	-1.08	-0.75
A_55_P2167486	0	-2.17	-2.38	-2.7		A_66_P103231	0	-0.76	-1.29	-0.91
A_55_P2159094	0	-0.63	-1.56	-1.3		A_51_P257541	0	-2.12	-2.83	-2.67
A_66_P132576	0	-2.38	-2.65	-1.2		A_52_P531949	0	-0.43	-1.04	-0.36
A_55_P2565709	0	-0.64	-1	-1.01		A_65_P06862	0	-2.14	-4.61	-3.66
A_52_P26299	0	-0.86	-1.81	-1.53		A_55_P2503970	0	-0.68	-1.32	-1.21
A_55_P1977431	0	-2.35	-2.54	-1.92		A_51_P394814	0	-0.76	-1.05	-0.73
A_51_P137604	0	-1.72	-1.94	-1.88		A_55_P2193424	0	-0.96	-1.44	-1.07
A_55_P2731136	0	-1.83	-2.37	-2.18		A_55_P2935146	0	-1.32	-2.91	-2.55
A_51_P242643	0	-2.51	-4.46	-3.49		A_55_P2024495	0	-0.79	-1.08	-0.79
A_52_P192462	0	-2.68	-2.57	-2.31		A_55_P2718378	0	-1.11	-2.03	-1.68
A_51_P216108	0	-2.52	-5.3	-4.66		A_66_P120791	0	-1.23	-2.39	-1.5
A_55_P2904465	0	-2.68	-3.28	-3.3		A_51_P177171	0	-0.37	-1	-0.65
A_30_P01025621	0	-1.97	-3.12	-1.67		A_55_P2620658	0	-0.78	-1.13	-0.5
A_55_P2736480	0	-0.87	-1.73	-1.17		A_66_P131148	0	-0.74	-1.51	-0.67
A_51_P471273	0	-3.93	-4.25	-4.31		A_55_P2736190	0	-1.33	-2.84	-2.33
A_30_P01032743	0	-1.19	-1.42	-1.38		A_52_P482925	0	-0.62	-1.27	-1.15
A_52_P564908	0	-0.67	-1.13	-1.03		A_65_P01526	0	-1.87	-2.2	-1.69
A_66_P110091	0	-2.83	-3.51	-3.3		A_55_P2931672	0	-0.63	-1.08	-0.93
A_52_P1035759	0	-0.79	-2.08	-1.63		A_55_P2022693	0	-0.76	-1.85	-1.61
A_66_P119805	0	-1.69	-1.67	-0.88		A_52_P528456	0	-0.68	-1.87	-1.03
A_55_P2032165	0	-0.56	-1.11	-1.03		A_52_P507214	0	-1.99	-3.06	-2.82
A_52_P229167	0	-1.2	-3.27	-2.24		A_51_P281246	0	-0.82	-1.73	-1.48
A_66_P131327	0	-0.51	-1.04	-0.82		A_55_P2716696	0	-0.7	-1.28	-0.97
A_55_P2255196	0	-2.65	-4.22	-3.99		A_52_P406828	0	-0.65	-1.38	-1.13
A_55_P2742830	0	-3.76	-4.75	-5.01		A_51_P164939	0	-0.62	-1.07	-0.86
A_55_P2137527	0	-2.81	-3	-3.19		A_30_P01025340	0	-1.23	-1.18	-0.96
A_51_P510891	0	-6.67	-7.19	-7.13		A_52_P12869	0	-0.61	-1.03	-0.99
A_30_P01018188	0	-2.31	-3.49	-1.48		A_55_P2719229	0	-0.58	-1.35	-0.57
A_55_P1970650	0	-1.86	-2.27	-2.05		A_55_P2072508	0	-0.45	-1.19	-0.45
A_66_P107131	0	-1.91	-2.36	-2.55		A_55_P2934871	0	-0.98	-1.02	-0.97
A_51_P169516	0	-1.39	-1.27	-1.17		A_55_P2110537	0	-0.84	-2.14	-1.07
A_66_P101622	0	-0.92	-1.22	-1.1		A_55_P2126557	0	-0.95	-2.3	-1.63
A_52_P652336	0	-3.34	-3.36	-3.37		A_52_P306351	0	-0.83	-1.17	-0.64
A_55_P2082986	0	-0.96	-1.3	-1.23		A_55_P2074908	0	-1.54	-2.46	-2.29
A_51_P102459	0	-3.28	-3.44	-3.6		A_55_P2887923	0	-0.95	-1.59	-1.22
A_55_P1976200	0	-1.5	-2.25	-2.06		A_55_P2262560	0	-0.4	-1.06	-0.65
A_51_P482503	0	-0.39	-1	-0.62		A_52_P185343	0	-1.36	-2.4	-2.33
A_52_P80555	0	-4.07	-4.08	-4.04		A_55_P2717274	0	-1.34	-1.53	-1.29
A_30_P01028374	0	-0.94	-2	-1.39		A_55_P2748958	0	-1.45	-1.3	-1.19
A_55_P2085060	0	-3.78	-4.13	-4.35		A_55_P2739277	0	-1.1	-1.5	-1.11
A_51_P246543	0	-2.61	-2.78	-2.96		A_55_P2418745	0	-0.74	-1	-0.94
A_52_P376169	0	-0.91	-1.09	-1.24		A_52_P973575	0	-1.72	-2.78	-2.72
A_55_P2718920	0	-1.3	-2.63	-2.44		A_55_P2007205	0	-0.63	-1.45	-1.25
A_55_P2058127	0	-3.06	-2.84	-2.61		A_30_P01032372	0	-1.2	-1.92	-1.2
A_55_P2717574	0	-2.44	-3.74	-1.9		A_52_P883557	0	-0.62	-1.3	-1.16
A_55_P1991911	0	-0.97	-1.12	-1.27		A_55_P2408651	0	-1.48	-2	-1.87
A_55_P2143765	0	-0.88	-1.11	-0.59		A_51_P484526	0	-1.72	-3	-2.89
A_52_P140005	0	-0.8	-1.09	-0.61		A_55_P2811143	0	-0.9	-1.11	-0.94
A_66_P118814	0	-0.92	-1.69	-1.1		A_55_P2071980	0	-1.46	-2.81	-2.32
A_65_P05399	0	-3.16	-2.93	-3.09		A_55_P2242690	0	-1.21	-1.69	-1.14
A_55_P2000284	0	-3.15	-5.02	-5.03		A_66_P127052	0	-0.71	-1.39	-0.49
A_51_P431329	0	-2.24	-2.49	-2.65		A_51_P165504	0	-0.73	-1.55	-1.21
A_51_P417313	0	-0.83	-1.46	-1.29		A_55_P2576155	0	-1.03	-1.22	-1.18
A_55_P2104703	0	-1.58	-1.9	-2.07		A_55_P2935211	0	-0.77	-1.24	-0.79
A_55_P2013645	0	-1.08	-1.17	-0.84		A_55_P2734912	0	-1.06	-1.19	-1.15
A_55_P2013273	0	-0.72	-1.09	-1.06		A_55_P2738142	0	-1.53	-2.08	-1.98
A_30_P01030769	0	-1.21	-2.74	-2.27		A_55_P2076866	0	-1.21	-1.95	-1.48
A_51_P244856	0	-1.83	-1.63	-1.64		A_55_P2849474	0	-0.81	-2.06	-1.15
A_65_P20616	0	-1.04	-1.3	-1.14		A_66_P140829	0	-1.14	-1.7	-1.51
A_52_P8197	0	-3.81	-4.54	-4.39		A_55_P2738192	0	-1.31	-1.98	-0.91
A_55_P2640299	0	-0.99	-2.06	-1.72		A_66_P137583	0	-1.22	-1.97	-1.97
A_55_P2042101	0	-2.25	-2.99	-2.49		A_65_P19712	0	-1	-1.2	-1.06
A_66_P103231	0	-0.71	-1.34	-1.16		A_51_P417074	0	-1.19	-1.98	-0.92
A_51_P257541	0	-2.91	-3.13	-3.15		A_55_P2739359	0	-0.6	-1.03	-0.77
A_52_P144310	0	-1.97	-2.01	-1.97		A_51_P328439	0	-0.86	-1.17	-1.11
A_55_P2135203	0	-4.17	-4.58	-4.45		A_55_P2489004	0	-0.62	-1.7	-0.71
A_55_P2741454	0	-1.69	-2.54	-2.57		A_55_P2720148	0	-1.18	-1.82	-1.79
A_55_P2086912	0	-0.67	-1.33	-1.07		A_55_P2730516	0	-1.24	-1.3	-1.39
A_51_P363818	0	-0.55	-1.1	-0.77		A_66_P132649	0	-1.27	-2.06	-1.83
A_65_P06862	0	-1.59	-3.89	-3.37		A_52_P46742	0	-0.76	-1.47	-1.3
A_51_P201638	0	-0.82	-1.51	-1.4		A_55_P2935445	0	-2.03	-2.49	-1.93
A_55_P2120354	0	-1.11	-1.06	-1		A_55_P2221647	0	-0.97	-1.52	-1.24
A_55_P2129696	0	-1.03	-1.71	-1.58		A_55_P2738417	0	-0.81	-1.46	-1.28
A_55_P2935146	0	-3.31	-4.63	-4.53		A_51_P372819	0	-1.16	-1.14	-1.03
A_55_P2743195	0	-0.76	-1	-0.96		A_52_P574685	0	-0.97	-1.44	-1.23
A_55_P2024495	0	-0.62	-1.13	-0.86		A_66_P130121	0	-1.65	-2.73	-2.16
A_52_P508750	0	-2.74	-3.66	-2.38		A_30_P01033280	0	-1.73	-2.88	-2.08
A_55_P2116744	0	-1.58	-1.91	-1.36		A_55_P2065294	0	-2	-2.77	-1.66
A_55_P2620658	0	-0.47	-1.25	-0.91		A_65_P01584	0	-1.38	-1.66	-1.11
A_55_P1988714	0	-0.42	-1.11	-0.78		A_66_P107190	0	-0.91	-1.95	-1.69
A_55_P1994947	0	-0.85	-1.54	-1.17		A_55_P2825279	0	-0.91	-1.26	-0.89
A_66_P131148	0	-0.83	-1.8	-1.04		A_52_P503208	0	-0.56	-1.39	-1.01
A_55_P2736190	0	-1.14	-2.51	-1.72		A_55_P1991778	0	-0.39	-1.07	-0.49
A_55_P2831611	0	-2.24	-2.64	-2.83		A_51_P302566	0	-1.07	-1.3	-0.71
A_55_P2797657	0	-0.64	-1	-0.54		A_55_P2722503	0	-1.41	-1.39	-1.1
A_55_P1992592	0	-1.55	-2.86	-2.21		A_55_P2108644	0	-0.56	-1.29	-1.12
A_52_P482925	0	-0.69	-1.21	-1.12		A_65_P19092	0	-0.76	-1.16	-1.1
A_55_P1978608	0	-1.07	-2.32	-1.81		A_52_P140383	0	-0.9	-1.9	-1.06
A_51_P104392	0	-0.7	-1.28	-1.09		A_66_P133229	0	-0.94	-1.21	-1
A_55_P1978471	0	-0.56	-1.09	-0.93		A_55_P2727514	0	-1.44	-1.64	-1.37
A_52_P166393	0	-2.46	-2.3	-2.11		A_52_P339996	0	-0.49	-1.32	-0.92
A_52_P1069478	0	-0.46	-1.25	-0.61		A_55_P2716396	0	-0.74	-1.92	-1.06
A_55_P2739934	0	-0.76	-1.59	-1.41		A_52_P255841	0	-0.83	-1.19	-1.17
A_65_P01526	0	-1.25	-1.72	-1.68		A_55_P2088685	0	-0.95	-1.73	-1.65
A_65_P08340	0	-0.72	-1.08	-0.61		A_55_P2032703	0	-1.2	-1.07	-1.06
A_55_P2126473	0	-1.29	-1.29	-0.76		A_65_P01606	0	-1.37	-1.98	-1.68
A_55_P2745134	0	-1.13	-2.76	-2.35		A_51_P251069	0	-0.57	-1.2	-0.78
A_55_P2124941	0	-2.32	-2.31	-2.36		A_55_P2149189	0	-0.86	-1.43	-1.02
A_52_P523399	0	-3.25	-3.79	-3.74		A_51_P157577	0	-0.78	-1.25	-0.38
A_51_P149469	0	-2.92	-2.92	-3.02		A_30_P01029149	0	-1.25	-2.05	-1.31
A_52_P507214	0	-1.15	-1.75	-1.19		A_30_P01017899	0	-0.54	-1.26	-0.8
A_52_P159050	0	-0.64	-1.06	-0.84		A_55_P2017729	0	-0.6	-1.61	-1.01
A_55_P1975245	0	-3.33	-3.86	-3.83		A_66_P104552	0	-1.01	-0.94	-0.78
A_51_P295967	0	-1.54	-2.5	-1.5		A_55_P1985793	0	-0.77	-1.23	-1.02
A_55_P2047155	0	-3.03	-3.37	-3.9		A_30_P01025089	0	-0.92	-2.58	-1.31
A_51_P371034	0	-0.89	-1.55	-1.45		A_65_P05128	0	-0.91	-1.27	-0.81
A_52_P406828	0	-0.63	-1.23	-1.11		A_51_P503993	0	-1.63	-1.81	-1.56
A_55_P2931130	0	-3.04	-3.55	-3.36		A_65_P17573	0	-1.45	-1.92	-1.81
[truncated: 1,026 more rows]

## Sheet: Profile 12
ProbeName	PO EN	1W EN	3W EN	5W EN		ProbeName	PO AN	1W AN	3W AN	5W AN
[truncated: 829 more rows]
