# Supplementary material for: Comparative transcriptomic profiling of peripheral efferent and afferent nerve fibres at different developmental stages in mice
Source: Sci Rep. 2018 Aug 10;8:11990. doi: 10.1038/s41598-018-30463-0 (PMC6086926; doi:10.1038/s41598-018-30463-0)
Supplement: Supplementary file 3 — Dataset 3 [file 41598_2018_30463_MOESM3_ESM.xls]

## Sheet: Cluster data_reorder
	case5 VS control5	case6 VS control6	case7 VS control7	case8 VS control8
Serpinb6b	1.20752	-1.18389	-0.276408	0.252785
Unc13c	1.20154	-1.22932	-0.135573	0.163353
Slco1a4	1.39258	-0.961603	-0.362383	-0.0685995
Ildr1	1.44414	-0.826743	-0.450786	-0.166608
Epha8	1.44444	-0.855324	-0.359679	-0.229438
Adamts6	1.28081	-0.253966	-1.13302	0.106177
Klf5	1.33337	-0.0680314	-1.08926	-0.176081
Them5	1.45007	-0.270138	-0.843136	-0.3368
Obox1	1.479	-0.356757	-0.727788	-0.394459
Igfbp6	1.44216	-0.520198	-0.79606	-0.125904
Papss2	1.37855	-0.466925	-0.938538	0.026911
A230065H16Rik	1.35319	-0.501081	-0.952724	0.10062
Hnmt	1.37764	-0.0478209	-0.336559	-0.993257
Apcdd1	1.49869	-0.443188	-0.543103	-0.512399
Gypa	1.49325	-0.400697	-0.466299	-0.626258
Hoxc5	1.48989	-0.656646	-0.385837	-0.447407
Apcdd1	1.49564	-0.537549	-0.566053	-0.392036
Apcdd1	1.49689	-0.573166	-0.507536	-0.416187
Clec1a	1.46852	-0.236868	-0.495667	-0.735981
Osr2	1.46705	-0.206694	-0.556769	-0.70359
Slc16a9	1.46458	-0.585313	-0.188767	-0.690498
Mlph	1.47075	-0.368569	-0.334708	-0.767475
Slc37a2	1.47272	-0.421216	-0.301222	-0.750285
Ddx43	1.46351	-0.400118	-0.274182	-0.789214
Scly	1.13867	0.531969	-0.723694	-0.946945
Vwa5b2	1.2682	0.330322	-0.848835	-0.749688
Col6a5	0.671479	0.982231	-1.15622	-0.497493
Thbs4	0.862463	0.790107	-1.19125	-0.461325
Fam46c	0.857938	0.845126	-1.07457	-0.628493
E330017L17Rik	0.782981	0.923233	-1.05185	-0.654363
Kif23	0.930352	0.53597	-1.3545	-0.11182
Cphx1	1.05638	0.556089	-1.17691	-0.435563
Prr5	1.15023	0.346103	-1.21597	-0.280364
Lox	1.24996	0.288645	-1.0614	-0.477196
Arntl2	1.23204	0.311105	-1.08355	-0.459596
Has2os	1.09613	0.0904076	-1.33029	0.143746
Lama5	0.954	0.191463	-1.40855	0.263086
Olfr1375	0.426576	0.795672	-1.45906	0.236813
Ccl19	0.588414	0.805469	-1.41581	0.0219228
Pitpnc1	0.118305	0.829834	0.487153	-1.43529
Rgs10	0.176995	0.830363	0.43754	-1.4449
Soga3	0.0399703	1.09865	0.186706	-1.32533
Gpr85	0.127721	1.02073	0.226504	-1.37495
1700001L19Rik	0.171765	0.939652	0.301592	-1.41301
Gm30906	0.0914056	1.37727	-0.824574	-0.644097
Tex40	-0.122988	1.43292	-0.846884	-0.463045
Gng13	0.544831	0.961197	-0.185036	-1.32099
Ccnd2	0.795811	0.636312	-0.0318453	-1.40028
LOC101056032	0.78421	0.723806	-0.152317	-1.3557
Akap6	0.242032	1.24372	-0.361531	-1.12422
Gp5	0.318719	1.27551	-0.77834	-0.81589
Inhbb	0.486591	1.16485	-0.679559	-0.971881
Parvb	0.57888	1.11074	-0.801433	-0.888183
Jakmip2	0.603046	1.09235	-0.793198	-0.902194
Sema3g	0.789877	0.922793	-0.686148	-1.02652
Cbr2	0.821515	0.891194	-0.677194	-1.03552
Fam46b	0.659347	0.994821	-0.505016	-1.14915
Gm40331	0.716619	0.960229	-0.556905	-1.11994
Nxnl1	0.776027	0.83553	-0.357945	-1.25361
Gas2	0.960671	0.706463	-0.526684	-1.14045
Zfp185	1.06143	-0.213529	0.432874	-1.28078
Renbp	0.704133	0.102968	0.637575	-1.44468
Tfap2a	0.863829	0.367541	0.209112	-1.44048
Sh3rf2	0.146579	0.287735	0.966356	-1.40067
Cenpf	0.236042	-0.552514	1.29598	-0.979511
Pif1	0.225981	-0.412296	1.26823	-1.08191
Srsf12	-0.766668	1.42805	-0.608346	-0.0530344
Lgi3	-0.979053	1.36557	-0.419053	0.0325335
Gm4827	-0.922007	1.41014	-0.389435	-0.0987003
5730559C18Rik	-1.19176	1.24136	-0.161757	0.112156
Tmem132b	-1.27723	1.09103	-0.190633	0.376832
Vsnl1	-1.20772	1.12451	-0.328137	0.411348
Maneal	-0.553509	1.22319	0.362723	-1.03241
Gpr158	-1.0335	1.359	-0.0362211	-0.289284
Nrip3	-1.02346	1.35372	0.0157308	-0.345997
Fbxl16	-1.15766	1.26255	0.121156	-0.226044
Elavl2	-1.0676	1.31947	0.0832279	-0.335101
Rbfox3	-1.11625	1.2988	0.0675033	-0.250055
Bend6	-1.10052	1.3085	0.0619433	-0.269919
Zdhhc22	-1.06742	1.29357	0.171279	-0.397435
Rab3a	-1.14479	1.20598	0.310874	-0.372059
Adcyap1	-1.1208	1.22003	0.304221	-0.403449
Tmem132e	-1.10947	1.23155	0.288881	-0.41096
Prrt3	-1.23447	1.19902	0.155189	-0.119742
Nrxn1	-1.20962	1.11138	0.434364	-0.336127
Lrfn5	-1.20938	1.10904	0.439009	-0.338673
Nyap1	-1.29855	1.07129	0.37846	-0.151203
Gap43	-1.2563	1.12401	0.339622	-0.20733
Dpp6	-1.27533	1.09504	0.371361	-0.191072
Ceacam10	-0.447396	1.43611	-0.141759	-0.846954
Akap6	-0.451057	1.45234	-0.195699	-0.805582
Sema4f	-0.61046	1.4905	-0.343815	-0.536225
Nefm	-0.619877	1.4834	-0.286103	-0.577421
Emb	-0.698944	1.47251	-0.238475	-0.53509
Dpysl3	-0.617022	1.46976	-0.207829	-0.644907
Krt27	-0.646926	1.47183	-0.218842	-0.606062
Cntn4	-0.917472	1.41778	-0.142946	-0.357363
Trim37	-0.840501	1.44565	-0.201215	-0.403934
Camk4	-0.866584	1.43245	-0.146856	-0.419006
Slc24a2	-0.850301	1.44636	-0.358854	-0.237202
Wbscr17	-0.65375	1.49005	-0.454522	-0.381783
Golga7b	-0.774774	1.46837	-0.307505	-0.386089
Nrg1	-0.729178	1.47892	-0.370064	-0.379676
Camkk2	-0.847783	1.28514	0.298069	-0.735422
Tagln3	-0.95004	1.36144	0.0765079	-0.487907
Gnao1	-0.972765	1.35465	0.0789841	-0.460873
Fkbp1b	-0.878875	1.35042	0.146835	-0.618377
Slc29a4	-0.893278	1.36875	0.0905398	-0.566014
Gm10419	-0.808225	1.37059	0.112591	-0.67496
Atp1b1	-0.807185	1.36307	0.131918	-0.687807
Htr3a	-0.804847	1.35648	0.148475	-0.700105
Trpv1	-0.725453	1.39064	0.0665279	-0.731716
Dok4	-0.709547	1.3832	0.0853187	-0.758968
Fxyd7	-0.80161	1.42239	-0.0443643	-0.576417
Tubb3	-0.804391	1.41649	-0.0239438	-0.588159
Ppfia4	-0.739582	1.40588	0.0235995	-0.689899
Mrgpra6	-0.768753	1.40875	0.0113958	-0.651392
Mar11	-0.785015	1.4125	-0.00411305	-0.623368
A830018L16Rik	-0.686602	1.43591	-0.0696764	-0.679628
Rab9b	-0.68856	1.44495	-0.102577	-0.653816
Snrpn	-0.716096	1.43744	-0.0771276	-0.644219
9530056K15Rik	-0.737458	1.44543	-0.112849	-0.595119
Stac	-0.753377	1.44947	-0.136896	-0.559202
Lrrtm2	-1.33009	0.294579	1.06909	-0.0335719
Arhgef7	-1.37019	0.423072	0.971083	-0.0239598
Creg2	-1.32403	0.481477	0.995809	-0.153256
Dnm3	-1.35245	0.0388438	1.04834	0.265266
Slc44a5	-1.25018	-0.194482	1.14406	0.300597
Lhfpl3	-1.04162	0.920159	0.789071	-0.667613
Atp6ap1l	-1.16583	1.03735	0.591722	-0.463241
Herc3	-1.08048	1.09083	0.561655	-0.57201
Lhfpl5	-1.2784	0.893602	0.688958	-0.304162
Cacng5	-1.27888	0.651875	0.922995	-0.295994
Six1	-1.22558	0.739435	0.888447	-0.4023
3632451O06Rik	-1.18507	0.715335	0.932572	-0.462838
Tubb4a	-1.49022	0.637712	0.358537	0.493973
Gm12927	-1.49376	0.598426	0.377889	0.517449
Epha6	-1.47657	0.658859	0.248692	0.569022
Aldoc	-1.46242	0.753498	0.209079	0.499846
Tmigd1	-1.49918	0.496134	0.542001	0.461041
Mybph	-1.49485	0.402953	0.604871	0.487023
Rspo3	-1.49148	0.437185	0.646715	0.407579
Srrm4	-1.45799	0.707397	0.589967	0.160624
Syndig1l	-1.46854	0.641887	0.625083	0.201574
Apba2	-1.48017	0.571664	0.64083	0.267672
Fabp3	-1.48713	0.604936	0.570236	0.311961
Srrm3	-1.42128	0.925614	0.261516	0.234145
Kcnc4	-1.34818	1.06532	0.0801481	0.202706
Aak1	-1.35336	1.05526	0.221251	0.0768481
Rgs17	-1.31952	1.11159	0.132437	0.0754882
Syt3	-1.36663	0.766253	0.727357	-0.126977
Tmod1	-1.38361	0.83052	0.625042	-0.0719513
1700031C06Rik	-1.42963	0.762335	0.609652	0.0576449
Gmpr	-1.41122	0.755051	0.662058	-0.00588897
Wfdc2	-1.40939	0.803357	0.60683	-0.000799726
Tceal3	-1.35793	0.98366	0.430438	-0.0561662
Ncdn	-1.42647	0.877506	0.42362	0.125346
Adcyap1	-1.44237	0.82887	0.45564	0.157865
Ubash3b	-1.39141	0.892673	0.516525	-0.0177877
Dgkz	-1.41483	0.869161	0.489553	0.0561168
Acat3	-0.0735447	0.290719	-1.30994	1.09276
Plxdc1	0.956388	-0.969188	-0.750539	0.76334
Ntn5	0.262526	-1.05912	-0.465432	1.26203
Prss23	0.555221	-1.10392	-0.538841	1.08754
Aplnr	0.411503	-0.971649	-0.649895	1.21004
Herc6	0.781646	-1.46659	0.384783	0.300158
Il33	0.790984	-1.46469	0.369049	0.304662
4933407I18Rik	0.466028	-1.36517	-0.0578206	0.956964
Plin4	-0.062649	-1.39154	0.692879	0.761314
Lhfpl2	0.00619177	-1.41562	0.667739	0.74169
Dao	0.0104104	-1.33253	0.242571	1.07955
Sstr3	0.105365	-1.3781	0.262342	1.0104
Taf13	0.0759491	-1.35645	0.23134	1.04916
Tnik	0.16752	-1.43148	0.382969	0.880989
4930548F15Rik	0.357519	-1.47924	0.395156	0.726561
Fam47e	-0.301968	-1.23859	1.07691	0.463645
Hist2h3c2	-0.823347	-0.0890228	1.43034	-0.517972
Mlxip	-0.746648	-0.785073	1.3373	0.194419
B3gnt6	-0.830541	-0.808207	1.21577	0.422983
Egr3	-0.473606	-0.609405	1.49489	-0.411875
Acta1	-0.55602	-0.725753	1.46023	-0.178459
Myl1	-0.625647	-0.694743	1.45209	-0.131696
Bbox1	-0.835402	-0.395153	-0.218036	1.44859
Lurap1	-1.00502	-0.22957	-0.149229	1.38382
Dusp15	-0.924125	-0.291505	-0.205246	1.42088
Scp2d1	-0.627039	-0.859597	0.125712	1.36092
1700001O22Rik	-0.583992	-0.713234	-0.160353	1.45758
Cdh10	-0.738575	-0.601834	-0.102438	1.44285
Gad2	-0.721072	-0.590066	-0.142033	1.45317
4833431D13Rik	-0.000318075	-1.19766	-0.0521808	1.25016
Sema3c	-0.33537	-0.909642	-0.17907	1.42408
Ntn5	-0.163663	-0.887104	-0.378554	1.42932
Ly6h	-1.011	-0.707078	0.890886	0.827191
Cbln1	-1.0766	-0.623269	0.912013	0.787852
Sstr1	-1.05015	-0.653139	0.951675	0.75161
E130215H24Rik	-1.15402	-0.518313	0.86119	0.81114
Padi2	-1.14016	-0.537791	0.799971	0.877983
Slc36a2	-1.12956	-0.548909	0.755032	0.923434
Carns1	-1.09715	-0.595893	0.78342	0.909626
1700025G04Rik	-0.580288	-1.03311	0.423014	1.19038
Col16a1	-0.544531	-1.11398	0.620427	1.03808
Cntfr	-0.888733	-0.775713	0.498132	1.16631
Kcnk5	-0.884954	-0.730325	0.372371	1.24291
Acot1	-0.829089	-0.766875	0.323134	1.27283
Sema6d	-0.926678	-0.786582	0.690906	1.02235
Nnat	-0.99213	-0.710915	0.678178	1.02487
Kcna6	-0.979353	-0.729008	0.6958	1.01256
Eva1a	-0.789167	-0.905148	0.5996	1.09472
Ncam1	-0.85027	-0.865124	0.688418	1.02698
Ednrb	-0.865966	-0.843807	0.659397	1.05038
Chd5	-1.38295	-0.0676331	0.60121	0.84937
Dusp16	-1.39247	-0.0153627	0.51709	0.89074
Drp2	-1.44358	0.202107	0.392053	0.849422
Neto1	-1.44765	0.179378	0.449901	0.818368
Lrrtm4	-1.45778	0.162326	0.579	0.716449
Art3	-1.44244	0.117728	0.543892	0.780822
Tyrp1	-1.43913	0.0886931	0.607398	0.743039
Bzw2	-1.39933	-0.0411261	0.757025	0.683435
Gnas	-1.43569	0.0719189	0.724883	0.638885
Pde4b	-1.4213	0.0267573	0.755692	0.638848
Fam19a1	-1.41903	0.100858	0.890809	0.427364
Omp	-1.44691	0.160606	0.806512	0.479791
Kcnj9	-1.30084	-0.198854	0.481754	1.01794
Baalc	-1.2852	-0.147054	0.328211	1.10404
Crabp1	-1.33664	0.0186379	0.243977	1.07402
Cnr1	-1.32374	0.0287104	0.195653	1.09937
Slc8a2	-1.39413	0.136391	0.277559	0.980182
Tub	-1.3866	0.0382494	0.385351	0.963002
Nol4	-1.21602	-0.37302	0.549931	1.03911
Adgrb2	-1.22669	-0.392156	0.684721	0.934128
Cntn1	-1.28205	-0.282623	0.620511	0.944161
Pdyn	-1.11573	-0.506098	0.507716	1.11411
Chl1	-1.08485	-0.544368	0.498694	1.13052
Cmtm2b	-1.14956	-0.320687	0.237698	1.23255
Scn7a	-1.19219	-0.34145	0.388609	1.14503
Sema3f	-1.1305	-0.429709	0.37997	1.18023
Stmn4	-1.19448	0.183392	-0.21155	1.22264
Ngef	-1.23488	0.00765794	0.0127872	1.21443
Nek11	-1.4213	0.456221	0.0913348	0.873744
Slc25a18	-1.45629	0.424029	0.227472	0.804787
LOC105247671	-1.44735	0.398314	0.211248	0.83779
Nrxn2	-1.36027	0.784198	-0.141374	0.717442
Sv2a	-1.23683	0.524065	-0.329758	1.04253
